# Supplementary material for: LncRNA and mRNA profiling during activation of tilapia macrophages by HSP70 and Streptococcus agalactiae antigen
Source: Oncotarget. 2017 Sep 30;8(58):98455–70. doi: 10.18632/oncotarget.21427 (PMC5716742; doi:10.18632/oncotarget.21427)
Supplement: Supplementary file 2 [file oncotarget-08-98455-s002.xlsx]

## Sheet: Sheet1
Supplementary Table 1-1: Differentially expressed lncRNA
Sa vs Control
transcript_id	gene_id	Sa_FPKM	Control_FPKM	log2(foldchange)	pvalue	qvalue
LNC_000538	XLOC_060184	92.2882	46.887	0.976959	0.0233	0.21417
LNC_000368	XLOC_043422	3.70205	2.79825	0.403799	0.03335	0.262851
LNC_000364	XLOC_041914	1.71388	0.464837	1.88247	0.0076	0.105306
LNC_000441	XLOC_051802	5.53431	8.04956	-0.540506	0.0149	0.163387
LNC_000569	XLOC_062105	86.3968	22.3141	1.95302	0.0144	0.160226
LNC_000155	XLOC_018477	9.73398	2.49883	1.96177	0.0004	0.0116733
LNC_000298	XLOC_033275	1.41124	1.94774	-0.464839	0.04645	0.316125
LNC_000297	XLOC_033225	1.30508	2.00576	-0.620012	0.00275	0.0511448
LNC_000354	XLOC_038797	857.516	544.285	0.655801	0.00015	0.00522409
LNC_000355	XLOC_039077	17.87	11.3455	0.655416	0.0015	0.0329624
LNC_000352	XLOC_038660	1.71274	0.581078	1.5595	5e-05	0.00202103
LNC_000215	XLOC_023885	3.76792	6.86996	-0.866533	0.0007	0.0183932
LNC_000214	XLOC_023713	0.751396	2.00696	-1.41737	0.00035	0.0104927
LNC_000494	XLOC_056262	376.246	280.646	0.422922	0.0122	0.143853
LNC_000177	XLOC_019687	1.2614	0.155782	3.01742	5e-05	0.00202103
LNC_000174	XLOC_019510	3.46889	5.91215	-0.769208	5e-05	0.00202103
LNC_000309	XLOC_035184	0.51624	1.07172	-1.05381	0.04665	0.316825
LNC_000307	XLOC_034962	12.9328	6.66195	0.957014	5e-05	0.00202103
LNC_000594	XLOC_062808	0.299017	1.00485	-1.74867	0.03305	0.261355
LNC_000382	XLOC_045975	0.235586	1.16596	-2.30719	0.005	0.0792466
LNC_000078	XLOC_010340	2.80922	4.764	-0.762003	0.0032	0.0571921
LNC_000655	XLOC_065798	319.789	80.7117	1.98627	0.0175	0.179727
LNC_000753	XLOC_071331	3.29989	11.4413	-1.79376	0.0167	0.174584
LNC_000545	XLOC_060350	10.906	0	inf	0.0044	0.0723272
LNC_000379	XLOC_045252	475.638	305.832	0.637124	0.0123	0.144543
LNC_000371	XLOC_044462	2.32736	1.61582	0.526425	0.00515	0.0807782
LNC_000372	XLOC_044462	4.54416	2.86209	0.666943	0.0117	0.140415
LNC_000783	XLOC_073069	1.48918	0.494779	1.58966	0.03015	0.248546
LNC_000782	XLOC_073059	0.691445	1.46805	-1.08622	0.028	0.23825
LNC_000709	XLOC_068509	1.26448	2.30289	-0.864903	0.0497	0.327654
LNC_000321	XLOC_036072	2.52282	3.75756	-0.574757	0.02235	0.208857
LNC_000326	XLOC_036268	22.1534	10.6225	1.06041	5e-05	0.00202103
LNC_000325	XLOC_036187	1.04995	4.64242	-2.14455	0.046	0.314538
LNC_000764	XLOC_071851	12.1395	34.9984	-1.52758	5e-05	0.00202103
LNC_000010	XLOC_000887	6.03611	4.14433	0.542482	0.0163	0.172003
LNC_000015	XLOC_001968	0.423237	1.19318	-1.49527	0.04535	0.312281
LNC_000014	XLOC_001748	5.03019	7.10052	-0.497311	0.0017	0.0360674
LNC_000630	XLOC_064478	64.9601	42.2279	0.621356	0.0003	0.00924583
LNC_000191	XLOC_021492	2.20682	1.40234	0.654129	0.0024	0.0463522
LNC_000407	XLOC_047775	1.75061	1.26451	0.469286	0.01855	0.185815
LNC_000527	XLOC_058715	17.6146	35.0712	-0.993514	0.0412	0.295876
LNC_000310	XLOC_035256	159.972	81.2107	0.978075	5e-05	0.00202103
LNC_000393	XLOC_047019	4.23404	2.89415	0.548896	0.0369	0.278374
LNC_000397	XLOC_047600	2.70671	1.90062	0.510071	0.0491	0.325589
LNC_000394	XLOC_047019	2.22948	1.17615	0.922641	0.0353	0.271341
LNC_000559	XLOC_061188	3.53223	2.08601	0.759834	0.01525	0.165487
LNC_000724	XLOC_069225	55.3328	18.8677	1.55222	0.02855	0.240772
LNC_000729	XLOC_069631	2.98248	4.53411	-0.604306	0.0179	0.182027
LNC_000263	XLOC_028660	0.473757	1.33919	-1.49914	0.04195	0.298919
LNC_000260	XLOC_028298	11.9391	5.49552	1.11936	0.0192	0.190138
LNC_000342	XLOC_038089	1.77069	0.920821	0.943319	0.0281	0.238828
LNC_000349	XLOC_038538	41.9956	30.7945	0.447566	0.00335	0.0590943
LNC_000348	XLOC_038383	59.4521	33.501	0.827524	5e-05	0.00202103
LNC_000668	XLOC_066369	1.34181	2.32351	-0.792123	0.02125	0.202159
LNC_000792	XLOC_073749	2.72828	5.1405	-0.913916	0.0217	0.205076
LNC_000736	XLOC_069786	0.830957	1.75554	-1.07907	0.0101	0.127544
LNC_000334	XLOC_037291	11.6205	8.72562	0.413343	0.0184	0.184915
LNC_000337	XLOC_037597	1.61481	0.411361	1.97289	0.00035	0.0104927
LNC_000002	XLOC_000651	1.47792	4.31201	-1.54479	0.00415	0.0693085
LNC_000005	XLOC_000726	48.0604	6.88763	2.80277	0.04505	0.311035
LNC_000475	XLOC_054975	7.21669	4.28756	0.751181	5e-05	0.00202103
LNC_000031	XLOC_003704	36.606	50.2209	-0.45621	0.0401	0.291382
LNC_000035	XLOC_004880	0.960805	2.36986	-1.30249	0.0107	0.132352
HSP70 vs Control
transcript_id	gene_id	HSP70_FPKM	Control_FPKM	log2(foldchange)	pvalue	qvalue
LNC_000746	XLOC_070709	18.227	10.6518	0.774983	0.04825	0.322636
LNC_000532	XLOC_059675	0.935647	0.416674	1.16705	0.0424	0.300894
LNC_000367	XLOC_043323	0.89534	1.28468	-0.520904	0.00595	0.0888942
LNC_000360	XLOC_040060	0.213828	0.867731	-2.0208	0.04265	0.301868
LNC_000440	XLOC_051802	13.6394	6.58263	1.05104	5e-05	0.00202103
LNC_000441	XLOC_051802	13.1442	8.04956	0.707447	0.0002	0.00663999
LNC_000053	XLOC_006734	0.566712	4.73125	-3.06153	0.0346	0.26837
LNC_000155	XLOC_018477	6.00568	2.49883	1.26507	0.02575	0.227212
LNC_000297	XLOC_033225	1.5208	2.00576	-0.399318	0.04345	0.304845
LNC_000651	XLOC_065787	11.3415	3.41351	1.73228	0.00025	0.00799258
LNC_000137	XLOC_016476	1.80369	2.54208	-0.495055	0.01465	0.161766
LNC_000686	XLOC_067640	23.8181	18.5279	0.362365	0.03795	0.282964
LNC_000687	XLOC_067655	1.28329	4.12295	-1.68383	0.01525	0.165487
LNC_000354	XLOC_038797	804.104	544.285	0.563019	0.00045	0.012877
LNC_000358	XLOC_039197	0.871931	2.60941	-1.58144	0.04445	0.308935
LNC_000215	XLOC_023885	1.82047	6.86996	-1.91599	5e-05	0.00202103
LNC_000605	XLOC_063084	0	2.09503	#NAME?	0.0004	0.0116733
LNC_000185	XLOC_020924	0.681133	1.01113	-0.569964	0.0043	0.0711312
LNC_000242	XLOC_026766	5.66093	2.49108	1.18427	0.01845	0.185115
LNC_000108	XLOC_013189	10.511	7.56143	0.475174	0.0342	0.266494
LNC_000768	XLOC_072152	0.402051	1.20979	-1.58931	0.0021	0.0420511
LNC_000765	XLOC_071939	0.206106	1.1284	-2.45282	0.016	0.170282
LNC_000498	XLOC_056687	2.23809	1.19254	0.908227	0.00325	0.0577694
LNC_000494	XLOC_056262	369.179	280.646	0.395569	0.0159	0.169824
LNC_000497	XLOC_056687	0.7277	1.18456	-0.70293	0.0452	0.311679
LNC_000177	XLOC_019687	0.683415	0.155782	2.13323	0.00085	0.0213413
LNC_000174	XLOC_019510	3.86348	5.91215	-0.613781	0.00015	0.00522409
LNC_000229	XLOC_025548	0.328559	0.669776	-1.02753	0.00475	0.0762914
LNC_000220	XLOC_024211	10.2256	15.9602	-0.642293	0.0001	0.00369986
LNC_000590	XLOC_062770	25.2886	11.0286	1.19724	0.0388	0.2865
LNC_000591	XLOC_062773	0.270671	4.96158	-4.19619	0.0037	0.0635406
LNC_000382	XLOC_045975	0.12059	1.16596	-3.27333	0.0083	0.111557
LNC_000466	XLOC_054568	0.153611	0.762407	-2.31127	0.0018	0.0376235
LNC_000467	XLOC_054572	0.259964	0.729143	-1.48789	0.02005	0.195698
LNC_000461	XLOC_053993	0.086151	0.659549	-2.93654	0.02475	0.221704
LNC_000078	XLOC_010340	6.56654	4.764	0.462961	0.01965	0.193093
LNC_000139	XLOC_016476	0.861827	1.49029	-0.790123	0.02275	0.211365
LNC_000751	XLOC_071198	0.219288	1.39022	-2.66442	0.001	0.0242618
LNC_000754	XLOC_071331	0.986964	27.3237	-4.79101	0.01365	0.154715
LNC_000244	XLOC_026792	9.56362	12.7534	-0.415252	0.04625	0.315503
LNC_000648	XLOC_065690	2.72125	1.26701	1.10284	0.02785	0.237476
LNC_000545	XLOC_060350	15.385	0	inf	0.00485	0.0774924
LNC_000548	XLOC_060502	26.6828	18.219	0.550468	0.0016	0.0345351
LNC_000042	XLOC_005557	2.54468	1.47389	0.787859	0.0113	0.137302
LNC_000271	XLOC_030479	10.017	5.10733	0.971802	5e-05	0.00202103
LNC_000275	XLOC_030762	0.286711	0.877109	-1.61316	0.01615	0.171129
LNC_000783	XLOC_073069	1.42006	0.494779	1.5211	0.03855	0.285603
LNC_000782	XLOC_073059	0.128603	1.46805	-3.5129	0.01375	0.155511
LNC_000579	XLOC_062545	0.468089	0.896603	-0.937687	0.0149	0.163387
LNC_000103	XLOC_012536	24.7001	13.5347	0.867854	0.0499	0.328433
LNC_000701	XLOC_068008	0.479625	2.652	-2.4671	0.0064	0.093491
LNC_000703	XLOC_068053	0.589839	1.45651	-1.30413	0.04025	0.291903
LNC_000091	XLOC_011607	1.05785	0.453491	1.22199	0.01465	0.161766
LNC_000090	XLOC_011607	2.47553	0.911899	1.44079	0.00075	0.0193755
LNC_000321	XLOC_036072	2.49093	3.75756	-0.593112	0.0425	0.301214
LNC_000012	XLOC_000996	44.6127	22.2682	1.00247	5e-05	0.00202103
LNC_000015	XLOC_001968	0.237309	1.19318	-2.32997	0.02635	0.230135
LNC_000014	XLOC_001748	5.11104	7.10052	-0.474307	0.00335	0.0590943
LNC_000194	XLOC_021817	0.491045	0.70282	-0.5173	0.04255	0.301323
LNC_000197	XLOC_022549	0.176325	0.874017	-2.30942	0.0341	0.266112
LNC_000671	XLOC_066648	4.58994	8.23097	-0.842588	0.0112	0.1365
LNC_000777	XLOC_072745	1.26623	4.44447	-1.81147	0.00955	0.122614
LNC_000771	XLOC_072231	0.237796	1.06618	-2.16466	0.0408	0.294258
LNC_000484	XLOC_055935	2.28813	28.0749	-3.61704	5e-05	0.00202103
LNC_000584	XLOC_062740	0.643619	3.27116	-2.34552	0.02055	0.198244
LNC_000523	XLOC_058487	0.660136	5.46563	-3.04955	0.0012	0.0278402
LNC_000009	XLOC_000880	1.0739	2.8477	-1.40694	0.02325	0.214012
LNC_000256	XLOC_027675	0	1.20239	#NAME?	5e-05	0.00202103
LNC_000391	XLOC_046756	41.9964	25.5687	0.715888	5e-05	0.00202103
LNC_000394	XLOC_047019	2.49432	1.17615	1.08458	0.01945	0.191777
LNC_000112	XLOC_013452	36.4335	44.4678	-0.287496	0.029	0.242725
LNC_000552	XLOC_060640	18.0255	11.7407	0.618518	0.0002	0.00663999
LNC_000721	XLOC_069137	123.061	100.922	0.286126	0.03565	0.272846
LNC_000720	XLOC_069104	3.05129	4.85744	-0.670777	0.03715	0.279574
LNC_000729	XLOC_069631	2.97412	4.53411	-0.608359	0.0154	0.166734
LNC_000263	XLOC_028660	0.290946	1.33919	-2.20254	0.02545	0.225422
LNC_000697	XLOC_067947	0	2.09697	#NAME?	5e-05	0.00202103
LNC_000694	XLOC_067906	2.17932	1.19436	0.867639	0.0035	0.060897
LNC_000349	XLOC_038538	40.85	30.7945	0.407664	0.0076	0.105306
LNC_000668	XLOC_066369	0.784485	2.32351	-1.56649	0.00075	0.0193755
LNC_000038	XLOC_005159	0	2.32777	#NAME?	5e-05	0.00202103
LNC_000613	XLOC_063699	1.33043	1.96132	-0.55993	0.02075	0.19907
LNC_000797	XLOC_073901	1.66751	3.79869	-1.18781	0.03855	0.285603
LNC_000792	XLOC_073749	0.290539	5.1405	-4.14511	0.00835	0.112013
LNC_000790	XLOC_073546	0.661192	2.07902	-1.65276	0.0258	0.2275
LNC_000736	XLOC_069786	0.83635	1.75554	-1.06973	0.00575	0.0870518
LNC_000334	XLOC_037291	11.8021	8.72562	0.435709	0.01265	0.147199
LNC_000002	XLOC_000651	0.485867	4.31201	-3.14973	0.0028	0.0518256
LNC_000005	XLOC_000726	41.5747	6.88763	2.59362	0.0472	0.318819
LNC_000123	XLOC_015055	2.63824	4.57329	-0.793655	0.0288	0.241845
LNC_000033	XLOC_004557	0.792216	1.29956	-0.714057	0.02735	0.234785
SP70+Sa vs HSP70
transcript_id	gene_id	HSP70+Sa_FPKM	HSP70_FPKM	log2(foldchange)	pvalue	qvalue
LNC_000746	XLOC_070709	9.26522	18.227	-0.97618	0.0091	0.118779
LNC_000368	XLOC_043422	3.61576	2.8096	0.363935	0.035	0.270128
LNC_000367	XLOC_043323	1.24695	0.89534	0.477895	0.0051	0.080247
LNC_000364	XLOC_041914	0.968921	0.365809	1.40529	0.02315	0.213411
LNC_000360	XLOC_040060	1.12676	0.213828	2.39766	0.0144	0.160226
LNC_000440	XLOC_051802	6.70372	13.6394	-1.02474	0.00225	0.0442906
LNC_000441	XLOC_051802	5.57017	13.1442	-1.23864	5e-05	0.00202103
LNC_000056	XLOC_007321	5.53407	8.28942	-0.58293	0.0446	0.309503
LNC_000050	XLOC_006274	3.16165	2.28529	0.468302	0.00505	0.0797969
LNC_000053	XLOC_006734	4.37728	0.566712	2.94935	0.01905	0.189118
LNC_000563	XLOC_061352	5.34067	0.262414	4.34711	0.02475	0.221704
LNC_000150	XLOC_018089	0.516699	1.33352	-1.36784	0.04765	0.320553
LNC_000154	XLOC_018361	0.661835	0.391021	0.759225	0.02495	0.222693
LNC_000298	XLOC_033275	1.34863	2.09763	-0.637269	0.0028	0.0518256
LNC_000686	XLOC_067640	17.2603	23.8181	-0.464606	0.0042	0.0698753
LNC_000687	XLOC_067655	4.37228	1.28329	1.76854	0.0048	0.0769171
LNC_000354	XLOC_038797	505.03	804.104	-0.671013	5e-05	0.00202103
LNC_000351	XLOC_038660	1.82484	1.30888	0.479436	0.02515	0.223732
LNC_000358	XLOC_039197	3.64981	0.871931	2.06554	0.0056	0.0854747
LNC_000215	XLOC_023885	5.47841	1.82047	1.58945	5e-05	0.00202103
LNC_000214	XLOC_023713	0.760108	1.60761	-1.08064	0.0018	0.0376235
LNC_000023	XLOC_003202	0.809274	2.56531	-1.66443	0.03885	0.286545
LNC_000605	XLOC_063084	3.21674	0	inf	0.0001	0.00369986
LNC_000181	XLOC_020142	72.7097	86.364	-0.248281	0.0351	0.27062
LNC_000180	XLOC_019960	1.20804	0.0965191	3.64571	0.04315	0.303842
LNC_000242	XLOC_026766	2.90012	5.66093	-0.964925	0.02075	0.19907
LNC_000768	XLOC_072152	1.44221	0.402051	1.84283	5e-05	0.00202103
LNC_000765	XLOC_071939	0.88173	0.206106	2.09695	0.01685	0.175484
LNC_000277	XLOC_031125	2.10562	3.47461	-0.722605	0.0135	0.153582
LNC_000494	XLOC_056262	286.578	369.179	-0.365393	0.0111	0.13563
LNC_000493	XLOC_056216	0.847288	0.115891	2.87009	0.0094	0.121255
LNC_000170	XLOC_019390	38.1725	54.39	-0.510807	0.0033	0.0584691
LNC_000307	XLOC_034962	12.1385	8.21591	0.563098	0.00155	0.0338051
LNC_000306	XLOC_034753	0.666625	0.278498	1.25921	0.02845	0.240356
LNC_000229	XLOC_025548	0.733768	0.328559	1.15917	0.0005	0.0140348
LNC_000227	XLOC_025048	1.47024	0.189853	2.95309	0.0349	0.269655
LNC_000220	XLOC_024211	13.5778	10.2256	0.409072	0.00455	0.0740586
LNC_000591	XLOC_062773	4.52712	0.270671	4.06398	0.00065	0.0173722
LNC_000387	XLOC_046429	0.851247	0.282066	1.59355	0.0089	0.116928
LNC_000466	XLOC_054568	0.841292	0.153611	2.45332	0.0004	0.0116733
LNC_000461	XLOC_053993	0.719963	0.086151	3.06298	0.0122	0.143853
LNC_000076	XLOC_010195	13.8671	21.0582	-0.602721	0.01115	0.136113
LNC_000078	XLOC_010340	3.36294	6.56654	-0.965411	5e-05	0.00202103
LNC_000652	XLOC_065787	0.839543	2.7692	-1.72179	0.0404	0.292565
LNC_000751	XLOC_071198	1.01709	0.219288	2.21355	0.001	0.0242618
LNC_000754	XLOC_071331	21.3338	0.986964	4.434	0.0057	0.0865331
LNC_000755	XLOC_071331	5.27168	0.778453	2.75958	0.0399	0.290535
LNC_000648	XLOC_065690	1.12497	2.72125	-1.27438	5e-05	0.00202103
LNC_000372	XLOC_044462	3.68243	2.70514	0.444955	0.04905	0.32536
LNC_000271	XLOC_030479	5.01759	10.017	-0.997377	5e-05	0.00202103
LNC_000275	XLOC_030762	0.862794	0.286711	1.58942	0.00735	0.102852
LNC_000279	XLOC_031607	0.738558	0.230303	1.68118	0.01885	0.187829
LNC_000660	XLOC_065813	0.222047	0.745653	-1.74764	0.0304	0.249779
LNC_000782	XLOC_073059	1.1863	0.128603	3.20547	0.0068	0.09748
LNC_000570	XLOC_062131	1.85662	0.682499	1.44378	0.0039	0.0660521
LNC_000103	XLOC_012536	8.59802	24.7001	-1.52244	0.00205	0.0413193
LNC_000102	XLOC_012534	24.1542	57.3589	-1.24774	0.0278	0.237205
LNC_000701	XLOC_068008	2.27027	0.479625	2.24289	0.00395	0.066715
LNC_000094	XLOC_011739	2.44877	1.25655	0.962585	0.02255	0.210105
LNC_000326	XLOC_036268	19.7309	11.3704	0.795165	5e-05	0.00202103
LNC_000200	XLOC_022638	22.0598	31.3312	-0.506183	0.005	0.0792466
LNC_000764	XLOC_071851	21.966	2.20404	3.31705	0.03375	0.264368
LNC_000011	XLOC_000948	71.7362	88.6816	-0.305933	0.0104	0.129717
LNC_000012	XLOC_000996	23.6488	44.6127	-0.915686	5e-05	0.00202103
LNC_000014	XLOC_001748	3.94273	5.11104	-0.374422	0.0126	0.146944
LNC_000630	XLOC_064478	57.8916	42.9085	0.432092	0.0051	0.080247
LNC_000632	XLOC_064479	1.09909	2.55749	-1.21842	0.00685	0.097928
LNC_000197	XLOC_022549	0.752602	0.176325	2.09365	0.0292	0.243754
LNC_000191	XLOC_021492	2.0469	1.39807	0.550005	0.00255	0.0483814
LNC_000671	XLOC_066648	8.39199	4.58994	0.870539	0.0022	0.0435443
LNC_000104	XLOC_012540	0.700349	0.0855706	3.03289	0.0428	0.30252
LNC_000777	XLOC_072745	2.77741	1.26623	1.1332	0.045	0.310916
LNC_000771	XLOC_072231	0.823351	0.237796	1.79178	0.0447	0.309724
LNC_000484	XLOC_055935	16.574	2.28813	2.85668	5e-05	0.00202103
LNC_000584	XLOC_062740	3.99951	0.643619	2.63554	0.00595	0.0888942
LNC_000523	XLOC_058487	4.18849	0.660136	2.6656	0.00065	0.0173722
LNC_000001	XLOC_000153	1.08758	0.265202	2.03596	0.02185	0.206009
LNC_000009	XLOC_000880	2.48349	1.0739	1.20951	0.02655	0.231012
LNC_000310	XLOC_035256	130.749	88.6269	0.560983	0.00015	0.00522409
LNC_000317	XLOC_035928	1.17201	0.220999	2.40687	0.04665	0.316825
LNC_000314	XLOC_035816	13.0171	18.7575	-0.527062	0.00425	0.0705387
LNC_000252	XLOC_027143	142.487	30.1219	2.24194	0.0382	0.284139
LNC_000390	XLOC_046756	2.02305	3.73627	-0.885064	0.01755	0.179975
LNC_000391	XLOC_046756	23.8613	41.9964	-0.815594	5e-05	0.00202103
LNC_000396	XLOC_047575	1.5531	0	inf	5e-05	0.00202103
LNC_000060	XLOC_007840	22.6351	6.54184	1.79079	0.0263	0.229871
LNC_000067	XLOC_008644	18.2691	32.4412	-0.828422	0.0059	0.0885398
LNC_000111	XLOC_013341	4.58726	5.86659	-0.35489	0.0406	0.293464
LNC_000112	XLOC_013452	42.8068	36.4335	0.232574	0.0476	0.320319
LNC_000552	XLOC_060640	12.9823	18.0255	-0.473494	0.00025	0.00799258
LNC_000553	XLOC_060711	0.803266	1.679	-1.06365	0.03965	0.289664
LNC_000143	XLOC_016944	2.46715	3.70152	-0.585272	0.02175	0.205456
LNC_000726	XLOC_069375	2.61988	3.56471	-0.444285	0.04985	0.328187
LNC_000721	XLOC_069137	91.7649	123.061	-0.423358	0.00025	0.00799258
LNC_000262	XLOC_028423	0.717446	0.444991	0.689095	0.01575	0.168826
LNC_000693	XLOC_067869	1.81423	4.45077	-1.2947	0.0083	0.111557
LNC_000694	XLOC_067906	1.17044	2.17932	-0.896824	0.0007	0.0183932
LNC_000348	XLOC_038383	47.8492	39.4633	0.277982	0.0245	0.220447
LNC_000668	XLOC_066369	1.91734	0.784485	1.28928	0.0009	0.0223443
LNC_000617	XLOC_063864	8.11445	11.8024	-0.540521	0.0005	0.0140348
LNC_000614	XLOC_063716	3.16955	0.360383	3.13668	0.02925	0.244016
LNC_000797	XLOC_073901	4.14508	1.66751	1.31371	0.01035	0.129402
LNC_000792	XLOC_073749	4.55922	0.290539	3.97198	0.0019	0.0390879
LNC_000790	XLOC_073546	1.95107	0.661192	1.56113	0.01825	0.184045
LNC_000428	XLOC_051017	453.704	564.881	-0.316195	0.04095	0.295013
LNC_000426	XLOC_050201	3.04764	4.63424	-0.604638	0.00335	0.0590943
LNC_000178	XLOC_019727	0.728374	0.309012	1.23702	0.03005	0.248054
LNC_000715	XLOC_068945	0.592527	1.55975	-1.39637	0.01245	0.145797
LNC_000337	XLOC_037597	1.54621	0.332973	2.21526	5e-05	0.00202103
LNC_000002	XLOC_000651	2.70132	0.485867	2.47503	0.00255	0.0483814
LNC_000003	XLOC_000656	1.20859	0.293194	2.0434	0.0241	0.218543
LNC_000628	XLOC_064275	108.944	141.792	-0.380192	0.0049	0.0780644
LNC_000475	XLOC_054975	6.33907	4.47435	0.502591	0.00015	0.00522409
LNC_000479	XLOC_055875	8.77867	0.808357	3.44094	0.0298	0.246888
LNC_000478	XLOC_055815	0.761272	0.364407	1.06286	0.0355	0.272277
LNC_000033	XLOC_004557	1.33135	0.792216	0.74892	0.0104	0.129717
HSP70+Sa vs Control
transcript_id	gene_id	HSP70+Sa_FPKM	Control_FPKM	log2(foldchange)	pvalue	qvalue
LNC_000749	XLOC_070863	0.227622	0.974485	-2.098	0.0458	0.313786
LNC_000442	XLOC_051830	0.580058	1.50619	-1.37664	0.0198	0.194019
LNC_000441	XLOC_051802	5.57017	8.04956	-0.531189	0.0157	0.16848
LNC_000677	XLOC_066804	2.38701	5.00113	-1.06705	0.0126	0.146944
LNC_000155	XLOC_018477	7.66155	2.49883	1.61638	0.00495	0.078669
LNC_000298	XLOC_033275	1.34863	1.94774	-0.530312	0.02305	0.212865
LNC_000297	XLOC_033225	1.20643	2.00576	-0.733404	0.00055	0.0151692
LNC_000651	XLOC_065787	7.18168	3.41351	1.07306	0.01225	0.144101
LNC_000137	XLOC_016476	1.9102	2.54208	-0.412287	0.0421	0.299518
LNC_000355	XLOC_039077	16.3564	11.3455	0.527727	0.00815	0.110279
LNC_000351	XLOC_038660	1.82484	0.947479	0.945604	0.00015	0.00522409
LNC_000214	XLOC_023713	0.760108	2.00696	-1.40074	0.0005	0.0140348
LNC_000177	XLOC_019687	1.11864	0.155782	2.84414	5e-05	0.00202103
LNC_000174	XLOC_019510	3.31025	5.91215	-0.836743	5e-05	0.00202103
LNC_000307	XLOC_034962	12.1385	6.66195	0.865573	5e-05	0.00202103
LNC_000382	XLOC_045975	0.269195	1.16596	-2.11479	0.00425	0.0705387
LNC_000078	XLOC_010340	3.36294	4.764	-0.50245	0.02475	0.221704
LNC_000247	XLOC_026977	2.39974	3.44681	-0.522384	0.01985	0.194418
LNC_000546	XLOC_060351	3.45867	0.718959	2.26624	0.04685	0.31744
LNC_000545	XLOC_060350	8.56298	0	inf	0.0023	0.0450371
LNC_000786	XLOC_073305	0.595865	1.12424	-0.915886	0.0194	0.191519
LNC_000570	XLOC_062131	1.85662	0.941512	0.979628	0.03455	0.268181
LNC_000090	XLOC_011607	2.2439	0.911899	1.29907	0.0017	0.0360674
LNC_000321	XLOC_036072	2.61406	3.75756	-0.523504	0.0235	0.215081
LNC_000326	XLOC_036268	19.7309	10.6225	0.893332	5e-05	0.00202103
LNC_000010	XLOC_000887	6.22431	4.14433	0.586776	0.008	0.108912
LNC_000014	XLOC_001748	3.94273	7.10052	-0.848729	5e-05	0.00202103
LNC_000630	XLOC_064478	57.8916	42.2279	0.455158	0.00815	0.110279
LNC_000632	XLOC_064479	1.09909	2.50836	-1.19043	0.0142	0.158846
LNC_000191	XLOC_021492	2.0469	1.40234	0.545605	0.01	0.126648
LNC_000192	XLOC_021517	34.3757	25.2954	0.442515	0.0322	0.257598
LNC_000407	XLOC_047775	1.67639	1.26451	0.406782	0.0422	0.299882
LNC_000408	XLOC_047775	10.8624	6.01439	0.852847	0.0493	0.326169
LNC_000104	XLOC_012540	0.700349	0.046674	3.90738	0.03555	0.27246
LNC_000029	XLOC_003704	35.6067	56.1466	-0.65705	0.01125	0.136886
LNC_000484	XLOC_055935	16.574	28.0749	-0.760361	0.0125	0.146202
LNC_000583	XLOC_062684	0.319224	1.0663	-1.73997	0.0264	0.230379
LNC_000310	XLOC_035256	130.749	81.2107	0.687057	5e-05	0.00202103
LNC_000314	XLOC_035816	13.0171	17.8572	-0.456098	0.02725	0.23435
LNC_000393	XLOC_047019	4.58779	2.89415	0.664661	0.01345	0.153263
LNC_000060	XLOC_007840	22.6351	5.3761	2.07393	0.0371	0.279298
LNC_000720	XLOC_069104	2.94163	4.85744	-0.723581	0.031	0.252346
LNC_000729	XLOC_069631	2.8693	4.53411	-0.660121	0.0104	0.129717
LNC_000698	XLOC_067950	127.867	171.518	-0.423717	0.03165	0.25527
LNC_000349	XLOC_038538	42.4996	30.7945	0.464779	0.0025	0.0477537
LNC_000348	XLOC_038383	47.8492	33.501	0.514292	0.0003	0.00924583
LNC_000613	XLOC_063699	1.39028	1.96132	-0.496455	0.03825	0.284288
LNC_000617	XLOC_063864	8.11445	10.898	-0.425493	0.01485	0.163113
LNC_000614	XLOC_063716	3.16955	0.895473	1.82356	0.04955	0.32714
LNC_000428	XLOC_051017	453.704	592.485	-0.385026	0.0244	0.219926
LNC_000736	XLOC_069786	0.515439	1.75554	-1.76804	0.00465	0.0751243
LNC_000337	XLOC_037597	1.54621	0.411361	1.91026	0.00035	0.0104927
LNC_000475	XLOC_054975	6.33907	4.28756	0.564114	0.00025	0.00799258
LNC_000031	XLOC_003704	31.9144	50.2209	-0.654082	0.00335	0.0590943
