# Supplementary material for: LncRNA and mRNA profiling during activation of tilapia macrophages by HSP70 and Streptococcus agalactiae antigen
Source: Oncotarget. 2017 Sep 30;8(58):98455–70. doi: 10.18632/oncotarget.21427 (PMC5716742; doi:10.18632/oncotarget.21427)
Supplement: Supplementary file 3 [file oncotarget-08-98455-s003.xlsx]

## Sheet: Sheet1
Supplementary Table 1-2: Differentially expressed mRNA
Sa vs Control
transcript_id	gene_id	Sa_FPKM	Control_FPKM	log2(foldchange)	pvalue	qvalue
ENSONIT00000000550	ENSONIG00000000435	9273.59	6351.36	0.546064	5e-05	0.00202103
ENSONIT00000008884	ENSONIG00000007035	3.73885	5.29224	-0.501286	0.00725	0.101834
ENSONIT00000009179	ENSONIG00000007274	4.69523	7.51195	-0.677994	0.0016	0.0345351
ENSONIT00000009170	ENSONIG00000007267	24.1218	14.7889	0.705829	5e-05	0.00202103
ENSONIT00000008222	ENSONIG00000006516	1552.29	1146.64	0.436978	0.0014	0.0312515
ENSONIT00000006042	ENSONIG00000004795	1.24894	0.415105	1.58915	0.0442	0.307976
ENSONIT00000002965	ENSONIG00000002372	1.03448	1.68637	-0.705014	0.00415	0.0693085
ENSONIT00000005533	ENSONIG00000004392	3.88044	1.18246	1.71443	0.00165	0.0353731
ENSONIT00000005535	ENSONIG00000004394	30.5704	24.7188	0.306527	0.0256	0.226328
ENSONIT00000001098	ENSONIG00000000867	25.1681	20.5296	0.293892	0.03725	0.280084
ENSONIT00000001099	ENSONIG00000000868	0.614636	1.33906	-1.12341	0.0004	0.0116733
ENSONIT00000001096	ENSONIG00000000865	4.48059	6.53457	-0.544405	0.00035	0.0104927
ENSONIT00000007877	ENSONIG00000006249	76.0019	58.3021	0.382488	0.00445	0.0729768
ENSONIT00000001325	ENSONIG00000001047	6.81676	9.95691	-0.546612	0.0149	0.163387
ENSONIT00000016582	ENSONIG00000013172	0.438717	1.58398	-1.85219	0.0337	0.264135
ENSONIT00000017676	ENSONIG00000014051	8.6056	12.5467	-0.543957	0.00125	0.0287068
ENSONIT00000013351	ENSONIG00000010612	0.860791	1.41393	-0.715976	0.0058	0.0875676
ENSONIT00000021114	ENSONIG00000016744	31.2418	14.3556	1.12186	5e-05	0.00202103
ENSONIT00000016202	ENSONIG00000012863	4.52905	6.36758	-0.491536	0.0005	0.0140348
ENSONIT00000024694	ENSONIG00000019598	0.703752	1.42968	-1.02255	0.0415	0.297152
ENSONIT00000024690	ENSONIG00000019594	15.1926	11.3039	0.426543	0.04375	0.306127
ENSONIT00000023511	ENSONIG00000018660	0.599416	0.841441	-0.489304	0.0476	0.320319
ENSONIT00000023515	ENSONIG00000018664	17.6838	12.3357	0.519594	0.00125	0.0287068
ENSONIT00000017234	ENSONIG00000013683	2.90599	2.02567	0.520627	0.0274	0.235021
ENSONIT00000003587	ENSONIG00000002863	5.4937	4.08808	0.426357	0.0046	0.0746166
ENSONIT00000002185	ENSONIG00000001744	32.0706	40.1414	-0.323837	0.0127	0.147616
ENSONIT00000002234	ENSONIG00000001785	10.0836	12.5154	-0.31169	0.0226	0.210421
ENSONIT00000001523	ENSONIG00000001205	13.6796	10.1081	0.436509	0.0008	0.0204197
ENSONIT00000004586	ENSONIG00000003643	8.76268	6.47215	0.437127	0.0043	0.0711312
ENSONIT00000008928	ENSONIG00000007070	17.1466	22.0624	-0.36367	0.02155	0.204139
ENSONIT00000008923	ENSONIG00000007066	8.6951	15.6602	-0.848831	5e-05	0.00202103
ENSONIT00000018717	ENSONIG00000014852	0.556267	1.51571	-1.44615	0.00425	0.0705387
ENSONIT00000018714	ENSONIG00000014849	0.386211	1.82	-2.23648	0.03885	0.286545
ENSONIT00000018710	ENSONIG00000014846	1.26325	1.77181	-0.488086	0.0213	0.202505
ENSONIT00000003911	ENSONIG00000003120	1.57693	1.00344	0.652171	0.0269	0.232662
ENSONIT00000014350	ENSONIG00000011393	91.3953	70.2967	0.378661	0.00355	0.061572
ENSONIT00000013960	ENSONIG00000011081	4.47699	2.96042	0.596727	0.0165	0.173204
ENSONIT00000004492	ENSONIG00000003567	3.29714	4.35667	-0.402012	0.0088	0.115964
ENSONIT00000015476	ENSONIG00000012277	60.4572	40.4965	0.57812	5e-05	0.00202103
ENSONIT00000013142	ENSONIG00000010448	6.19646	8.36796	-0.433433	0.0436	0.305384
ENSONIT00000013141	ENSONIG00000010447	27.1634	71.1604	-1.38941	5e-05	0.00202103
ENSONIT00000004146	ENSONIG00000003300	114.521	76.2448	0.586906	5e-05	0.00202103
ENSONIT00000002885	ENSONIG00000002308	9.48591	7.1412	0.409618	0.03685	0.278218
ENSONIT00000002886	ENSONIG00000002309	95.1214	131.332	-0.465376	0.00025	0.00799258
ENSONIT00000003281	ENSONIG00000002619	13.37	4.81058	1.47472	5e-05	0.00202103
ENSONIT00000004810	ENSONIG00000003818	14.0847	10.9354	0.365131	0.0135	0.153582
ENSONIT00000006558	ENSONIG00000005218	7.14454	5.56418	0.360673	0.03625	0.275701
ENSONIT00000006559	ENSONIG00000005219	0.540064	0.857081	-0.6663	0.04545	0.312701
ENSONIT00000010498	ENSONIG00000008343	69.2296	18.226	1.92539	5e-05	0.00202103
ENSONIT00000010493	ENSONIG00000008338	22.9999	17.7276	0.375631	0.02295	0.212449
ENSONIT00000000249	ENSONIG00000000193	17.557	9.57609	0.874541	0.0041	0.06866
ENSONIT00000000245	ENSONIG00000000189	10.4878	7.55597	0.473025	0.00125	0.0287068
ENSONIT00000007732	ENSONIG00000006135	6.51183	9.59763	-0.559615	0.0016	0.0345351
ENSONIT00000007736	ENSONIG00000006138	1.96174	1.26263	0.635701	0.0049	0.0780644
ENSONIT00000005395	ENSONIG00000004280	0.672674	1.21256	-0.85008	0.0489	0.32484
ENSONIT00000005397	ENSONIG00000004282	3.59441	6.028	-0.745926	0.00525	0.081733
ENSONIT00000021434	ENSONIG00000016983	93.9987	73.4549	0.355783	0.00915	0.119178
ENSONIT00000017326	ENSONIG00000013761	48.9453	38.0737	0.362378	0.01685	0.175484
ENSONIT00000023123	ENSONIG00000018347	0.354825	0.863063	-1.28236	0.0484	0.323183
ENSONIT00000023121	ENSONIG00000018345	0.364102	0.812981	-1.15888	0.02915	0.243512
ENSONIT00000002710	ENSONIG00000002175	4.12187	5.1365	-0.317487	0.04335	0.30447
ENSONIT00000010369	ENSONIG00000008230	1.23204	0.648454	0.925977	0.00375	0.0641461
ENSONIT00000022421	ENSONIG00000017769	1.2073	1.91398	-0.664796	0.0301	0.248251
ENSONIT00000024753	ENSONIG00000019646	3.98789	2.22245	0.843474	0.0362	0.275582
ENSONIT00000025670	ENSONIG00000020353	2.46691	1.61946	0.607189	0.01075	0.132798
ENSONIT00000025672	ENSONIG00000020355	2.04445	0.811698	1.3327	5e-05	0.00202103
ENSONIT00000000832	ENSONIG00000000658	3.08979	6.19623	-1.00388	0.0023	0.0450371
ENSONIT00000015764	ENSONIG00000012510	0.182942	0.673603	-1.88051	0.0483	0.322722
ENSONIT00000004990	ENSONIG00000003957	33.2546	42.7769	-0.363277	0.0045	0.0735427
ENSONIT00000026643	ENSONIG00000021317	0.646193	2.34041	-1.85673	0.0079	0.107945
ENSONIT00000006741	ENSONIG00000005359	15.7053	11.8357	0.408104	0.00905	0.118363
ENSONIT00000018229	ENSONIG00000014481	77.134	59.1301	0.383476	0.0041	0.06866
ENSONIT00000010755	ENSONIG00000008547	0.213075	0.800737	-1.90997	0.0059	0.0885398
ENSONIT00000005214	ENSONIG00000004135	0.913575	0.562186	0.700476	0.0447	0.309724
ENSONIT00000005213	ENSONIG00000004135	0.750349	0.313576	1.25875	0.01135	0.137638
ENSONIT00000005218	ENSONIG00000004138	1010.98	835.2	0.275559	0.0352	0.270951
ENSONIT00000001904	ENSONIG00000001523	17.7297	11.786	0.589091	0.0027	0.0504665
ENSONIT00000001903	ENSONIG00000001523	21.8367	12.6485	0.78779	0.00095	0.0232703
ENSONIT00000007508	ENSONIG00000005957	13.4609	1.84774	2.86494	5e-05	0.00202103
ENSONIT00000007504	ENSONIG00000005954	6.13091	8.15408	-0.411421	0.04825	0.322636
ENSONIT00000018481	ENSONIG00000014665	13.0853	9.2734	0.496775	0.0003	0.00924583
ENSONIT00000018486	ENSONIG00000014670	52.9048	64.2278	-0.279799	0.0368	0.278022
ENSONIT00000026757	ENSONIG00000021431	0.261773	0.865739	-1.72561	0.0443	0.308282
ENSONIT00000026751	ENSONIG00000021425	4.21988	6.10829	-0.533567	0.04365	0.305632
ENSONIT00000012629	ENSONIG00000010034	1.70227	2.47135	-0.537836	0.0047	0.0757329
ENSONIT00000016280	ENSONIG00000012929	182.088	122.077	0.576844	5e-05	0.00202103
ENSONIT00000012993	ENSONIG00000010329	185.729	153.689	0.273185	0.0298	0.246888
ENSONIT00000021190	ENSONIG00000016801	20.8592	16.6334	0.326602	0.01385	0.156321
ENSONIT00000021193	ENSONIG00000016803	58.7385	26.1826	1.1657	5e-05	0.00202103
ENSONIT00000021195	ENSONIG00000016805	325.018	246.984	0.3961	0.00245	0.0470569
ENSONIT00000014667	ENSONIG00000011641	7.195	9.17156	-0.350173	0.01495	0.163763
ENSONIT00000014593	ENSONIG00000011579	1.55031	2.82887	-0.867672	0.00415	0.0693085
ENSONIT00000017153	ENSONIG00000013626	55.5158	39.0179	0.508761	0.00015	0.00522409
ENSONIT00000021807	ENSONIG00000017275	8.87581	6.53242	0.442262	0.0044	0.0723272
ENSONIT00000021806	ENSONIG00000017274	93.9605	69.2125	0.441022	0.0344	0.267534
ENSONIT00000021809	ENSONIG00000017276	4.84018	6.35709	-0.393306	0.02335	0.214347
ENSONIT00000022646	ENSONIG00000017955	0.266205	0.92333	-1.79431	0.0092	0.119561
ENSONIT00000003670	ENSONIG00000002929	0.840695	1.29191	-0.619852	0.0267	0.231507
ENSONIT00000003673	ENSONIG00000002932	7.3727	5.71317	0.367902	0.0459	0.314204
ENSONIT00000025462	ENSONIG00000020195	29.8374	36.8314	-0.303812	0.021	0.200547
ENSONIT00000018859	ENSONIG00000014967	163.908	117.546	0.479664	0.0012	0.0278402
ENSONIT00000024435	ENSONIG00000019397	1.02382	1.48254	-0.534108	0.03435	0.267264
ENSONIT00000004505	ENSONIG00000003579	0.752082	0.423898	0.827173	0.02885	0.24211
ENSONIT00000004502	ENSONIG00000003577	23.6627	15.0775	0.650216	0.0001	0.00369986
ENSONIT00000000619	ENSONIG00000000487	31.544	23.7352	0.410339	0.0031	0.0558926
ENSONIT00000000615	ENSONIG00000000484	0.928784	1.38735	-0.578912	0.0323	0.258062
ENSONIT00000000614	ENSONIG00000000483	2.93169	0.810462	1.85492	0.00265	0.0498441
ENSONIT00000009033	ENSONIG00000007159	1.82919	1.23803	0.563153	0.00605	0.089938
ENSONIT00000008340	ENSONIG00000006602	1.37842	4.65889	-1.75697	5e-05	0.00202103
ENSONIT00000008342	ENSONIG00000006602	0.476405	1.53922	-1.69194	0.00095	0.0232703
ENSONIT00000008349	ENSONIG00000006608	10.4642	8.52141	0.296293	0.0313	0.253898
ENSONIT00000003996	ENSONIG00000003186	3.8853	2.98056	0.382444	0.0309	0.251846
ENSONIT00000018979	ENSONIG00000015065	627.294	504.719	0.313661	0.0249	0.222437
ENSONIT00000005475	ENSONIG00000004340	51.8162	21.0707	1.29817	5e-05	0.00202103
ENSONIT00000001207	ENSONIG00000000955	81.7001	56.0826	0.542784	0.01285	0.148747
ENSONIT00000001202	ENSONIG00000000951	292.384	220.13	0.40951	0.00335	0.0590943
ENSONIT00000010386	ENSONIG00000008246	378.707	226.499	0.741575	5e-05	0.00202103
ENSONIT00000010380	ENSONIG00000008240	23.2379	18.9161	0.296867	0.02515	0.223732
ENSONIT00000001208	ENSONIG00000000955	1308.78	855.498	0.613391	0.00035	0.0104927
ENSONIT00000016971	ENSONIG00000013483	21.2979	40.4938	-0.926992	5e-05	0.00202103
ENSONIT00000016972	ENSONIG00000013484	2.75823	4.27059	-0.630692	0.0359	0.274057
ENSONIT00000006469	ENSONIG00000005143	33.2318	22.5364	0.560308	5e-05	0.00202103
ENSONIT00000011474	ENSONIG00000009117	0.386768	1.83861	-2.24907	0.01125	0.136886
ENSONIT00000023869	ENSONIG00000018937	62.486	42.1736	0.567193	5e-05	0.00202103
ENSONIT00000024567	ENSONIG00000019499	82.8226	35.8877	1.20653	5e-05	0.00202103
ENSONIT00000026097	ENSONIG00000020771	0.26287	0.910163	-1.79177	0.0248	0.221923
ENSONIT00000026096	ENSONIG00000020770	0.304993	0.815829	-1.41949	0.0479	0.321365
ENSONIT00000026546	ENSONIG00000021220	22.985	17.748	0.37304	0.01395	0.157059
ENSONIT00000019728	ENSONIG00000015661	23.3618	17.7883	0.393224	0.01675	0.174844
ENSONIT00000019727	ENSONIG00000015660	45.3208	36.3201	0.319404	0.0194	0.191519
ENSONIT00000021012	ENSONIG00000016665	9.88518	7.7407	0.352803	0.0142	0.158846
ENSONIT00000021767	ENSONIG00000017244	49.7249	34.3702	0.53281	0.0004	0.0116733
ENSONIT00000016129	ENSONIG00000012801	168.603	129.824	0.377077	0.004	0.0672875
ENSONIT00000012814	ENSONIG00000010182	1.02574	1.87048	-0.866734	0.0483	0.322722
ENSONIT00000024795	ENSONIG00000019682	21.9316	13.0195	0.752336	5e-05	0.00202103
ENSONIT00000003841	ENSONIG00000003068	0.311771	0.8942	-1.52011	0.01305	0.150263
ENSONIT00000009238	ENSONIG00000007321	88.185	71.5393	0.301797	0.0266	0.231216
ENSONIT00000023415	ENSONIG00000018585	42.2484	52.0755	-0.301707	0.0208	0.199403
ENSONIT00000023410	ENSONIG00000018581	8.65606	4.23547	1.03119	5e-05	0.00202103
ENSONIT00000023418	ENSONIG00000018588	100.366	122.985	-0.293221	0.02345	0.214887
ENSONIT00000008188	ENSONIG00000006490	2.49496	3.78993	-0.603151	0.0034	0.0596439
ENSONIT00000009588	ENSONIG00000007602	3.74383	5.49858	-0.554543	0.0003	0.00924583
ENSONIT00000009581	ENSONIG00000007596	247.009	206.681	0.257154	0.046	0.314538
ENSONIT00000002807	ENSONIG00000002248	150.434	116.571	0.367916	0.0347	0.268766
ENSONIT00000009916	ENSONIG00000007861	42.7881	32.6862	0.388527	0.0038	0.0647152
ENSONIT00000001776	ENSONIG00000001410	1.41812	1.98714	-0.486708	0.0157	0.16848
ENSONIT00000001770	ENSONIG00000001404	59.0214	74.0262	-0.326798	0.0181	0.183116
ENSONIT00000009993	ENSONIG00000007924	28.4918	37.8949	-0.411454	0.0017	0.0360674
ENSONIT00000000422	ENSONIG00000000337	38.1806	19.961	0.935653	5e-05	0.00202103
ENSONIT00000003818	ENSONIG00000003049	18.4398	11.8561	0.637194	0.00415	0.0693085
ENSONIT00000006869	ENSONIG00000005463	18.8183	11.455	0.716163	5e-05	0.00202103
ENSONIT00000014160	ENSONIG00000011245	2.15688	1.26184	0.773418	5e-05	0.00202103
ENSONIT00000014166	ENSONIG00000011249	1.6244	2.78723	-0.778931	0.00525	0.081733
ENSONIT00000010888	ENSONIG00000008654	0.393861	0.950628	-1.2712	0.01805	0.182805
ENSONIT00000010886	ENSONIG00000008652	10.7903	7.71482	0.484029	0.00785	0.107529
ENSONIT00000010881	ENSONIG00000008647	29.256	22.9642	0.349348	0.01015	0.127881
ENSONIT00000025820	ENSONIG00000020494	0	1.45971	#NAME?	0.00795	0.10843
ENSONIT00000010269	ENSONIG00000008148	14.9664	8.30484	0.849707	0.0001	0.00369986
ENSONIT00000010268	ENSONIG00000008147	1.9103	4.34587	-1.18584	0.0004	0.0116733
ENSONIT00000007901	ENSONIG00000006268	4.69764	2.78284	0.755381	0.029	0.242725
ENSONIT00000022218	ENSONIG00000017605	0.276622	0.69814	-1.3356	0.0488	0.324568
ENSONIT00000018399	ENSONIG00000014605	282.849	146.196	0.952129	5e-05	0.00202103
ENSONIT00000018392	ENSONIG00000014601	263.869	206.88	0.351031	0.0366	0.277192
ENSONIT00000018390	ENSONIG00000014600	7.49956	5.59993	0.421398	0.00735	0.102852
ENSONIT00000018648	ENSONIG00000014798	9.05957	7.10663	0.350277	0.01235	0.145
ENSONIT00000026667	ENSONIG00000021341	0.56237	1.59032	-1.49972	0.0323	0.258061
ENSONIT00000022964	ENSONIG00000018217	14.2398	22.7709	-0.677263	0.02795	0.237979
ENSONIT00000022963	ENSONIG00000018217	29.855	41.9373	-0.490262	0.00245	0.0470569
ENSONIT00000019110	ENSONIG00000015171	407.06	279.249	0.543687	0.00025	0.00799258
ENSONIT00000019117	ENSONIG00000015175	10.5662	5.47685	0.948036	0.01965	0.193093
ENSONIT00000015644	ENSONIG00000012408	0.530618	1.41803	-1.41814	0.0178	0.181381
ENSONIT00000015645	ENSONIG00000012409	20.4118	15.5882	0.388945	0.0076	0.105306
ENSONIT00000025360	ENSONIG00000020114	6.20381	8.22854	-0.407483	0.01575	0.168826
ENSONIT00000014203	ENSONIG00000011275	1.2686	2.29434	-0.85484	0.0078	0.107055
ENSONIT00000025589	ENSONIG00000020291	18.2816	14.9652	0.288778	0.0367	0.277587
ENSONIT00000024189	ENSONIG00000019200	11.7206	7.84911	0.578449	0.0003	0.00924583
ENSONIT00000024607	ENSONIG00000019532	0.339086	0.689255	-1.02339	0.0248	0.221923
ENSONIT00000024187	ENSONIG00000019198	1.22103	0.710675	0.780843	0.0354	0.271869
ENSONIT00000020951	ENSONIG00000016619	24.0817	18.9158	0.34835	0.02425	0.219142
ENSONIT00000024603	ENSONIG00000019528	24.7715	19.2955	0.360414	0.009	0.117901
ENSONIT00000009791	ENSONIG00000007766	0.455685	0.961402	-1.0771	0.00225	0.0442906
ENSONIT00000009790	ENSONIG00000007765	45.075	33.0567	0.447385	0.0008	0.0204197
ENSONIT00000009792	ENSONIG00000007767	0.504597	1.22845	-1.28364	0.0117	0.140415
ENSONIT00000012745	ENSONIG00000010128	73.1026	50.8516	0.523631	0.0003	0.00924583
ENSONIT00000003744	ENSONIG00000002989	34138.7	22491.7	0.602016	0.00215	0.042798
ENSONIT00000010068	ENSONIG00000007988	12180.5	7113.99	0.775842	5e-05	0.00202103
ENSONIT00000001634	ENSONIG00000001295	0.789986	1.52789	-0.951645	0.0103	0.128931
ENSONIT00000009896	ENSONIG00000007846	4.11591	2.18502	0.913569	5e-05	0.00202103
ENSONIT00000005746	ENSONIG00000004561	2.7574	13.093	-2.24741	5e-05	0.00202103
ENSONIT00000005747	ENSONIG00000004561	2.90619	12.3807	-2.0909	5e-05	0.00202103
ENSONIT00000001985	ENSONIG00000001586	15.0325	18.9236	-0.332107	0.01235	0.145
ENSONIT00000006989	ENSONIG00000005557	61.7462	29.7455	1.05368	5e-05	0.00202103
ENSONIT00000006986	ENSONIG00000005554	2.81562	1.48977	0.91836	0.00015	0.00522409
ENSONIT00000018401	ENSONIG00000014607	5.00577	1.98355	1.33551	5e-05	0.00202103
ENSONIT00000018404	ENSONIG00000014609	9.40755	7.03271	0.419738	0.01825	0.184045
ENSONIT00000018408	ENSONIG00000014613	145.79	119.262	0.289761	0.02495	0.222693
ENSONIT00000026601	ENSONIG00000021275	1.83123	2.99004	-0.707352	0.00665	0.096015
ENSONIT00000015936	ENSONIG00000012652	12.7678	10.0305	0.348115	0.00825	0.1111
ENSONIT00000026606	ENSONIG00000021280	1.12393	2.14013	-0.929143	0.0295	0.2452
ENSONIT00000024348	ENSONIG00000019326	248.475	191.409	0.37644	0.02115	0.201611
ENSONIT00000011949	ENSONIG00000009503	36.5179	71.1717	-0.9627	5e-05	0.00202103
ENSONIT00000011948	ENSONIG00000009502	0.82901	0.193144	2.10171	0.0316	0.255005
ENSONIT00000011945	ENSONIG00000009499	11.5936	15.0116	-0.372749	0.01145	0.138368
ENSONIT00000010668	ENSONIG00000008480	7.88746	5.62225	0.488413	0.03815	0.283929
ENSONIT00000010843	ENSONIG00000008618	2.41545	0.282466	3.09614	0.0157	0.16848
ENSONIT00000023952	ENSONIG00000019007	11.3856	14.6839	-0.367025	0.01725	0.17814
ENSONIT00000014812	ENSONIG00000011756	21.1132	26.8307	-0.345737	0.00845	0.112934
ENSONIT00000012304	ENSONIG00000009787	14.6562	18.8935	-0.36638	0.0282	0.23925
ENSONIT00000012302	ENSONIG00000009785	34.8773	28.0676	0.313386	0.0356	0.272704
ENSONIT00000021706	ENSONIG00000017195	4.29096	6.51793	-0.603114	0.0008	0.0204197
ENSONIT00000021709	ENSONIG00000017197	67.3815	48.1944	0.483489	0.00525	0.081733
ENSONIT00000025573	ENSONIG00000020278	915.203	744.026	0.298738	0.025	0.222987
ENSONIT00000025572	ENSONIG00000020277	48.969	35.8837	0.448538	0.00145	0.0321409
ENSONIT00000025571	ENSONIG00000020276	1.95181	1.47339	0.405668	0.01515	0.164985
ENSONIT00000025280	ENSONIG00000020054	37.1547	28.0686	0.404589	0.01145	0.138368
ENSONIT00000025130	ENSONIG00000019935	21.3529	17.6359	0.275914	0.047	0.3179
ENSONIT00000020564	ENSONIG00000016319	42.0895	65.8673	-0.646101	5e-05	0.00202103
ENSONIT00000023035	ENSONIG00000018280	1.3509	0.423949	1.67196	0.00015	0.00522409
ENSONIT00000005966	ENSONIG00000004735	48.8551	59.5657	-0.285974	0.0267	0.231507
ENSONIT00000002463	ENSONIG00000001966	2.1081	2.69134	-0.352383	0.0329	0.260662
ENSONIT00000002460	ENSONIG00000001963	156.027	117.355	0.410919	0.0013	0.0295819
ENSONIT00000006391	ENSONIG00000005079	28.3008	42.6433	-0.591475	5e-05	0.00202103
ENSONIT00000004702	ENSONIG00000003737	56.4262	45.8857	0.298321	0.03825	0.284288
ENSONIT00000024227	ENSONIG00000019233	21.9661	26.9198	-0.293391	0.0393	0.288337
ENSONIT00000001288	ENSONIG00000001018	12.3795	15.6611	-0.339227	0.025	0.222987
ENSONIT00000005153	ENSONIG00000004085	6.30672	8.09949	-0.360942	0.0097	0.123901
ENSONIT00000001866	ENSONIG00000001489	45.5861	31.848	0.517388	0.009	0.117901
ENSONIT00000001864	ENSONIG00000001487	2.18715	1.12284	0.961894	5e-05	0.00202103
ENSONIT00000015304	ENSONIG00000012143	52.0301	26.1429	0.992924	5e-05	0.00202103
ENSONIT00000016879	ENSONIG00000013414	22.9311	17.5124	0.388931	0.0059	0.0885398
ENSONIT00000011210	ENSONIG00000008913	75.8169	47.1834	0.68424	0.0003	0.00924583
ENSONIT00000021546	ENSONIG00000017073	33.4305	22.3349	0.581869	0.0009	0.0223443
ENSONIT00000016657	ENSONIG00000013234	0.424765	1.10749	-1.38255	0.0448	0.310047
ENSONIT00000016650	ENSONIG00000013229	0.750957	0	inf	5e-05	0.00202103
ENSONIT00000012895	ENSONIG00000010247	11.2881	14.0695	-0.317764	0.04695	0.317747
ENSONIT00000014497	ENSONIG00000011508	0.750181	1.22482	-0.707256	0.0232	0.213702
ENSONIT00000025738	ENSONIG00000020412	26.4335	33.4357	-0.33902	0.0441	0.307484
ENSONIT00000024064	ENSONIG00000019099	7.64039	6.07598	0.330529	0.0418	0.298216
ENSONIT00000023236	ENSONIG00000018440	270.746	221.353	0.290589	0.0468	0.317307
ENSONIT00000023234	ENSONIG00000018438	0.348439	0.696172	-0.998539	0.0053	0.0823151
ENSONIT00000008105	ENSONIG00000006425	69.5206	88.3094	-0.345127	0.00965	0.123489
ENSONIT00000003133	ENSONIG00000002499	57.4027	26.5233	1.11386	5e-05	0.00202103
ENSONIT00000026354	ENSONIG00000021028	2.32732	3.52083	-0.597246	0.04505	0.311035
ENSONIT00000025073	ENSONIG00000019897	12.666	8.2178	0.62414	0.0002	0.00663999
ENSONIT00000025074	ENSONIG00000019898	5.80623	3.90428	0.572546	0.0024	0.0463522
ENSONIT00000020247	ENSONIG00000016060	58.2805	46.9816	0.310915	0.0174	0.179123
ENSONIT00000018839	ENSONIG00000014951	1.76382	2.72807	-0.629178	0.02135	0.202851
ENSONIT00000003279	ENSONIG00000002617	6.55304	4.99	0.393126	0.04465	0.309604
ENSONIT00000011530	ENSONIG00000009163	4.74109	7.07664	-0.577845	0.0012	0.0278402
ENSONIT00000011535	ENSONIG00000009167	93.9124	76.1429	0.302605	0.02555	0.226001
ENSONIT00000006632	ENSONIG00000005273	59.8171	45.2111	0.403881	0.00245	0.0470569
ENSONIT00000018310	ENSONIG00000014537	7.45946	2.60514	1.51771	5e-05	0.00202103
ENSONIT00000000745	ENSONIG00000000589	0.725987	1.28952	-0.828817	0.0071	0.10028
ENSONIT00000018783	ENSONIG00000014906	2.01546	3.72067	-0.884457	5e-05	0.00202103
ENSONIT00000007216	ENSONIG00000005723	1.28887	1.77848	-0.464544	0.0133	0.152085
ENSONIT00000015534	ENSONIG00000012322	1.09	1.73522	-0.670789	0.0288	0.241845
ENSONIT00000010390	ENSONIG00000008249	33.0162	40.717	-0.302457	0.01895	0.188502
ENSONIT00000019193	ENSONIG00000015238	66.7636	48.5451	0.459736	0.00025	0.00799258
ENSONIT00000019197	ENSONIG00000015242	5.0408	7.37341	-0.548679	0.0004	0.0116733
ENSONIT00000013266	ENSONIG00000010543	144.293	80.2663	0.846133	5e-05	0.00202103
ENSONIT00000013267	ENSONIG00000010544	2.02264	3.08957	-0.611169	0.00475	0.0762914
ENSONIT00000016374	ENSONIG00000013006	0.37519	0.899116	-1.26089	0.0069	0.0983735
ENSONIT00000013483	ENSONIG00000010717	25.1838	18.9716	0.408656	0.0085	0.113341
ENSONIT00000015887	ENSONIG00000012612	39.1955	31.6712	0.307519	0.01765	0.18061
ENSONIT00000015880	ENSONIG00000012605	11.1317	8.85579	0.329982	0.0337	0.264135
ENSONIT00000015883	ENSONIG00000012608	4.35732	2.91149	0.581684	0.0141	0.158015
ENSONIT00000020480	ENSONIG00000016253	76.7273	63.391	0.275463	0.0412	0.295876
ENSONIT00000020481	ENSONIG00000016254	150.795	179.955	-0.25505	0.04995	0.328638
ENSONIT00000020484	ENSONIG00000016256	8.72102	5.18158	0.751104	5e-05	0.00202103
ENSONIT00000025502	ENSONIG00000020224	0.339212	0.786174	-1.21266	0.0365	0.276756
ENSONIT00000009810	ENSONIG00000007784	17.1536	14.2442	0.268134	0.0443	0.308282
ENSONIT00000004470	ENSONIG00000003549	0.864515	1.33836	-0.630502	0.02405	0.218298
ENSONIT00000004479	ENSONIG00000003557	8.59172	30.0169	-1.80476	5e-05	0.00202103
ENSONIT00000009103	ENSONIG00000007216	1.38552	1.97765	-0.513355	0.0182	0.183825
ENSONIT00000006015	ENSONIG00000004777	984.402	796.49	0.305592	0.02405	0.218298
ENSONIT00000007820	ENSONIG00000006202	7.76827	9.86759	-0.345105	0.02105	0.20097
ENSONIT00000007828	ENSONIG00000006209	54.7488	45.0178	0.28233	0.0268	0.232066
ENSONIT00000001374	ENSONIG00000001084	114.733	86.4069	0.409062	0.00185	0.0383539
ENSONIT00000024925	ENSONIG00000019785	238.283	431.529	-0.85678	5e-05	0.00202103
ENSONIT00000016552	ENSONIG00000013147	24.3448	19.7875	0.299021	0.02015	0.196307
ENSONIT00000018297	ENSONIG00000014527	35.0172	27.5632	0.345317	0.00885	0.116476
ENSONIT00000018291	ENSONIG00000014522	51.4952	42.2609	0.285114	0.0381	0.283678
ENSONIT00000018127	ENSONIG00000014407	34.1913	22.6589	0.593551	5e-05	0.00202103
ENSONIT00000026781	ENSONIG00000021455	20.3467	26.2329	-0.366586	0.01265	0.147199
ENSONIT00000026780	ENSONIG00000021454	0.875116	0	inf	0.00105	0.0251824
ENSONIT00000026782	ENSONIG00000021456	13.7721	19.0895	-0.471032	0.0032	0.0571921
ENSONIT00000026438	ENSONIG00000021112	194.715	28.2173	2.78671	0.0198	0.194019
ENSONIT00000021787	ENSONIG00000017260	11.2367	6.96291	0.690455	0.00205	0.0413193
ENSONIT00000025205	ENSONIG00000019999	27.423	15.1547	0.855628	5e-05	0.00202103
ENSONIT00000025200	ENSONIG00000019995	1.16202	1.51333	-0.381095	0.04745	0.319743
ENSONIT00000012929	ENSONIG00000010274	0.456327	0.925473	-1.02012	0.0305	0.250168
ENSONIT00000009342	ENSONIG00000007405	32.7926	41.8307	-0.351194	0.01755	0.179975
ENSONIT00000003559	ENSONIG00000002838	89.4366	63.7592	0.488232	0.00025	0.00799258
ENSONIT00000003553	ENSONIG00000002833	2.88182	3.83483	-0.41218	0.0082	0.110612
ENSONIT00000004784	ENSONIG00000003802	1.32222	2.59157	-0.970862	0.003	0.0545985
ENSONIT00000002204	ENSONIG00000001759	103.39	64.5362	0.679911	5e-05	0.00202103
ENSONIT00000010652	ENSONIG00000008466	12.6189	7.29603	0.790401	0.01025	0.128583
ENSONIT00000006087	ENSONIG00000004835	0.624735	1.55377	-1.31445	0.00465	0.0751243
ENSONIT00000011299	ENSONIG00000008979	12.9619	9.41191	0.461719	0.00185	0.0383539
ENSONIT00000011291	ENSONIG00000008972	26.5187	15.7341	0.753119	5e-05	0.00202103
ENSONIT00000011292	ENSONIG00000008973	1.91712	3.13737	-0.710613	0.0054	0.0833847
ENSONIT00000008954	ENSONIG00000007092	5.29753	7.6808	-0.535937	0.0045	0.0735427
ENSONIT00000008955	ENSONIG00000007093	178.895	148.726	0.266457	0.0376	0.281621
ENSONIT00000018722	ENSONIG00000014857	0.218066	0.748036	-1.77835	0.01365	0.154715
ENSONIT00000003968	ENSONIG00000003165	1.25564	1.90827	-0.603845	0.04655	0.316434
ENSONIT00000017526	ENSONIG00000013930	1.58008	2.21318	-0.486119	0.0152	0.165237
ENSONIT00000013634	ENSONIG00000010833	20.1786	7.44925	1.43766	0.002	0.0405226
ENSONIT00000013636	ENSONIG00000010835	13.0305	16.3758	-0.329678	0.0152	0.165237
ENSONIT00000013633	ENSONIG00000010833	8.04922	4.05455	0.989308	5e-05	0.00202103
ENSONIT00000025781	ENSONIG00000020455	0.949345	1.90758	-1.00674	0.0242	0.218917
ENSONIT00000025957	ENSONIG00000020631	0.813072	1.77853	-1.12923	0.03935	0.288542
ENSONIT00000013991	ENSONIG00000011107	10.4822	8.27309	0.341441	0.011	0.134881
ENSONIT00000022103	ENSONIG00000017513	9.56973	15.5992	-0.704925	0.00015	0.00522409
ENSONIT00000022107	ENSONIG00000017517	4.71476	8.08892	-0.778762	0.0073	0.102289
ENSONIT00000021666	ENSONIG00000017166	45.7116	33.5793	0.444989	0.0018	0.0376235
ENSONIT00000021665	ENSONIG00000017165	0.836132	1.7233	-1.04337	0.00065	0.0173722
ENSONIT00000026376	ENSONIG00000021050	137.318	82.2152	0.740045	5e-05	0.00202103
ENSONIT00000026371	ENSONIG00000021045	1.13246	1.8121	-0.678205	0.0282	0.23925
ENSONIT00000013170	ENSONIG00000010469	3.37468	1.82699	0.88528	0.0103	0.128931
ENSONIT00000013177	ENSONIG00000010474	4556.25	5667.63	-0.314897	0.02995	0.247797
ENSONIT00000024749	ENSONIG00000019643	0.41707	1.13163	-1.44003	5e-05	0.00202103
ENSONIT00000024743	ENSONIG00000019638	0.376937	1.05415	-1.48368	0.0053	0.0823151
ENSONIT00000023773	ENSONIG00000018863	1344.6	1002.48	0.423612	0.0007	0.0183932
ENSONIT00000023776	ENSONIG00000018866	0.355674	0.72582	-1.02905	0.00575	0.0870518
ENSONIT00000006508	ENSONIG00000005175	5.52434	3.56758	0.630856	0.00125	0.0287068
ENSONIT00000000212	ENSONIG00000000167	0.990234	0.492659	1.00718	0.015	0.164036
ENSONIT00000005360	ENSONIG00000004255	0.267773	0.846845	-1.66109	0.00455	0.0740586
ENSONIT00000007292	ENSONIG00000005784	12.994	9.25589	0.489405	0.00115	0.0269193
ENSONIT00000026110	ENSONIG00000020784	96.3957	76.4625	0.334216	0.01315	0.150965
ENSONIT00000021468	ENSONIG00000017007	0.408854	1.05254	-1.36421	0.037	0.278867
ENSONIT00000021461	ENSONIG00000017002	54.2797	68.9713	-0.345585	0.00985	0.125265
ENSONIT00000021464	ENSONIG00000017004	1.3699	1.84614	-0.43044	0.0489	0.32484
ENSONIT00000004014	ENSONIG00000003199	40.8377	90.2327	-1.14375	5e-05	0.00202103
ENSONIT00000004018	ENSONIG00000003203	179.511	123.947	0.534352	5e-05	0.00202103
ENSONIT00000016043	ENSONIG00000012735	4.2914	7.91938	-0.88394	0.02235	0.208857
ENSONIT00000013406	ENSONIG00000010655	8.17576	6.2825	0.380014	0.01835	0.184537
ENSONIT00000017315	ENSONIG00000013753	50.2616	61.1541	-0.282991	0.02895	0.24252
ENSONIT00000010839	ENSONIG00000008615	41.4812	32.8007	0.338729	0.0219	0.206276
ENSONIT00000015804	ENSONIG00000012542	12.2554	8.69432	0.495278	0.0316	0.255005
ENSONIT00000010832	ENSONIG00000008608	103.374	83.5841	0.306576	0.02495	0.222693
ENSONIT00000012413	ENSONIG00000009870	3.48211	2.37782	0.550321	0.0044	0.0723272
ENSONIT00000012418	ENSONIG00000009875	12.2759	9.42022	0.382	0.02835	0.23986
ENSONIT00000020360	ENSONIG00000016152	45512.7	29436.1	0.628686	0.0103	0.128931
ENSONIT00000020363	ENSONIG00000016154	28.0507	3.3801	3.0529	5e-05	0.00202103
ENSONIT00000022455	ENSONIG00000017797	158.999	126.347	0.331628	0.03365	0.263981
ENSONIT00000022454	ENSONIG00000017796	16.4429	11.8654	0.470706	0.0014	0.0312515
ENSONIT00000001351	ENSONIG00000001066	58.7017	77.4886	-0.400582	0.00265	0.0498441
ENSONIT00000001040	ENSONIG00000000818	0.997441	1.78803	-0.842068	0.0332	0.262025
ENSONIT00000001047	ENSONIG00000000824	6.33429	9.21059	-0.540109	0.00015	0.00522409
ENSONIT00000004639	ENSONIG00000003686	1991.56	1209.22	0.719823	0.0001	0.00369986
ENSONIT00000010761	ENSONIG00000008552	41.4772	28.6483	0.533866	5e-05	0.00202103
ENSONIT00000010767	ENSONIG00000008558	25.7835	34.6222	-0.425247	0.00115	0.0269193
ENSONIT00000010765	ENSONIG00000008556	26.2243	16.5961	0.660059	5e-05	0.00202103
ENSONIT00000007559	ENSONIG00000005996	0.863263	1.57189	-0.864631	0.01715	0.177388
ENSONIT00000026701	ENSONIG00000021375	5.63757	3.61943	0.639309	0.0149	0.163387
ENSONIT00000026707	ENSONIG00000021381	89.2845	58.4237	0.611855	5e-05	0.00202103
ENSONIT00000013306	ENSONIG00000010576	78.4399	43.716	0.843426	5e-05	0.00202103
ENSONIT00000013301	ENSONIG00000010571	137.011	111.202	0.301107	0.0192	0.190138
ENSONIT00000021162	ENSONIG00000016781	1.69561	2.21179	-0.383415	0.04765	0.320553
ENSONIT00000017109	ENSONIG00000013592	234.327	181.924	0.365186	0.00545	0.0838839
ENSONIT00000016792	ENSONIG00000013343	53.7197	69.7142	-0.376001	0.0036	0.0621503
ENSONIT00000020617	ENSONIG00000016360	182.631	151.052	0.273893	0.0435	0.305032
ENSONIT00000020616	ENSONIG00000016359	86.5746	43.7257	0.985464	5e-05	0.00202103
ENSONIT00000008075	ENSONIG00000006401	3.70568	5.57561	-0.589393	0.0069	0.0983735
ENSONIT00000022613	ENSONIG00000017926	37.6144	27.6465	0.444185	0.00135	0.0304609
ENSONIT00000016576	ENSONIG00000013166	3.41385	4.4874	-0.394481	0.02355	0.215444
ENSONIT00000002282	ENSONIG00000001825	88.0523	65.2369	0.432673	0.0009	0.0223443
ENSONIT00000002287	ENSONIG00000001829	5.28251	4.01536	0.395695	0.0363	0.275981
ENSONIT00000004535	ENSONIG00000003605	7.85961	9.71158	-0.305249	0.03805	0.283508
ENSONIT00000004280	ENSONIG00000003398	96.2633	71.2871	0.433344	0.002	0.0405226
ENSONIT00000004287	ENSONIG00000003402	3.11721	1.45424	1.09999	5e-05	0.00202103
ENSONIT00000009060	ENSONIG00000007181	9.6323	5.62434	0.776197	5e-05	0.00202103
ENSONIT00000018946	ENSONIG00000015038	15.4766	32.1619	-1.05527	5e-05	0.00202103
ENSONIT00000018947	ENSONIG00000015038	91.4301	178.724	-0.966995	5e-05	0.00202103
ENSONIT00000019019	ENSONIG00000015098	3.10561	2.07817	0.579568	0.0202	0.196611
ENSONIT00000019012	ENSONIG00000015093	0.238034	0.656618	-1.46389	0.01225	0.144101
ENSONIT00000013910	ENSONIG00000011046	0.3221	0.770987	-1.2592	0.0485	0.3235
ENSONIT00000013912	ENSONIG00000011047	1.32318	0.865109	0.613054	0.02955	0.24544
ENSONIT00000010358	ENSONIG00000008221	3.43509	5.2728	-0.618219	0.0197	0.193366
ENSONIT00000016987	ENSONIG00000013498	81.5902	56.1894	0.538098	0.0001	0.00369986
ENSONIT00000023857	ENSONIG00000018928	5.16975	4.04047	0.355573	0.0363	0.275981
ENSONIT00000023855	ENSONIG00000018926	174.471	103.823	0.748854	5e-05	0.00202103
ENSONIT00000023852	ENSONIG00000018924	81.5915	60.5792	0.429595	0.0062	0.0915425
ENSONIT00000018005	ENSONIG00000014310	4.96193	9.97464	-1.00736	5e-05	0.00202103
ENSONIT00000017761	ENSONIG00000014116	25.4976	19.7222	0.370543	0.0188	0.187546
ENSONIT00000017767	ENSONIG00000014120	9.66404	22.7488	-1.23509	5e-05	0.00202103
ENSONIT00000022895	ENSONIG00000018157	25.668	14.7854	0.795804	5e-05	0.00202103
ENSONIT00000019755	ENSONIG00000015682	43.6891	30.0287	0.540929	5e-05	0.00202103
ENSONIT00000016171	ENSONIG00000012837	203.59	167.582	0.280795	0.0319	0.256257
ENSONIT00000016170	ENSONIG00000012836	20.2636	14.8297	0.4504	0.00765	0.105746
ENSONIT00000016174	ENSONIG00000012840	97.5909	60.0123	0.701488	5e-05	0.00202103
ENSONIT00000012841	ENSONIG00000010205	33.3706	20.5203	0.701526	0.00075	0.0193755
ENSONIT00000012840	ENSONIG00000010205	9.52609	6.38272	0.577712	0.004	0.0672875
ENSONIT00000012848	ENSONIG00000010212	0.516568	0.817976	-0.663101	0.03575	0.273371
ENSONIT00000026264	ENSONIG00000020938	44.1162	53.9767	-0.291029	0.04335	0.30447
ENSONIT00000009268	ENSONIG00000007343	14.2061	24.4571	-0.783743	5e-05	0.00202103
ENSONIT00000020799	ENSONIG00000016503	1.08289	1.64912	-0.606809	0.01015	0.127881
ENSONIT00000023445	ENSONIG00000018611	3699.01	2818.22	0.392354	0.00355	0.061572
ENSONIT00000023447	ENSONIG00000018613	1.48215	0.678509	1.12725	0.00185	0.0383539
ENSONIT00000008608	ENSONIG00000006817	1.10446	0.619707	0.833683	0.0267	0.231507
ENSONIT00000002856	ENSONIG00000002287	0.699408	1.00659	-0.525274	0.0425	0.301214
ENSONIT00000002859	ENSONIG00000002289	55.9057	40.2299	0.474727	0.00665	0.096015
ENSONIT00000003183	ENSONIG00000002542	87.9667	67.2822	0.386732	0.00335	0.0590943
ENSONIT00000003180	ENSONIG00000002539	164.19	124.482	0.399424	0.0027	0.0504665
ENSONIT00000002589	ENSONIG00000002075	9.35842	7.12258	0.393865	0.01015	0.127881
ENSONIT00000004869	ENSONIG00000003863	14.0528	17.3237	-0.301886	0.0437	0.305818
ENSONIT00000004862	ENSONIG00000003857	21.4335	13.5434	0.662273	5e-05	0.00202103
ENSONIT00000004866	ENSONIG00000003860	5.87261	4.60592	0.350513	0.0183	0.184265
ENSONIT00000002322	ENSONIG00000001861	32.8656	20.7059	0.666537	5e-05	0.00202103
ENSONIT00000005058	ENSONIG00000004010	3.34455	5.32968	-0.672237	0.0188	0.187546
ENSONIT00000001748	ENSONIG00000001386	16.4503	12.7359	0.369209	0.0246	0.221023
ENSONIT00000007742	ENSONIG00000006144	12.5171	20.84	-0.735456	5e-05	0.00202103
ENSONIT00000007745	ENSONIG00000006146	1.22554	2.33818	-0.931976	0.002	0.0405226
ENSONIT00000006838	ENSONIG00000005440	2776.63	2008.98	0.46687	0.00025	0.00799258
ENSONIT00000019224	ENSONIG00000015265	87.4474	16.5146	2.40467	5e-05	0.00202103
ENSONIT00000019223	ENSONIG00000015264	7.13188	5.22101	0.449953	0.0037	0.0635406
ENSONIT00000018524	ENSONIG00000014702	6.07203	8.72887	-0.523616	0.00055	0.0151692
ENSONIT00000018526	ENSONIG00000014704	6.7399	9.90602	-0.555578	0.0004	0.0116733
ENSONIT00000025855	ENSONIG00000020529	3.85431	6.43741	-0.740006	0.0152	0.165237
ENSONIT00000025851	ENSONIG00000020525	0.326945	1.55601	-2.25074	0.0001	0.00369986
ENSONIT00000010250	ENSONIG00000008132	7.26955	3.39283	1.09938	0.0001	0.00369986
ENSONIT00000010254	ENSONIG00000008136	0.400428	0.889976	-1.15222	0.01485	0.163113
ENSONIT00000010258	ENSONIG00000008139	0.23482	1.19297	-2.34493	0.03085	0.251655
ENSONIT00000018637	ENSONIG00000014789	9.6512	7.18582	0.425556	0.00515	0.0807782
ENSONIT00000014963	ENSONIG00000011876	44.6012	32.7005	0.447772	0.0006	0.0163071
ENSONIT00000014964	ENSONIG00000011877	4.07912	2.62479	0.636053	0.0002	0.00663999
ENSONIT00000012495	ENSONIG00000009933	23.4526	31.3416	-0.418332	0.001	0.0242618
ENSONIT00000015611	ENSONIG00000012382	1.82768	1.01062	0.854774	0.0004	0.0116733
ENSONIT00000025330	ENSONIG00000020090	18.9546	24.7614	-0.385541	0.02175	0.205456
ENSONIT00000005806	ENSONIG00000004610	8.13824	5.04534	0.689766	5e-05	0.00202103
ENSONIT00000024170	ENSONIG00000019185	2.63953	3.51746	-0.414255	0.0306	0.250633
ENSONIT00000009761	ENSONIG00000007740	10.8655	8.16666	0.411938	0.01705	0.176774
ENSONIT00000009765	ENSONIG00000007744	3.37165	2.5098	0.425883	0.0091	0.118779
ENSONIT00000009766	ENSONIG00000007745	110.008	84.4855	0.380834	0.0101	0.127544
ENSONIT00000007317	ENSONIG00000005807	1.0232	1.46738	-0.520153	0.04395	0.306951
ENSONIT00000010098	ENSONIG00000008011	0.621227	1.1703	-0.913689	0.00265	0.0498441
ENSONIT00000005798	ENSONIG00000004602	0.302806	0.747043	-1.3028	0.0248	0.221923
ENSONIT00000019389	ENSONIG00000015398	433.574	324.444	0.418309	0.0021	0.0420511
ENSONIT00000019383	ENSONIG00000015394	14.9922	10.697	0.487005	0.0054	0.0833847
ENSONIT00000019384	ENSONIG00000015395	19.4803	16.1967	0.26632	0.0469	0.317552
ENSONIT00000013521	ENSONIG00000010746	437.127	525.072	-0.264463	0.04085	0.294516
ENSONIT00000017453	ENSONIG00000013870	4.36762	7.49955	-0.779957	5e-05	0.00202103
ENSONIT00000015876	ENSONIG00000012601	47.1103	38.8857	0.276804	0.03545	0.272053
ENSONIT00000015960	ENSONIG00000012669	3.08396	6.19457	-1.00622	0.0211	0.2013
ENSONIT00000023346	ENSONIG00000018527	53.068	41.269	0.362783	0.0062	0.0915425
ENSONIT00000015033	ENSONIG00000011929	0.367842	0.683481	-0.893816	0.0167	0.174584
ENSONIT00000015038	ENSONIG00000011933	0.284544	0.741023	-1.38087	0.0317	0.255496
ENSONIT00000026268	ENSONIG00000020942	13.5392	23.2549	-0.780386	5e-05	0.00202103
ENSONIT00000023962	ENSONIG00000019015	210.646	169.318	0.315087	0.0153	0.165841
ENSONIT00000023963	ENSONIG00000019016	38.6382	15.2532	1.34091	5e-05	0.00202103
ENSONIT00000020082	ENSONIG00000015929	6.72709	9.40539	-0.483505	0.00095	0.0232703
ENSONIT00000020088	ENSONIG00000015935	19.1608	14.3486	0.417249	0.0013	0.0295819
ENSONIT00000025106	ENSONIG00000019917	0.481122	1.0596	-1.13905	0.0327	0.259629
ENSONIT00000025101	ENSONIG00000019914	2.2151	3.55057	-0.680675	5e-05	0.00202103
ENSONIT00000017884	ENSONIG00000014217	34.813	42.6501	-0.292926	0.0421	0.299518
ENSONIT00000020556	ENSONIG00000016314	23.954	19.4794	0.298317	0.0481	0.322128
ENSONIT00000026671	ENSONIG00000021345	0	3.59954	#NAME?	5e-05	0.00202103
ENSONIT00000026675	ENSONIG00000021349	101.219	76.6678	0.400783	0.01745	0.179407
ENSONIT00000008330	ENSONIG00000006597	3998.63	3155.76	0.341518	0.01685	0.175484
ENSONIT00000006195	ENSONIG00000004925	3.1023	4.21813	-0.443268	0.0397	0.289826
ENSONIT00000006192	ENSONIG00000004923	1.6013	2.36345	-0.561652	0.0454	0.312563
ENSONIT00000006199	ENSONIG00000004929	19.9952	14.2811	0.485546	0.0326	0.259268
ENSONIT00000005424	ENSONIG00000004300	63.5105	40.7576	0.639925	5e-05	0.00202103
ENSONIT00000005421	ENSONIG00000004297	5.48323	7.20108	-0.393187	0.02795	0.237979
ENSONIT00000005420	ENSONIG00000004296	664.722	553.983	0.262912	0.04795	0.321597
ENSONIT00000016900	ENSONIG00000013429	0.973524	1.7158	-0.817589	0.00615	0.0909714
ENSONIT00000006438	ENSONIG00000005118	7.25488	5.89602	0.299209	0.03765	0.281854
ENSONIT00000006437	ENSONIG00000005117	118.686	94.3557	0.330963	0.01135	0.137638
ENSONIT00000006433	ENSONIG00000005114	1.83546	1.09135	0.750032	0.00045	0.012877
ENSONIT00000018087	ENSONIG00000014373	2.93925	3.79672	-0.369303	0.01895	0.188502
ENSONIT00000001855	ENSONIG00000001479	2.81289	1.95056	0.528164	0.04485	0.310311
ENSONIT00000001859	ENSONIG00000001482	33.3458	12.0083	1.47347	5e-05	0.00202103
ENSONIT00000010537	ENSONIG00000008375	45.6075	60.4847	-0.4073	0.0017	0.0360674
ENSONIT00000010536	ENSONIG00000008374	1.17993	2.29459	-0.959541	0.00075	0.0193755
ENSONIT00000015334	ENSONIG00000012164	8.10803	11.1379	-0.458052	0.00465	0.0751243
ENSONIT00000015481	ENSONIG00000012281	4.80725	2.90705	0.725658	0.02725	0.23435
ENSONIT00000015485	ENSONIG00000012285	40.6473	74.5534	-0.875115	5e-05	0.00202103
ENSONIT00000012595	ENSONIG00000010007	0.344832	0.706594	-1.03499	0.02815	0.239059
ENSONIT00000021591	ENSONIG00000017107	0	0.669784	#NAME?	0.0002	0.00663999
ENSONIT00000016681	ENSONIG00000013255	61.9116	98.0701	-0.663603	0.0171	0.177117
ENSONIT00000021042	ENSONIG00000016687	215.175	158.905	0.437347	0.0008	0.0204197
ENSONIT00000025749	ENSONIG00000020423	2.69294	4.75364	-0.819851	0.0197	0.193366
ENSONIT00000003100	ENSONIG00000002477	21.2885	13.3245	0.67599	0.0005	0.0140348
ENSONIT00000008689	ENSONIG00000006882	4.91833	3.76103	0.387044	0.01425	0.159099
ENSONIT00000008683	ENSONIG00000006878	0.231235	0.664926	-1.52383	0.02355	0.215444
ENSONIT00000016805	ENSONIG00000013356	110.012	75.086	0.551042	5e-05	0.00202103
ENSONIT00000004369	ENSONIG00000003468	87.8866	123.5	-0.49079	0.00035	0.0104927
ENSONIT00000004222	ENSONIG00000003354	0.988263	1.69275	-0.776403	0.02235	0.208857
ENSONIT00000007128	ENSONIG00000005658	77.7682	138.312	-0.83067	5e-05	0.00202103
ENSONIT00000007125	ENSONIG00000005655	2.62744	1.57743	0.736084	0.0015	0.0329624
ENSONIT00000007126	ENSONIG00000005656	11.6504	14.7599	-0.341303	0.0087	0.115126
ENSONIT00000018863	ENSONIG00000014970	5.83283	4.08995	0.512113	0.0034	0.0596439
ENSONIT00000019809	ENSONIG00000015727	29.4999	21.5258	0.454645	0.00335	0.0590943
ENSONIT00000009413	ENSONIG00000007463	2.29998	0.638012	1.84996	0.005	0.0792466
ENSONIT00000009415	ENSONIG00000007465	1.78118	3.87905	-1.12287	0.00875	0.115656
ENSONIT00000007958	ENSONIG00000006307	0.57788	1.1476	-0.989783	0.02975	0.246631
ENSONIT00000007957	ENSONIG00000006306	38.2588	10.3392	1.88767	0.0031	0.0558926
ENSONIT00000001462	ENSONIG00000001155	31.4755	39.8705	-0.341095	0.0102	0.128156
ENSONIT00000001468	ENSONIG00000001161	0.178911	0.71856	-2.00586	0.00755	0.104864
ENSONIT00000011563	ENSONIG00000009189	14.4509	11.5544	0.322714	0.02205	0.20724
ENSONIT00000006606	ENSONIG00000005254	2.31352	0.823843	1.48965	5e-05	0.00202103
ENSONIT00000024891	ENSONIG00000019758	0.252274	0.654775	-1.37601	0.02605	0.228489
ENSONIT00000000737	ENSONIG00000000582	38.0379	28.4161	0.420731	0.00225	0.0442906
ENSONIT00000000732	ENSONIG00000000578	4.72292	2.99303	0.658074	0.0207	0.198901
ENSONIT00000018423	ENSONIG00000014621	58.3444	41.1267	0.50452	0.00255	0.0483814
ENSONIT00000022992	ENSONIG00000018240	78.0142	64.5081	0.274256	0.0335	0.263417
ENSONIT00000019499	ENSONIG00000015481	27.96	22.6331	0.304931	0.0202	0.196611
ENSONIT00000019493	ENSONIG00000015478	9.39607	14.3243	-0.608339	0.0001	0.00369986
ENSONIT00000013230	ENSONIG00000010517	4.58887	2.5833	0.828927	0.0003	0.00924583
ENSONIT00000019146	ENSONIG00000015198	26.596	18.641	0.512731	5e-05	0.00202103
ENSONIT00000019143	ENSONIG00000015195	6.70355	2.17072	1.62675	0.00925	0.119972
ENSONIT00000015691	ENSONIG00000012446	1.55241	0.827953	0.906886	0.0234	0.214561
ENSONIT00000021362	ENSONIG00000016927	80.4775	105.106	-0.385191	0.0281	0.238828
ENSONIT00000021361	ENSONIG00000016926	8.74181	12.6803	-0.536589	0.01125	0.136886
ENSONIT00000021367	ENSONIG00000016930	0.521463	0.925136	-0.827101	0.02865	0.241265
ENSONIT00000016340	ENSONIG00000012980	8.1935	11.1924	-0.449963	0.00235	0.0457503
ENSONIT00000014278	ENSONIG00000011337	3.24733	2.41392	0.427881	0.0361	0.275041
ENSONIT00000014279	ENSONIG00000011338	8.40896	12.4097	-0.561465	5e-05	0.00202103
ENSONIT00000025774	ENSONIG00000020448	178.054	142.163	0.324765	0.01905	0.189118
ENSONIT00000009458	ENSONIG00000007494	24.9226	20.6422	0.271858	0.04905	0.32536
ENSONIT00000008497	ENSONIG00000006722	11.4863	9.04064	0.345423	0.02475	0.221704
ENSONIT00000003716	ENSONIG00000002966	0.245699	0.672452	-1.45254	0.02525	0.224393
ENSONIT00000003719	ENSONIG00000002969	15.4491	12.742	0.277939	0.0352	0.270951
ENSONIT00000025437	ENSONIG00000020173	1519.13	1821.96	-0.262242	0.04425	0.30818
ENSONIT00000011769	ENSONIG00000009358	0.339361	0.672394	-0.986487	0.03245	0.258686
ENSONIT00000007627	ENSONIG00000006052	4.08395	2.82208	0.533208	0.03375	0.264368
ENSONIT00000007624	ENSONIG00000006050	3.1566	4.4237	-0.48688	0.0287	0.24153
ENSONIT00000007623	ENSONIG00000006049	0.511613	2.94869	-2.52695	0.01365	0.154715
ENSONIT00000007622	ENSONIG00000006048	131.955	76.4374	0.787692	5e-05	0.00202103
ENSONIT00000008827	ENSONIG00000006996	0.620825	1.21446	-0.968061	0.0005	0.0140348
ENSONIT00000004196	ENSONIG00000003333	16.2462	24.3941	-0.58643	5e-05	0.00202103
ENSONIT00000004190	ENSONIG00000003329	2.70808	4.22958	-0.643241	0.0337	0.264135
ENSONIT00000011430	ENSONIG00000009083	14.9073	18.0875	-0.278977	0.03705	0.279063
ENSONIT00000002901	ENSONIG00000002321	9.6728	19.974	-1.04612	5e-05	0.00202103
ENSONIT00000006020	ENSONIG00000004780	18.5922	22.9721	-0.305184	0.02775	0.236953
ENSONIT00000001341	ENSONIG00000001059	4.74215	3.53994	0.421819	0.0469	0.317552
ENSONIT00000022079	ENSONIG00000017492	1.70586	2.81525	-0.722767	0.0369	0.278374
ENSONIT00000022075	ENSONIG00000017489	3.55784	4.81635	-0.43694	0.00855	0.113688
ENSONIT00000016567	ENSONIG00000013160	18.2399	13.9299	0.388913	0.0458	0.313786
ENSONIT00000018019	ENSONIG00000014319	167.892	130.081	0.368122	0.0123	0.144543
ENSONIT00000026403	ENSONIG00000021077	9.49997	12.7036	-0.419237	0.04205	0.299427
ENSONIT00000026406	ENSONIG00000021080	84.9795	65.1388	0.383597	0.00495	0.078669
ENSONIT00000015714	ENSONIG00000012467	0.330624	0.82587	-1.32072	0.0019	0.0390879
ENSONIT00000015719	ENSONIG00000012470	93.9917	136.172	-0.534827	5e-05	0.00202103
ENSONIT00000021759	ENSONIG00000017237	15.9601	20.4656	-0.358729	0.02065	0.198621
ENSONIT00000013005	ENSONIG00000010336	0.341201	1.34385	-1.97768	0.0341	0.266112
ENSONIT00000020002	ENSONIG00000015869	13.352	10.4797	0.349451	0.0422	0.299882
ENSONIT00000023065	ENSONIG00000018303	11.1622	14.1911	-0.346361	0.04815	0.322276
ENSONIT00000005936	ENSONIG00000004710	211.065	154.952	0.445863	0.0009	0.0223443
ENSONIT00000003692	ENSONIG00000002948	43.292	33.5997	0.365653	0.0053	0.0823151
ENSONIT00000003690	ENSONIG00000002946	109.127	139.118	-0.350306	0.01185	0.141403
ENSONIT00000003699	ENSONIG00000002952	97.3581	69.0166	0.496357	0.0012	0.0278402
ENSONIT00000006345	ENSONIG00000005041	15.356	20.7249	-0.432568	0.00095	0.0232703
ENSONIT00000006344	ENSONIG00000005040	5.4214	7.57179	-0.481968	0.00305	0.0552582
ENSONIT00000011262	ENSONIG00000008953	2.44856	3.51551	-0.5218	0.0442	0.307976
ENSONIT00000012518	ENSONIG00000009949	3.55861	2.1473	0.728792	0.00165	0.0353731
ENSONIT00000021512	ENSONIG00000017043	73.3109	54.1686	0.436572	0.00195	0.0397719
ENSONIT00000013640	ENSONIG00000010838	69.9262	48.3361	0.532732	0.00015	0.00522409
ENSONIT00000017558	ENSONIG00000013958	147.83	110.511	0.419751	0.0082	0.110612
ENSONIT00000017556	ENSONIG00000013956	8.75593	13.3471	-0.608189	0.00055	0.0151692
ENSONIT00000017557	ENSONIG00000013957	12.9312	8.26993	0.644913	0.00015	0.00522409
ENSONIT00000023261	ENSONIG00000018461	1.53379	2.31117	-0.591523	0.0092	0.119561
ENSONIT00000015177	ENSONIG00000012050	4.40385	2.09513	1.07172	5e-05	0.00202103
ENSONIT00000015178	ENSONIG00000012051	17.8427	10.4461	0.772374	5e-05	0.00202103
ENSONIT00000022136	ENSONIG00000017541	46.6078	28.6309	0.702996	5e-05	0.00202103
ENSONIT00000002639	ENSONIG00000002116	0.972262	2.4822	-1.35221	0.0408	0.294258
ENSONIT00000007669	ENSONIG00000006084	10.5887	7.85873	0.43015	0.0038	0.0647152
ENSONIT00000012252	ENSONIG00000009748	2.27815	5.91352	-1.37616	0.00805	0.109365
ENSONIT00000007595	ENSONIG00000006027	8.56542	5.34109	0.681391	0.01395	0.157059
ENSONIT00000020219	ENSONIG00000016037	91.1807	64.3685	0.502373	0.0002	0.00663999
ENSONIT00000018476	ENSONIG00000014661	108.601	60.247	0.850074	5e-05	0.00202103
ENSONIT00000024778	ENSONIG00000019665	46.1462	34.9974	0.398966	0.0017	0.0360674
ENSONIT00000023743	ENSONIG00000018840	5.80051	7.90969	-0.44744	0.03745	0.280981
ENSONIT00000023741	ENSONIG00000018839	0.476739	0.7709	-0.693345	0.01845	0.185115
ENSONIT00000023749	ENSONIG00000018844	6.16185	8.7269	-0.502106	0.00625	0.0920595
ENSONIT00000011874	ENSONIG00000009441	311.267	237.316	0.391344	0.00335	0.0590943
ENSONIT00000000229	ENSONIG00000000177	0.125144	0.658913	-2.3965	0.00875	0.115656
ENSONIT00000000220	ENSONIG00000000172	6.54698	3.331	0.974873	0.00015	0.00522409
ENSONIT00000006689	ENSONIG00000005314	2.63319	3.68163	-0.483535	0.0112	0.1365
ENSONIT00000006683	ENSONIG00000005309	42.4256	34.3573	0.304318	0.03875	0.286273
ENSONIT00000006680	ENSONIG00000005306	244.361	74.8214	1.70749	5e-05	0.00202103
ENSONIT00000006684	ENSONIG00000005310	48.2753	64.5646	-0.41946	0.00575	0.0870518
ENSONIT00000005087	ENSONIG00000004032	5.67538	7.50237	-0.40263	0.0214	0.203197
ENSONIT00000005086	ENSONIG00000004031	2.25874	0.402737	2.48761	0.0247	0.221522
ENSONIT00000001793	ENSONIG00000001425	14.1522	10.2457	0.466001	0.04975	0.327859
ENSONIT00000001792	ENSONIG00000001424	18.0391	8.40249	1.10224	0.04345	0.304845
ENSONIT00000007799	ENSONIG00000006186	0.255897	1.23568	-2.27167	0.02915	0.243512
ENSONIT00000007798	ENSONIG00000006185	0.194853	1.38617	-2.83065	0.04485	0.310311
ENSONIT00000007791	ENSONIG00000006179	0.340892	1.07647	-1.65893	0.0319	0.256257
ENSONIT00000007795	ENSONIG00000006183	3.84997	4.93522	-0.358267	0.0161	0.170859
ENSONIT00000015568	ENSONIG00000012349	1.57922	0.902638	0.80699	0.0456	0.313197
ENSONIT00000026141	ENSONIG00000020815	22.7535	34.8498	-0.615061	5e-05	0.00202103
ENSONIT00000026147	ENSONIG00000020821	0.392755	1.45828	-1.89257	0.0104	0.129717
ENSONIT00000026145	ENSONIG00000020819	0.451132	1.32188	-1.55096	0.01785	0.181749
ENSONIT00000026144	ENSONIG00000020818	0.338799	1.30869	-1.94962	0.01715	0.177388
ENSONIT00000026149	ENSONIG00000020823	48.9759	33.6813	0.540123	0.0003	0.00924583
ENSONIT00000021492	ENSONIG00000017025	37.6316	31.171	0.271739	0.0349	0.269655
ENSONIT00000020459	ENSONIG00000016235	14.9703	9.27988	0.689927	5e-05	0.00202103
ENSONIT00000014186	ENSONIG00000011263	11.4491	6.68396	0.77646	0.00125	0.0287068
ENSONIT00000014188	ENSONIG00000011265	8.07896	4.94222	0.70901	0.01185	0.141403
ENSONIT00000022415	ENSONIG00000017764	50.8135	31.1043	0.708099	0.0137	0.155114
ENSONIT00000022411	ENSONIG00000017761	385.111	579.463	-0.58944	0.0271	0.233618
ENSONIT00000013834	ENSONIG00000010985	1.95109	3.74296	-0.9399	0.0253	0.224684
ENSONIT00000003028	ENSONIG00000002421	6.01755	4.77353	0.334119	0.0398	0.290009
ENSONIT00000022587	ENSONIG00000017905	17.4091	12.381	0.491714	0.0008	0.0204197
ENSONIT00000003790	ENSONIG00000003026	11.6408	14.9039	-0.356495	0.0275	0.235724
ENSONIT00000024765	ENSONIG00000019656	32.6606	43.6654	-0.418939	0.00215	0.042798
ENSONIT00000009156	ENSONIG00000007258	0.360139	0.790163	-1.1336	0.0081	0.10983
ENSONIT00000002984	ENSONIG00000002388	11.1839	16.3192	-0.545146	0.00015	0.00522409
ENSONIT00000005516	ENSONIG00000004377	17.8321	14.0138	0.34763	0.04595	0.314319
ENSONIT00000006729	ENSONIG00000005348	11.7219	15.7463	-0.425808	0.00305	0.0552582
ENSONIT00000000070	ENSONIG00000000059	0.988808	1.54365	-0.642587	0.0249	0.222437
ENSONIT00000017650	ENSONIG00000014028	59.0744	39.3595	0.585821	5e-05	0.00202103
ENSONIT00000015243	ENSONIG00000012099	9.87375	12.2011	-0.305339	0.02375	0.21661
ENSONIT00000015246	ENSONIG00000012102	0.29607	0.672997	-1.18466	0.0282	0.23925
ENSONIT00000013370	ENSONIG00000010627	11.6455	18.6264	-0.677573	5e-05	0.00202103
ENSONIT00000015796	ENSONIG00000012536	1.24513	1.66364	-0.418042	0.0272	0.234171
ENSONIT00000015792	ENSONIG00000012533	18.1326	13.9054	0.382938	0.014	0.15735
ENSONIT00000021138	ENSONIG00000016765	22.1139	17.5533	0.33321	0.0185	0.18551
ENSONIT00000012978	ENSONIG00000010316	0.712088	0.127049	2.48667	0.0247	0.221522
ENSONIT00000017484	ENSONIG00000013895	2.54068	3.70597	-0.544636	0.027	0.233218
ENSONIT00000017133	ENSONIG00000013610	38.2628	28.772	0.411279	0.00315	0.0565306
ENSONIT00000017134	ENSONIG00000013610	26.5857	13.1732	1.01305	0.0051	0.080247
ENSONIT00000008049	ENSONIG00000006382	1.15724	0.368588	1.6506	0.01225	0.144101
ENSONIT00000008047	ENSONIG00000006381	39.377	32.5915	0.272855	0.03575	0.273371
ENSONIT00000008045	ENSONIG00000006379	264.429	190.653	0.471932	0.00075	0.0193755
ENSONIT00000023393	ENSONIG00000018567	9.74259	7.13736	0.448915	0.00785	0.107529
ENSONIT00000023392	ENSONIG00000018566	48.7562	36.6403	0.412156	0.00835	0.112013
ENSONIT00000025473	ENSONIG00000020205	46.4899	33.1307	0.488749	0.0005	0.0140348
ENSONIT00000002256	ENSONIG00000001802	11.7436	15.6014	-0.409806	0.01025	0.128583
ENSONIT00000005611	ENSONIG00000004453	153.462	114.169	0.42672	0.0015	0.0329624
ENSONIT00000001502	ENSONIG00000001189	4.33789	12.8937	-1.57161	5e-05	0.00202103
ENSONIT00000000679	ENSONIG00000000534	138.654	185.782	-0.422122	0.00125	0.0287068
ENSONIT00000000677	ENSONIG00000000532	0.258499	0.721383	-1.48061	0.01225	0.144101
ENSONIT00000004561	ENSONIG00000003624	74.0964	56.1189	0.400915	0.002	0.0405226
ENSONIT00000009058	ENSONIG00000007179	4.00334	6.00709	-0.585463	0.03285	0.260444
ENSONIT00000003934	ENSONIG00000003138	106.2	77.9032	0.447025	0.00095	0.0232703
ENSONIT00000019024	ENSONIG00000015103	0.45882	0.6596	-0.523665	0.01355	0.153882
ENSONIT00000014332	ENSONIG00000011379	4.96551	2.93735	0.757428	5e-05	0.00202103
ENSONIT00000014339	ENSONIG00000011384	4.66546	2.36722	0.978828	5e-05	0.00202103
ENSONIT00000013940	ENSONIG00000011066	101.613	84.3611	0.268431	0.03925	0.288254
ENSONIT00000023809	ENSONIG00000018891	1.15233	0.2502	2.2034	0.01825	0.184045
ENSONIT00000023803	ENSONIG00000018887	14.5229	11.4186	0.346946	0.0187	0.186959
ENSONIT00000016408	ENSONIG00000013034	51.9542	32.0685	0.696084	5e-05	0.00202103
ENSONIT00000016402	ENSONIG00000013030	0.302176	0.792708	-1.3914	0.03955	0.289379
ENSONIT00000018033	ENSONIG00000014330	459.922	360.428	0.35168	0.00695	0.0987628
ENSONIT00000026389	ENSONIG00000021063	0.466912	1.04604	-1.16371	0.0467	0.316938
ENSONIT00000017751	ENSONIG00000014109	1.48743	3.26552	-1.13449	0.03265	0.259468
ENSONIT00000017756	ENSONIG00000014113	30.6551	25.4922	0.266072	0.0409	0.294755
ENSONIT00000022861	ENSONIG00000018132	52.9121	66.6955	-0.333991	0.0481	0.322128
ENSONIT00000015458	ENSONIG00000012265	40.858	21.5043	0.925992	5e-05	0.00202103
ENSONIT00000024571	ENSONIG00000019503	53.1125	40.4726	0.392106	0.0119	0.141805
ENSONIT00000020169	ENSONIG00000015999	0.458767	0.70579	-0.621479	0.04065	0.293662
ENSONIT00000020834	ENSONIG00000016529	20.9675	16.1476	0.376828	0.0137	0.155114
ENSONIT00000018560	ENSONIG00000014729	6.91951	4.04844	0.773304	0.00045	0.012877
ENSONIT00000002868	ENSONIG00000002295	28.197	21.2129	0.410597	0.0163	0.172003
ENSONIT00000002869	ENSONIG00000002296	9.44944	15.266	-0.692024	5e-05	0.00202103
ENSONIT00000002863	ENSONIG00000002291	28.9974	23.6142	0.296271	0.04635	0.315876
ENSONIT00000003407	ENSONIG00000002717	23.1408	18.6923	0.307995	0.02835	0.23986
ENSONIT00000003404	ENSONIG00000002714	0.179369	0.854258	-2.25174	0.04855	0.323606
ENSONIT00000006572	ENSONIG00000005228	2.47502	4.44054	-0.843293	5e-05	0.00202103
ENSONIT00000001711	ENSONIG00000001358	73.2571	55.1991	0.408324	0.0374	0.280808
ENSONIT00000001715	ENSONIG00000001360	174.215	114.061	0.611066	0.0493	0.326169
ENSONIT00000010408	ENSONIG00000008263	8.00902	4.04447	0.985674	5e-05	0.00202103
ENSONIT00000005007	ENSONIG00000003972	38.2234	28.6401	0.41642	0.00515	0.0807782
ENSONIT00000011695	ENSONIG00000009293	7.1371	9.89359	-0.471156	0.00485	0.0774924
ENSONIT00000011693	ENSONIG00000009292	1.06109	0.778106	0.447513	0.02695	0.232921
ENSONIT00000007719	ENSONIG00000006122	338.14	256.113	0.400842	0.0019	0.0390879
ENSONIT00000004066	ENSONIG00000003237	17.2895	12.5014	0.4678	0.0017	0.0360674
ENSONIT00000017344	ENSONIG00000013778	2.48908	1.27495	0.965167	0.0002	0.00663999
ENSONIT00000015856	ENSONIG00000012585	3.61708	5.14442	-0.508182	0.0016	0.0345351
ENSONIT00000023108	ENSONIG00000018334	8.98535	6.44353	0.479725	0.03875	0.286273
ENSONIT00000022273	ENSONIG00000017648	116.536	83.5008	0.48092	0.0003	0.00924583
ENSONIT00000022277	ENSONIG00000017652	2.55426	1.53878	0.731118	0.018	0.1826
ENSONIT00000012196	ENSONIG00000009703	4.77546	8.22636	-0.784615	5e-05	0.00202103
ENSONIT00000012448	ENSONIG00000009898	0.568625	1.44874	-1.34925	0.03665	0.27733
ENSONIT00000020316	ENSONIG00000016115	34.4972	42.2699	-0.29315	0.02265	0.21068
ENSONIT00000023668	ENSONIG00000018782	31.6849	24.8584	0.35006	0.0241	0.218543
ENSONIT00000024125	ENSONIG00000019148	192.578	128.224	0.586778	5e-05	0.00202103
ENSONIT00000012735	ENSONIG00000010120	115.511	211.312	-0.871348	5e-05	0.00202103
ENSONIT00000005591	ENSONIG00000004438	4.93395	7.2002	-0.545294	0.03535	0.271605
ENSONIT00000005590	ENSONIG00000004437	100.463	75.4762	0.412564	0.0234	0.214561
ENSONIT00000005594	ENSONIG00000004441	9.84022	7.12492	0.465817	0.03145	0.254384
ENSONIT00000001693	ENSONIG00000001342	7.84285	12.4953	-0.671935	5e-05	0.00202103
ENSONIT00000010733	ENSONIG00000008528	1.28634	1.94588	-0.597149	0.006	0.0893855
ENSONIT00000007696	ENSONIG00000006102	25.4228	20.6061	0.303048	0.02575	0.227212
ENSONIT00000017962	ENSONIG00000014277	0.58577	0.890148	-0.603712	0.03555	0.27246
ENSONIT00000001969	ENSONIG00000001575	4.96098	2.07677	1.25628	0.0001	0.00369986
ENSONIT00000001961	ENSONIG00000001569	85.1668	126.236	-0.567757	5e-05	0.00202103
ENSONIT00000019512	ENSONIG00000015493	9.46664	13.5909	-0.521717	0.00325	0.0577694
ENSONIT00000019513	ENSONIG00000015494	0.294018	1.15153	-1.96957	0.02045	0.197772
ENSONIT00000011062	ENSONIG00000008791	78.7058	60.3096	0.384081	0.00525	0.081733
ENSONIT00000011063	ENSONIG00000008792	61.2811	32.9036	0.897197	5e-05	0.00202103
ENSONIT00000011067	ENSONIG00000008796	27.1724	19.6223	0.469647	0.00045	0.012877
ENSONIT00000026779	ENSONIG00000021453	44.2138	65.7577	-0.572663	5e-05	0.00202103
ENSONIT00000026773	ENSONIG00000021447	186.59	127.495	0.549439	5e-05	0.00202103
ENSONIT00000016771	ENSONIG00000013324	0.665891	0.94015	-0.497605	0.03995	0.290757
ENSONIT00000012607	ENSONIG00000010017	18.7277	12.9784	0.529056	0.00185	0.0383539
ENSONIT00000012605	ENSONIG00000010015	2.44738	1.34438	0.864301	0.0015	0.0329624
ENSONIT00000014603	ENSONIG00000011586	1.59357	2.43607	-0.612289	0.0132	0.151372
ENSONIT00000025453	ENSONIG00000020187	4.03508	8.51082	-1.0767	5e-05	0.00202103
ENSONIT00000025455	ENSONIG00000020188	24.2627	62.5326	-1.36587	0.00035	0.0104927
ENSONIT00000020664	ENSONIG00000016394	17.4287	13.2432	0.396211	0.00365	0.0628991
ENSONIT00000023315	ENSONIG00000018502	43.5539	34.7292	0.326651	0.0234	0.214561
ENSONIT00000023317	ENSONIG00000018504	42.9594	33.4058	0.362875	0.02375	0.21661
ENSONIT00000026238	ENSONIG00000020912	69.9059	41.1051	0.766095	5e-05	0.00202103
ENSONIT00000002128	ENSONIG00000001699	4.85361	3.69911	0.391879	0.0459	0.314204
ENSONIT00000015827	ENSONIG00000012560	5.9158	8.24104	-0.478254	0.00685	0.097928
ENSONIT00000025561	ENSONIG00000020270	0.636925	1.45039	-1.18724	0.0035	0.060897
ENSONIT00000007326	ENSONIG00000005813	147.419	113.068	0.382735	0.0042	0.0698753
ENSONIT00000007327	ENSONIG00000005814	0.514674	0.888978	-0.788488	0.02495	0.222693
ENSONIT00000008365	ENSONIG00000006618	2.18235	0.922811	1.24178	0.0205	0.197981
ENSONIT00000003316	ENSONIG00000002646	2.07867	1.15498	0.847789	0.0028	0.0518256
ENSONIT00000006126	ENSONIG00000004866	3.24119	4.36971	-0.431016	0.00635	0.0929947
ENSONIT00000016952	ENSONIG00000013468	10.1782	13.2268	-0.377978	0.0119	0.141805
ENSONIT00000016956	ENSONIG00000013471	8.45898	3.80743	1.15166	5e-05	0.00202103
ENSONIT00000016959	ENSONIG00000013474	0.715602	1.02985	-0.525208	0.0479	0.321365
ENSONIT00000006441	ENSONIG00000005121	16.4699	12.3728	0.412656	0.00565	0.0859615
ENSONIT00000006120	ENSONIG00000004861	2.27901	1.30511	0.804239	0.0311	0.252865
ENSONIT00000000135	ENSONIG00000000111	41.6427	28.8201	0.530988	5e-05	0.00202103
ENSONIT00000016485	ENSONIG00000013093	128.804	103.99	0.308735	0.0161	0.170859
ENSONIT00000018605	ENSONIG00000014765	10.8527	8.3774	0.373482	0.01635	0.172322
ENSONIT00000015369	ENSONIG00000012191	4.45445	5.8936	-0.403902	0.0354	0.271869
ENSONIT00000018608	ENSONIG00000014767	53.0082	41.3848	0.357113	0.0095	0.122168
ENSONIT00000015362	ENSONIG00000012184	2.49684	1.21302	1.0415	0.0073	0.102289
ENSONIT00000019702	ENSONIG00000015640	12.6262	15.6039	-0.305487	0.0201	0.195966
ENSONIT00000019700	ENSONIG00000015639	279.34	190.992	0.54851	0.00015	0.00522409
ENSONIT00000019709	ENSONIG00000015647	4.23764	2.51899	0.750415	0.00015	0.00522409
ENSONIT00000007487	ENSONIG00000005943	13.3095	10.5612	0.333683	0.0159	0.169824
ENSONIT00000012832	ENSONIG00000010197	52.088	35.8553	0.538766	0.00075	0.0193755
ENSONIT00000007480	ENSONIG00000005939	335.632	410.442	-0.290299	0.02615	0.229039
ENSONIT00000023433	ENSONIG00000018600	9.6647	6.60303	0.549598	5e-05	0.00202103
ENSONIT00000022745	ENSONIG00000018034	0.60784	0.959795	-0.659035	0.0026	0.0491337
ENSONIT00000003151	ENSONIG00000002515	141.051	103.465	0.447066	0.00065	0.0173722
ENSONIT00000003481	ENSONIG00000002775	2.25601	3.08682	-0.452346	0.00655	0.0949782
ENSONIT00000002688	ENSONIG00000002157	9.61561	11.8516	-0.301635	0.04595	0.314319
ENSONIT00000002689	ENSONIG00000002158	1.72974	1.14284	0.597929	0.0328	0.260106
ENSONIT00000002682	ENSONIG00000002153	9.42959	12.9266	-0.45508	0.00115	0.0269193
ENSONIT00000009979	ENSONIG00000007914	0	0.661176	#NAME?	0.0007	0.0183932
ENSONIT00000011614	ENSONIG00000009225	16.142	10.5335	0.615841	0.00255	0.0483814
ENSONIT00000004354	ENSONIG00000003458	27.741	20.3677	0.445734	0.0117	0.140415
ENSONIT00000018893	ENSONIG00000014993	29.129	21.8318	0.416026	0.0406	0.293464
ENSONIT00000006848	ENSONIG00000005448	14.2939	10.3151	0.470643	0.00105	0.0251824
ENSONIT00000006841	ENSONIG00000005442	47.4187	35.2479	0.427918	0.00125	0.0287068
ENSONIT00000019279	ENSONIG00000015307	0.479096	0.698499	-0.543945	0.0496	0.327325
ENSONIT00000019272	ENSONIG00000015300	3.54934	2.27635	0.640829	0.03045	0.250013
ENSONIT00000019855	ENSONIG00000015760	15.1926	10.5254	0.529487	0.02235	0.208857
ENSONIT00000025808	ENSONIG00000020482	38.4933	58.8352	-0.612072	0.00035	0.0104927
ENSONIT00000025805	ENSONIG00000020479	3.85105	5.42063	-0.493207	0.033	0.261078
ENSONIT00000025801	ENSONIG00000020475	28.3007	38.5696	-0.446626	0.00295	0.0539612
ENSONIT00000025800	ENSONIG00000020474	3.51492	5.36425	-0.609886	0.0307	0.251
ENSONIT00000001184	ENSONIG00000000938	5.56841	7.34323	-0.399149	0.0195	0.192107
ENSONIT00000001181	ENSONIG00000000936	55.7235	40.1133	0.474203	5e-05	0.00202103
ENSONIT00000010203	ENSONIG00000008092	3.34212	0.607317	2.46024	0.00035	0.0104927
ENSONIT00000011551	ENSONIG00000009182	56.2274	28.8384	0.963284	5e-05	0.00202103
ENSONIT00000011559	ENSONIG00000009187	23.7392	16.4853	0.526087	0.01025	0.128583
ENSONIT00000024658	ENSONIG00000019571	0.25107	0.779913	-1.63522	0.037	0.278867
ENSONIT00000017899	ENSONIG00000014229	29.2692	24.3949	0.262801	0.04575	0.31367
ENSONIT00000022942	ENSONIG00000018198	246.652	199.126	0.308792	0.01585	0.169446
ENSONIT00000026648	ENSONIG00000021322	16.5124	6.42173	1.36251	5e-05	0.00202103
ENSONIT00000022948	ENSONIG00000018204	40.3979	31.4201	0.362593	0.00755	0.104864
ENSONIT00000012112	ENSONIG00000009633	517.522	824.101	-0.671202	5e-05	0.00202103
ENSONIT00000021917	ENSONIG00000017365	50.948	76.9906	-0.595659	5e-05	0.00202103
ENSONIT00000019139	ENSONIG00000015192	65.1768	48.4226	0.428677	0.00185	0.0383539
ENSONIT00000025348	ENSONIG00000020105	1.43826	0.563425	1.35202	5e-05	0.00202103
ENSONIT00000013792	ENSONIG00000010954	2.33541	3.25407	-0.478571	0.0347	0.268766
ENSONIT00000013795	ENSONIG00000010957	7.53213	4.73739	0.668964	0.0159	0.169824
ENSONIT00000016316	ENSONIG00000012959	1.11694	1.79905	-0.687681	0.0021	0.0420511
ENSONIT00000014228	ENSONIG00000011296	3.93526	5.08844	-0.370764	0.013	0.149885
ENSONIT00000020391	ENSONIG00000016177	10.6638	8.47365	0.33167	0.0427	0.302058
ENSONIT00000020395	ENSONIG00000016180	29.0244	23.3876	0.311527	0.0339	0.265086
ENSONIT00000020397	ENSONIG00000016182	4.47083	3.49201	0.356484	0.03055	0.250401
ENSONIT00000011471	ENSONIG00000009115	2.81415	4.07923	-0.535595	0.0267	0.231507
ENSONIT00000009409	ENSONIG00000007460	0.69255	0.404114	0.777156	0.01995	0.194959
ENSONIT00000009405	ENSONIG00000007457	0.267122	0.66614	-1.31833	0.04005	0.29114
ENSONIT00000022536	ENSONIG00000017863	1.64289	2.80261	-0.770535	0.01005	0.127081
ENSONIT00000022535	ENSONIG00000017862	1.20359	2.67928	-1.15451	0.00565	0.0859615
ENSONIT00000022533	ENSONIG00000017860	7.55096	13.7775	-0.867578	0.00035	0.0104927
ENSONIT00000008461	ENSONIG00000006695	207.09	130.125	0.670362	5e-05	0.00202103
ENSONIT00000008469	ENSONIG00000006702	10.5934	7.47254	0.503499	0.0147	0.16213
ENSONIT00000003720	ENSONIG00000002970	128.178	80.1197	0.677925	5e-05	0.00202103
ENSONIT00000006237	ENSONIG00000004955	5.30579	3.16496	0.745381	5e-05	0.00202103
ENSONIT00000001616	ENSONIG00000001281	2.86602	1.97627	0.536271	0.0052	0.0813304
ENSONIT00000005769	ENSONIG00000004579	11.9292	7.38834	0.691173	0.00135	0.0304609
ENSONIT00000005760	ENSONIG00000004572	486.218	262.291	0.890434	5e-05	0.00202103
ENSONIT00000004496	ENSONIG00000003571	28.3166	21.1449	0.421338	0.0395	0.289195
ENSONIT00000007618	ENSONIG00000006045	4.48402	2.90095	0.628266	0.0068	0.09748
ENSONIT00000026098	ENSONIG00000020772	0.478849	1.10551	-1.20706	0.02425	0.219142
ENSONIT00000008872	ENSONIG00000007027	6.43702	4.12593	0.641676	5e-05	0.00202103
ENSONIT00000018468	ENSONIG00000014654	17.23	12.5047	0.462449	0.0027	0.0504665
ENSONIT00000010334	ENSONIG00000008201	13.4525	18.6243	-0.469313	0.00385	0.0654174
ENSONIT00000019336	ENSONIG00000015356	29.552	21.9483	0.429144	0.04355	0.305259
ENSONIT00000015046	ENSONIG00000011940	38.9031	29.6786	0.390465	0.0415	0.297152
ENSONIT00000022042	ENSONIG00000017464	0.259323	0.678652	-1.38792	0.04325	0.304095
ENSONIT00000016538	ENSONIG00000013135	4.51495	7.61782	-0.754669	5e-05	0.00202103
ENSONIT00000012093	ENSONIG00000009619	0.321878	0.857973	-1.41442	0.02315	0.213411
ENSONIT00000021899	ENSONIG00000017353	2.57118	4.10598	-0.675293	0.00435	0.0716971
ENSONIT00000018142	ENSONIG00000014419	29.0567	35.1479	-0.274567	0.0466	0.316733
ENSONIT00000012325	ENSONIG00000009801	34.1635	42.967	-0.330774	0.01275	0.147884
ENSONIT00000013050	ENSONIG00000010375	1.76982	2.52659	-0.513591	0.0168	0.175226
ENSONIT00000013059	ENSONIG00000010383	2.17499	3.81658	-0.811273	0.0002	0.00663999
ENSONIT00000013058	ENSONIG00000010383	0.603829	1.11724	-0.887725	0.04895	0.325069
ENSONIT00000023585	ENSONIG00000018717	0.31414	1.58755	-2.33732	0.03385	0.264794
ENSONIT00000023587	ENSONIG00000018719	0.387524	1.00415	-1.37362	0.033	0.261078
ENSONIT00000023581	ENSONIG00000018714	0.375591	1.27657	-1.76504	0.01175	0.140708
ENSONIT00000003397	ENSONIG00000002707	22.8784	15.5636	0.555812	0.0102	0.128156
ENSONIT00000003398	ENSONIG00000002708	19.4985	11.2966	0.78747	5e-05	0.00202103
ENSONIT00000002441	ENSONIG00000001949	256.62	191.14	0.425002	0.001	0.0242618
ENSONIT00000004725	ENSONIG00000003754	1.33562	2.76089	-1.04762	0.00585	0.0880425
ENSONIT00000004722	ENSONIG00000003752	12.2578	9.07555	0.433639	0.00325	0.0577694
ENSONIT00000006373	ENSONIG00000005063	19.9298	14.9311	0.416611	0.04725	0.31893
ENSONIT00000010587	ENSONIG00000008414	84.3408	67.2001	0.327766	0.0139	0.156699
ENSONIT00000011182	ENSONIG00000008889	23.1745	12.238	0.921165	5e-05	0.00202103
ENSONIT00000004267	ENSONIG00000003388	8.51854	4.21414	1.01537	5e-05	0.00202103
ENSONIT00000026033	ENSONIG00000020707	0.359836	0.987206	-1.45601	0.0485	0.3235
ENSONIT00000011238	ENSONIG00000008934	37.6112	27.0139	0.477458	0.0005	0.0140348
ENSONIT00000012527	ENSONIG00000009956	5.99761	7.52267	-0.326858	0.02875	0.241737
ENSONIT00000021566	ENSONIG00000017088	1.27536	1.92071	-0.590733	0.00065	0.0173722
ENSONIT00000006979	ENSONIG00000005548	7.6431	5.74313	0.412321	0.02365	0.216018
ENSONIT00000013699	ENSONIG00000010880	1.06076	1.50572	-0.50536	0.0117	0.140415
ENSONIT00000017584	ENSONIG00000013978	116.153	92.6734	0.325794	0.01645	0.172922
ENSONIT00000017581	ENSONIG00000013976	5.3399	2.48434	1.10395	0.0095	0.122168
ENSONIT00000010918	ENSONIG00000008679	2.37043	3.32643	-0.488822	0.02705	0.233418
ENSONIT00000010911	ENSONIG00000008674	3.1327	3.99094	-0.349322	0.0443	0.308282
ENSONIT00000020742	ENSONIG00000016454	9.047	5.88432	0.620564	0.0003	0.00924583
ENSONIT00000002604	ENSONIG00000002088	12.8201	7.73156	0.729578	0.00125	0.0287068
ENSONIT00000005784	ENSONIG00000004589	11.2778	17.8882	-0.665522	5e-05	0.00202103
ENSONIT00000026346	ENSONIG00000021020	0.826533	2.63731	-1.67392	0.0054	0.0833847
ENSONIT00000008185	ENSONIG00000006488	67.6184	82.7083	-0.290617	0.02475	0.221704
ENSONIT00000020854	ENSONIG00000016543	72.1689	53.3185	0.43674	0.00065	0.0173722
ENSONIT00000020859	ENSONIG00000016547	5.34854	4.1094	0.380219	0.01335	0.152457
ENSONIT00000007170	ENSONIG00000005687	4.50992	2.68929	0.745877	0.00035	0.0104927
ENSONIT00000018810	ENSONIG00000014928	14.839	4.10429	1.85419	0.00015	0.00522409
ENSONIT00000018813	ENSONIG00000014930	36.3322	47.2857	-0.380153	0.0043	0.0711312
ENSONIT00000001102	ENSONIG00000000871	73.5517	47.3176	0.636382	5e-05	0.00202103
ENSONIT00000004882	ENSONIG00000003872	2.70222	3.60626	-0.416357	0.0438	0.306333
ENSONIT00000000761	ENSONIG00000000601	5.67663	3.60763	0.653981	0.00035	0.0104927
ENSONIT00000000760	ENSONIG00000000600	289.905	100.024	1.53524	5e-05	0.00202103
ENSONIT00000000769	ENSONIG00000000605	3.52773	1.35896	1.37624	0.00035	0.0104927
ENSONIT00000010429	ENSONIG00000008281	11.8503	15.7132	-0.407055	0.0029	0.0532799
ENSONIT00000017811	ENSONIG00000014156	1.67793	2.52754	-0.591052	0.0332	0.262025
ENSONIT00000017815	ENSONIG00000014159	4.03921	6.20584	-0.619555	0.00595	0.0888942
ENSONIT00000005309	ENSONIG00000004215	0.970124	1.55492	-0.680599	0.0168	0.175226
ENSONIT00000019428	ENSONIG00000015427	0.401397	0.859781	-1.09894	0.0102	0.128156
ENSONIT00000019421	ENSONIG00000015421	2.75988	4.04683	-0.552185	0.0017	0.0360674
ENSONIT00000014732	ENSONIG00000011691	1.27188	1.66007	-0.384285	0.04525	0.31188
ENSONIT00000016390	ENSONIG00000013020	0.25305	0.774161	-1.61321	0.04405	0.307259
ENSONIT00000017040	ENSONIG00000013539	274.15	179.529	0.61075	5e-05	0.00202103
ENSONIT00000003056	ENSONIG00000002442	7.31962	4.11344	0.831422	0.00065	0.0173722
ENSONIT00000008752	ENSONIG00000006935	209.414	174.926	0.259613	0.0433	0.304365
ENSONIT00000009838	ENSONIG00000007807	0.834518	1.26676	-0.602123	0.03475	0.268954
ENSONIT00000011717	ENSONIG00000009312	5.12595	6.75395	-0.397912	0.04135	0.296423
ENSONIT00000000568	ENSONIG00000000449	13.1822	10.3051	0.355223	0.01275	0.147884
ENSONIT00000009160	ENSONIG00000007260	51.9102	34.828	0.575769	0.00015	0.00522409
ENSONIT00000006922	ENSONIG00000005506	26.8356	32.5378	-0.277965	0.03915	0.287863
ENSONIT00000006076	ENSONIG00000004824	2.4158	3.36806	-0.479416	0.0041	0.06866
ENSONIT00000005527	ENSONIG00000004388	552.027	430.96	0.357185	0.0086	0.114237
ENSONIT00000021851	ENSONIG00000017311	96.8233	29.5609	1.71166	5e-05	0.00202103
ENSONIT00000007800	ENSONIG00000006187	0.689333	2.10662	-1.61166	0.02735	0.234785
ENSONIT00000007806	ENSONIG00000006192	54.0439	38.3536	0.494769	0.0001	0.00369986
ENSONIT00000007805	ENSONIG00000006191	17.2548	8.57094	1.00948	5e-05	0.00202103
ENSONIT00000013832	ENSONIG00000010984	0.897676	1.53102	-0.770225	0.02055	0.198244
ENSONIT00000017990	ENSONIG00000014298	14.949	8.34167	0.841641	5e-05	0.00202103
ENSONIT00000017991	ENSONIG00000014299	15.7092	10.5571	0.573388	5e-05	0.00202103
ENSONIT00000017666	ENSONIG00000014042	0.508264	1.00211	-0.979396	0.02705	0.233418
ENSONIT00000017664	ENSONIG00000014040	0.384692	0.703507	-0.870862	0.0373	0.280339
ENSONIT00000017665	ENSONIG00000014041	0.242054	0.814422	-1.75045	0.013	0.149885
ENSONIT00000005064	ENSONIG00000004015	5.80256	1.39455	2.05689	0.01845	0.185115
ENSONIT00000026454	ENSONIG00000021128	0.211356	1.14785	-2.44119	0.03235	0.258224
ENSONIT00000019678	ENSONIG00000015623	2.29948	3.85964	-0.747157	0.0007	0.0183932
ENSONIT00000019677	ENSONIG00000015622	17.4992	11.639	0.588327	0.00075	0.0193755
ENSONIT00000015744	ENSONIG00000012492	29.5605	13.2618	1.1564	5e-05	0.00202103
ENSONIT00000015748	ENSONIG00000012496	0.367549	0.978744	-1.413	0.04575	0.31367
ENSONIT00000016214	ENSONIG00000012873	2.51439	3.44943	-0.456147	0.0253	0.224684
ENSONIT00000025489	ENSONIG00000020215	485.54	403.431	0.267266	0.04305	0.303424
ENSONIT00000024683	ENSONIG00000019589	1.40357	2.20963	-0.654699	0.0092	0.119561
ENSONIT00000008546	ENSONIG00000006765	3.46581	2.75973	0.328668	0.0376	0.281621
ENSONIT00000008540	ENSONIG00000006760	3.47868	4.58639	-0.398821	0.00775	0.106649
ENSONIT00000026034	ENSONIG00000020708	2.69142	11.3432	-2.07539	0.0016	0.0345351
ENSONIT00000022363	ENSONIG00000017720	280.488	190.564	0.557664	5e-05	0.00202103
ENSONIT00000003575	ENSONIG00000002854	80.927	66.9733	0.273035	0.0342	0.266494
ENSONIT00000015331	ENSONIG00000012163	23.0706	9.87644	1.22399	5e-05	0.00202103
ENSONIT00000002197	ENSONIG00000001753	0.288889	0.676848	-1.22832	0.0409	0.294755
ENSONIT00000002198	ENSONIG00000001754	74.7541	130.33	-0.801948	5e-05	0.00202103
ENSONIT00000005645	ENSONIG00000004480	17.9078	14.0606	0.348932	0.01185	0.141403
ENSONIT00000001554	ENSONIG00000001232	2.78518	1.8227	0.611695	0.03945	0.288991
ENSONIT00000010670	ENSONIG00000008482	15.7316	9.42919	0.73846	0.02205	0.20724
ENSONIT00000001882	ENSONIG00000001504	16.0444	12.8396	0.321475	0.0491	0.325589
ENSONIT00000008934	ENSONIG00000007076	1.80314	1.22503	0.557687	0.04385	0.30656
ENSONIT00000018701	ENSONIG00000014840	2.31521	3.73536	-0.690103	0.0041	0.06866
ENSONIT00000018703	ENSONIG00000014841	1.26269	1.72214	-0.447702	0.01415	0.158474
ENSONIT00000018707	ENSONIG00000014843	0.494265	0.800525	-0.695661	0.04725	0.31893
ENSONIT00000003909	ENSONIG00000003118	9.34689	18.068	-0.95088	5e-05	0.00202103
ENSONIT00000019078	ENSONIG00000015145	0.168794	0.777669	-2.2039	0.01615	0.171129
ENSONIT00000017501	ENSONIG00000013908	9.51811	13.8099	-0.53696	0.0214	0.203197
ENSONIT00000014349	ENSONIG00000011392	0.200067	0.656101	-1.71343	0.0068	0.09748
ENSONIT00000025972	ENSONIG00000020646	2.58095	4.2964	-0.735224	0.01705	0.176774
ENSONIT00000025974	ENSONIG00000020648	2.57387	4.36092	-0.760693	0.0096	0.123075
ENSONIT00000016475	ENSONIG00000013086	31.4046	20.834	0.592036	0.0002	0.00663999
ENSONIT00000018065	ENSONIG00000014356	20.0266	16.6151	0.269426	0.0443	0.308282
ENSONIT00000012200	ENSONIG00000009706	1.69603	2.5254	-0.574351	0.0321	0.257152
ENSONIT00000021604	ENSONIG00000017117	118.093	85.1329	0.472133	0.0004	0.0116733
ENSONIT00000021607	ENSONIG00000017119	1.51039	1.10259	0.454021	0.04595	0.314319
ENSONIT00000022837	ENSONIG00000018111	0.649829	1.08681	-0.741965	0.00475	0.0762914
ENSONIT00000013155	ENSONIG00000010458	0.67928	1.05869	-0.640202	0.0096	0.123075
ENSONIT00000023549	ENSONIG00000018691	2.48432	3.80316	-0.614345	0.0007	0.0183932
ENSONIT00000020152	ENSONIG00000015987	21.5844	16.2918	0.405844	0.00185	0.0383539
ENSONIT00000020150	ENSONIG00000015986	3.96769	5.31081	-0.420633	0.0284	0.240147
ENSONIT00000024728	ENSONIG00000019623	14.0782	21.9397	-0.640082	5e-05	0.00202103
ENSONIT00000024721	ENSONIG00000019618	8.26394	10.9005	-0.399498	0.0444	0.308751
ENSONIT00000023710	ENSONIG00000018815	0.365558	0.84017	-1.20058	0.024	0.218071
ENSONIT00000008662	ENSONIG00000006861	153.681	102.397	0.585768	5e-05	0.00202103
ENSONIT00000022441	ENSONIG00000017786	2.00489	3.08583	-0.62213	0.0071	0.10028
ENSONIT00000003291	ENSONIG00000002628	35.2049	43.0483	-0.290181	0.0289	0.242315
ENSONIT00000003298	ENSONIG00000002632	13.3706	9.42471	0.504546	0.00865	0.114697
ENSONIT00000003299	ENSONIG00000002633	133.746	95.1061	0.491888	0.00895	0.117423
ENSONIT00000003432	ENSONIG00000002738	7.2984	5.05926	0.528654	0.01565	0.168255
ENSONIT00000003438	ENSONIG00000002742	0.918727	2.57112	-1.48469	0.00035	0.0104927
ENSONIT00000006524	ENSONIG00000005189	0.957219	1.41051	-0.559292	0.00355	0.061572
ENSONIT00000011806	ENSONIG00000009389	20.1774	27.7051	-0.457408	0.00475	0.0762914
ENSONIT00000009987	ENSONIG00000007919	2.26345	3.56166	-0.654029	0.0003	0.00924583
ENSONIT00000005382	ENSONIG00000004271	58.97	47.0476	0.325861	0.0111	0.13563
ENSONIT00000004386	ENSONIG00000003480	0.371038	0.735288	-0.986743	0.043	0.303276
ENSONIT00000000493	ENSONIG00000000390	416.363	270.466	0.622394	5e-05	0.00202103
ENSONIT00000000494	ENSONIG00000000391	48.614	36.0503	0.431358	0.00175	0.0369257
ENSONIT00000006899	ENSONIG00000005485	56.6299	45.3816	0.319456	0.01765	0.18061
ENSONIT00000004030	ENSONIG00000003212	20.337	15.9535	0.350235	0.0142	0.158846
ENSONIT00000016061	ENSONIG00000012749	3.84519	2.41094	0.673455	0.0171	0.177117
ENSONIT00000012774	ENSONIG00000010151	0.618849	1.33617	-1.11044	0.01445	0.160508
ENSONIT00000018511	ENSONIG00000014692	2600.04	2035.95	0.352834	0.0057	0.0865331
ENSONIT00000013427	ENSONIG00000010673	35.0401	25.1847	0.476462	0.00025	0.00799258
ENSONIT00000013421	ENSONIG00000010668	25.9965	32.7615	-0.333684	0.0245	0.220447
ENSONIT00000017339	ENSONIG00000013774	19.3941	14.0109	0.46906	0.00035	0.0104927
ENSONIT00000015868	ENSONIG00000012594	1030.93	838.518	0.298027	0.0309	0.251846
ENSONIT00000024250	ENSONIG00000019252	12.5475	9.73426	0.36626	0.0152	0.165237
ENSONIT00000016880	ENSONIG00000013415	11.4497	9.22835	0.31116	0.028	0.23825
ENSONIT00000023156	ENSONIG00000018377	37.9517	67.0165	-0.820351	5e-05	0.00202103
ENSONIT00000002092	ENSONIG00000001671	27.1301	21.5989	0.328939	0.01765	0.18061
ENSONIT00000014902	ENSONIG00000011828	113.865	93.2335	0.288404	0.03645	0.276578
ENSONIT00000012438	ENSONIG00000009890	8.71328	5.4558	0.675426	5e-05	0.00202103
ENSONIT00000020342	ENSONIG00000016135	5.65734	7.43191	-0.393609	0.00815	0.110279
ENSONIT00000025648	ENSONIG00000020336	399.303	322.303	0.309067	0.01765	0.18061
ENSONIT00000025644	ENSONIG00000020333	4.1025	2.47963	0.726378	0.00225	0.0442906
ENSONIT00000009708	ENSONIG00000007697	30.1413	19.1387	0.655247	5e-05	0.00202103
ENSONIT00000022337	ENSONIG00000017699	18.5572	14.7976	0.32661	0.03645	0.276578
ENSONIT00000022333	ENSONIG00000017696	13.0553	7.75927	0.75064	5e-05	0.00202103
ENSONIT00000020523	ENSONIG00000016287	70.7117	112.807	-0.673832	0.0431	0.303592
ENSONIT00000020522	ENSONIG00000016287	159.74	267.481	-0.743707	5e-05	0.00202103
ENSONIT00000001067	ENSONIG00000000841	5.08146	2.30758	1.13886	5e-05	0.00202103
ENSONIT00000001064	ENSONIG00000000839	6.44778	4.68326	0.461291	0.00945	0.12178
ENSONIT00000007305	ENSONIG00000005797	0.209176	0.700096	-1.74284	0.0177	0.180909
ENSONIT00000004613	ENSONIG00000003665	7.25715	5.65222	0.360586	0.0204	0.197581
ENSONIT00000004612	ENSONIG00000003664	7.75194	5.38278	0.526206	0.0012	0.0278402
ENSONIT00000004611	ENSONIG00000003663	28.3674	11.5185	1.30028	5e-05	0.00202103
ENSONIT00000004610	ENSONIG00000003662	76.0745	22.6892	1.74541	5e-05	0.00202103
ENSONIT00000004614	ENSONIG00000003666	123.299	83.0835	0.569533	0.00035	0.0104927
ENSONIT00000001392	ENSONIG00000001100	22.9875	16.7859	0.4536	0.0111	0.13563
ENSONIT00000018236	ENSONIG00000014486	2.08131	1.21006	0.782412	0.0001	0.00369986
ENSONIT00000010745	ENSONIG00000008538	35.3671	27.6197	0.35671	0.00715	0.100823
ENSONIT00000010747	ENSONIG00000008540	219.212	165.323	0.407039	0.0024	0.0463522
ENSONIT00000010743	ENSONIG00000008536	1.03441	1.69782	-0.71488	0.0066	0.0955176
ENSONIT00000017911	ENSONIG00000014236	11.2806	7.32938	0.622085	0.00185	0.0383539
ENSONIT00000005224	ENSONIG00000004143	7.19869	4.53206	0.667568	0.0002	0.00663999
ENSONIT00000005227	ENSONIG00000004146	51.5608	17.3928	1.56778	5e-05	0.00202103
ENSONIT00000015215	ENSONIG00000012078	27.0783	35.5784	-0.393866	0.0099	0.125672
ENSONIT00000007573	ENSONIG00000006007	0.425279	1.13195	-1.41233	0.0307	0.251
ENSONIT00000019546	ENSONIG00000015520	14.3919	11.2488	0.355487	0.01265	0.147199
ENSONIT00000012635	ENSONIG00000010039	19.3381	10.2309	0.918507	5e-05	0.00202103
ENSONIT00000016742	ENSONIG00000013299	11.5993	9.41685	0.300723	0.0324	0.258406
ENSONIT00000016744	ENSONIG00000013301	141.006	183.459	-0.379699	0.00345	0.060268
ENSONIT00000012984	ENSONIG00000010321	9.04257	11.5763	-0.356374	0.0072	0.101364
ENSONIT00000012980	ENSONIG00000010318	9.12768	6.61721	0.464026	0.005	0.0792466
ENSONIT00000014675	ENSONIG00000011649	0.821307	1.28966	-0.650999	0.03335	0.262851
ENSONIT00000016294	ENSONIG00000012941	1.32705	2.02574	-0.61023	0.0079	0.107945
ENSONIT00000015867	ENSONIG00000012593	0.532967	1.39981	-1.39311	0.0166	0.173921
ENSONIT00000015982	ENSONIG00000012684	88.8862	72.1255	0.301451	0.01845	0.185115
ENSONIT00000008011	ENSONIG00000006350	15.4207	35.0873	-1.18608	5e-05	0.00202103
ENSONIT00000008018	ENSONIG00000006357	38.1697	49.9041	-0.386729	0.0094	0.121255
ENSONIT00000022679	ENSONIG00000017985	2.09169	2.8699	-0.456333	0.0461	0.314871
ENSONIT00000003523	ENSONIG00000002810	3.93716	2.84794	0.467236	0.01475	0.162373
ENSONIT00000003645	ENSONIG00000002909	15.8318	13.0896	0.2744	0.0382	0.284139
ENSONIT00000003642	ENSONIG00000002907	0.32173	0.957651	-1.57365	0.019	0.188802
ENSONIT00000004512	ENSONIG00000003584	13.5702	21.5342	-0.666185	5e-05	0.00202103
ENSONIT00000004515	ENSONIG00000003587	47.7405	37.2952	0.356225	0.0242	0.218917
ENSONIT00000004516	ENSONIG00000003588	0.307982	0.913826	-1.56907	0.00615	0.0909714
ENSONIT00000000601	ENSONIG00000000472	74.181	61.1846	0.277881	0.0288	0.241845
ENSONIT00000000607	ENSONIG00000000476	14.1776	11.0359	0.36141	0.02415	0.218806
ENSONIT00000009046	ENSONIG00000007170	8.96789	5.21795	0.781285	5e-05	0.00202103
ENSONIT00000007373	ENSONIG00000005849	58.7303	32.575	0.850342	5e-05	0.00202103
ENSONIT00000007375	ENSONIG00000005851	11.5508	7.7274	0.579941	0.00055	0.0151692
ENSONIT00000003329	ENSONIG00000002657	3.77234	2.74163	0.460425	0.0309	0.251846
ENSONIT00000000989	ENSONIG00000000781	356.01	249.647	0.512028	0.0001	0.00369986
ENSONIT00000005442	ENSONIG00000004314	9.05985	7.23401	0.324692	0.0205	0.197981
ENSONIT00000015896	ENSONIG00000012618	3.87265	6.27893	-0.697197	5e-05	0.00202103
ENSONIT00000000165	ENSONIG00000000133	30.9753	38.7386	-0.322651	0.0153	0.165841
ENSONIT00000026086	ENSONIG00000020760	129.375	182.151	-0.493577	0.0002	0.00663999
ENSONIT00000026087	ENSONIG00000020761	0.397373	1.27274	-1.67937	0.01925	0.190543
ENSONIT00000017700	ENSONIG00000014071	3.78992	5.47015	-0.529413	0.0038	0.0647152
ENSONIT00000026550	ENSONIG00000021224	54.5765	81.4283	-0.57725	0.0393	0.288337
ENSONIT00000019739	ENSONIG00000015670	14.9915	11.8279	0.341954	0.04545	0.312701
ENSONIT00000019735	ENSONIG00000015667	2.36961	1.46874	0.690069	0.00045	0.012877
ENSONIT00000019732	ENSONIG00000015664	0.286916	1.0163	-1.82462	0.0165	0.173204
ENSONIT00000021028	ENSONIG00000016677	0.77969	2.47936	-1.66899	0.00025	0.00799258
ENSONIT00000016150	ENSONIG00000012820	21.1159	9.24619	1.1914	5e-05	0.00202103
ENSONIT00000014428	ENSONIG00000011455	136.547	88.1358	0.631595	5e-05	0.00202103
ENSONIT00000014427	ENSONIG00000011454	8.20867	5.76899	0.50883	0.02775	0.236953
ENSONIT00000009248	ENSONIG00000007329	6.857	4.51504	0.60284	0.03895	0.28708
ENSONIT00000023466	ENSONIG00000018627	8.33782	6.20191	0.426958	0.03445	0.267763
ENSONIT00000023465	ENSONIG00000018626	28.6822	22.7452	0.334594	0.01335	0.152457
ENSONIT00000023464	ENSONIG00000018625	81.1999	59.2083	0.455678	0.0005	0.0140348
ENSONIT00000023793	ENSONIG00000018880	23.6514	18.8697	0.325855	0.038	0.283256
ENSONIT00000002838	ENSONIG00000002274	31.9604	23.4615	0.445991	0.00235	0.0457503
ENSONIT00000003068	ENSONIG00000002452	12.2736	15.4747	-0.334347	0.018	0.1826
ENSONIT00000002309	ENSONIG00000001849	41.5576	50.6308	-0.284904	0.0272	0.234171
ENSONIT00000002306	ENSONIG00000001846	35.9153	29.7373	0.272322	0.0487	0.324233
ENSONIT00000010139	ENSONIG00000008044	38.1143	30.4382	0.32445	0.0166	0.173921
ENSONIT00000010136	ENSONIG00000008041	8.17183	10.5904	-0.374023	0.02585	0.227614
ENSONIT00000005077	ENSONIG00000004023	2.70467	1.34554	1.00727	5e-05	0.00202103
ENSONIT00000001761	ENSONIG00000001396	19.8339	13.9906	0.503511	0.00195	0.0397719
ENSONIT00000000417	ENSONIG00000000333	7.07276	11.5792	-0.71119	0.00675	0.0970296
ENSONIT00000004308	ENSONIG00000003420	2.15309	2.86588	-0.412566	0.02455	0.220726
ENSONIT00000004306	ENSONIG00000003419	5.6143	6.99401	-0.317012	0.03525	0.271196
ENSONIT00000003821	ENSONIG00000003052	6.56553	9.74767	-0.570147	0.00035	0.0104927
ENSONIT00000012959	ENSONIG00000010297	2.74707	5.56022	-1.01725	0.0186	0.186102
ENSONIT00000014157	ENSONIG00000011243	1.74562	1.11683	0.644338	0.00395	0.066715
ENSONIT00000014153	ENSONIG00000011239	284.761	236.543	0.267651	0.0391	0.287739
ENSONIT00000025830	ENSONIG00000020504	11.1015	15.6651	-0.496798	0.00875	0.115656
ENSONIT00000010276	ENSONIG00000008155	3.05375	2.35844	0.372754	0.0475	0.319976
ENSONIT00000010270	ENSONIG00000008149	3.64941	2.02586	0.849126	0.00245	0.0470569
ENSONIT00000001405	ENSONIG00000001110	0.268906	0.839864	-1.64306	0.02465	0.22132
ENSONIT00000001404	ENSONIG00000001109	4.87345	9.16913	-0.911841	0.0016	0.0345351
ENSONIT00000022206	ENSONIG00000017597	7.10213	5.33598	0.412498	0.0441	0.307484
ENSONIT00000018654	ENSONIG00000014802	2.4394	1.21597	1.00442	0.032	0.256725
ENSONIT00000018652	ENSONIG00000014801	0.630863	1.24449	-0.980158	0.0102	0.128156
ENSONIT00000014984	ENSONIG00000011895	30.9125	19.12	0.693107	5e-05	0.00202103
ENSONIT00000015586	ENSONIG00000012364	2.77292	5.81424	-1.06819	5e-05	0.00202103
ENSONIT00000022970	ENSONIG00000018223	0.540226	1.5486	-1.51933	0.0024	0.0463522
ENSONIT00000015633	ENSONIG00000012400	28.3077	18.5767	0.607699	0.0003	0.00924583
ENSONIT00000015631	ENSONIG00000012399	4.19917	3.12948	0.424182	0.004	0.0672875
ENSONIT00000015637	ENSONIG00000012403	10.7689	8.51189	0.339321	0.0495	0.326954
ENSONIT00000013749	ENSONIG00000010920	1.95195	2.82121	-0.531402	0.0246	0.221023
ENSONIT00000013747	ENSONIG00000010919	25.3133	18.3066	0.467536	0.0006	0.0163071
ENSONIT00000013740	ENSONIG00000010912	15.6832	21.2226	-0.436376	0.00245	0.0470569
ENSONIT00000015340	ENSONIG00000012169	1.46081	0.352365	2.05162	0.0186	0.186102
ENSONIT00000014214	ENSONIG00000011285	36.6194	45.7405	-0.320865	0.029	0.242725
ENSONIT00000013934	ENSONIG00000011061	0.801159	1.10611	-0.465339	0.0415	0.297152
ENSONIT00000024196	ENSONIG00000019206	0.867017	0.299028	1.53578	0.00315	0.0565306
ENSONIT00000010371	ENSONIG00000008231	151.646	126.657	0.259784	0.043	0.303276
ENSONIT00000009787	ENSONIG00000007763	6.34832	4.56455	0.475902	0.0012	0.0278402
ENSONIT00000023614	ENSONIG00000018741	824.638	661.134	0.318818	0.01445	0.160508
ENSONIT00000023616	ENSONIG00000018743	30.1266	23.9303	0.3322	0.0282	0.23925
ENSONIT00000022563	ENSONIG00000017886	0.323559	0.912038	-1.49507	0.00055	0.0151692
ENSONIT00000022566	ENSONIG00000017889	3.46036	5.21872	-0.592773	0.00135	0.0304609
ENSONIT00000008432	ENSONIG00000006671	451.033	554.544	-0.298068	0.03065	0.250787
ENSONIT00000003771	ENSONIG00000003011	14.2123	20.0676	-0.497722	0.00175	0.0369257
ENSONIT00000003779	ENSONIG00000003017	5.12011	3.93476	0.3799	0.01225	0.144101
ENSONIT00000006201	ENSONIG00000004929	3.06724	6.91803	-1.17342	0.0133	0.152085
ENSONIT00000000338	ENSONIG00000000266	14.127	10.7807	0.390001	0.01005	0.127081
ENSONIT00000007644	ENSONIG00000006065	19.3768	27.6443	-0.512646	0.00015	0.00522409
ENSONIT00000000596	ENSONIG00000000468	11.5778	9.43539	0.295207	0.0321	0.257152
ENSONIT00000011034	ENSONIG00000008770	73.4872	48.4297	0.6016	0.01005	0.127081
ENSONIT00000011037	ENSONIG00000008772	4.46162	2.42897	0.877224	5e-05	0.00202103
ENSONIT00000011033	ENSONIG00000008770	19.7593	12.8018	0.626181	0.00335	0.0590943
ENSONIT00000006994	ENSONIG00000005560	1.45733	2.16809	-0.573102	0.00925	0.119972
ENSONIT00000006990	ENSONIG00000005558	1.29893	0.562929	1.20629	0.04075	0.294059
ENSONIT00000011422	ENSONIG00000009076	3.64283	5.06499	-0.475499	0.0298	0.246888
ENSONIT00000016432	ENSONIG00000013055	294.484	240.922	0.289624	0.03125	0.25365
ENSONIT00000011421	ENSONIG00000009075	10.5489	20.3412	-0.947312	5e-05	0.00202103
ENSONIT00000021271	ENSONIG00000016863	104.613	142.178	-0.442638	0.0007	0.0183932
ENSONIT00000017470	ENSONIG00000013884	55.4703	38.5368	0.525478	0.00055	0.0151692
ENSONIT00000024351	ENSONIG00000019329	30.7564	37.6789	-0.292871	0.0486	0.323815
ENSONIT00000024355	ENSONIG00000019333	79.1539	98.3792	-0.313693	0.0163	0.172003
ENSONIT00000011956	ENSONIG00000009509	0.747475	1.15736	-0.630743	0.01505	0.164359
ENSONIT00000023942	ENSONIG00000018999	0.380912	0.731688	-0.94177	0.04035	0.292385
ENSONIT00000014825	ENSONIG00000011767	3.09355	5.01372	-0.696618	0.0168	0.175226
ENSONIT00000012372	ENSONIG00000009838	18.034	14.4733	0.317323	0.0353	0.271341
ENSONIT00000021738	ENSONIG00000017218	13.2965	16.7989	-0.337318	0.0134	0.15286
ENSONIT00000025294	ENSONIG00000020064	0.4169	1.0413	-1.32061	0.03735	0.280614
ENSONIT00000009084	ENSONIG00000007199	4.37369	6.17345	-0.497225	0.0007	0.0183932
ENSONIT00000009088	ENSONIG00000007203	171.709	80.4671	1.0935	5e-05	0.00202103
ENSONIT00000023001	ENSONIG00000018249	3.74605	5.92097	-0.660461	0.00315	0.0565306
ENSONIT00000000905	ENSONIG00000000718	8.83876	14.3951	-0.703662	0.0001	0.00369986
ENSONIT00000005995	ENSONIG00000004762	2.42272	0.847688	1.51502	0.0038	0.0647152
ENSONIT00000015429	ENSONIG00000012239	0.132959	0.668041	-2.32895	0.0368	0.278022
ENSONIT00000005147	ENSONIG00000004080	0.917379	1.66147	-0.856873	0.03785	0.28244
ENSONIT00000005148	ENSONIG00000004081	44.9098	35.9759	0.32	0.0132	0.151372
ENSONIT00000015318	ENSONIG00000012154	279.425	219.396	0.348923	0.00815	0.110279
ENSONIT00000007436	ENSONIG00000005904	18.5855	27.6391	-0.572535	0.0457	0.313471
ENSONIT00000007434	ENSONIG00000005903	5.08454	0.717103	2.82586	5e-05	0.00202103
ENSONIT00000007435	ENSONIG00000005903	9.18024	1.825	2.33063	5e-05	0.00202103
ENSONIT00000017782	ENSONIG00000014131	28.4731	22.6104	0.332611	0.03355	0.263553
ENSONIT00000026002	ENSONIG00000020676	0.290026	0.889362	-1.61659	0.00315	0.0565306
ENSONIT00000011202	ENSONIG00000008907	2.55365	7.73332	-1.59852	5e-05	0.00202103
ENSONIT00000012570	ENSONIG00000009987	18.0287	23.8244	-0.402142	0.00175	0.0369257
ENSONIT00000026305	ENSONIG00000020979	0.265469	0.775459	-1.54651	0.04175	0.298104
ENSONIT00000025512	ENSONIG00000020232	10.1247	13.2374	-0.386736	0.0348	0.269201
ENSONIT00000017205	ENSONIG00000013664	3.36828	1.51877	1.14911	0.0162	0.171433
ENSONIT00000017209	ENSONIG00000013667	2.20206	3.05207	-0.470937	0.01255	0.146557
ENSONIT00000008118	ENSONIG00000006434	158.322	96.5888	0.712932	5e-05	0.00202103
ENSONIT00000008117	ENSONIG00000006433	0.337462	0.693042	-1.03822	0.03435	0.267264
ENSONIT00000022738	ENSONIG00000018028	4.98232	6.72489	-0.432691	0.02635	0.230135
ENSONIT00000003123	ENSONIG00000002493	54.4894	37.6666	0.532689	0.0001	0.00369986
ENSONIT00000003124	ENSONIG00000002494	15.3918	10.0746	0.611444	0.00125	0.0287068
ENSONIT00000003127	ENSONIG00000002495	36.175	29.3454	0.301861	0.04795	0.321597
ENSONIT00000022195	ENSONIG00000017589	0.858425	1.22993	-0.518808	0.0185	0.18551
ENSONIT00000022196	ENSONIG00000017590	27.0827	18.436	0.554841	0.00015	0.00522409
ENSONIT00000022193	ENSONIG00000017587	0.949806	1.58091	-0.73505	0.0082	0.110612
ENSONIT00000002651	ENSONIG00000002126	0.542039	2.36445	-2.12504	0.0046	0.0746166
ENSONIT00000020894	ENSONIG00000016576	1.62389	2.65202	-0.707643	5e-05	0.00202103
ENSONIT00000006287	ENSONIG00000004995	3.18516	6.33016	-0.990878	0.0249	0.222437
ENSONIT00000006281	ENSONIG00000004989	11.1613	8.70645	0.358347	0.00465	0.0751243
ENSONIT00000018842	ENSONIG00000014954	9.01597	6.99344	0.366481	0.0132	0.151372
ENSONIT00000018841	ENSONIG00000014953	62.5354	43.1812	0.534272	0.00025	0.00799258
ENSONIT00000000591	ENSONIG00000000466	3.28108	2.28864	0.519679	0.0135	0.153582
ENSONIT00000007972	ENSONIG00000006318	40.0338	50.2264	-0.327226	0.01185	0.141403
ENSONIT00000001489	ENSONIG00000001178	196.431	99.3831	0.982949	0.0047	0.0757329
ENSONIT00000001488	ENSONIG00000001178	308.249	133.422	1.2081	5e-05	0.00202103
ENSONIT00000001485	ENSONIG00000001175	3.42716	5.27461	-0.622051	0.0318	0.255808
ENSONIT00000006596	ENSONIG00000005246	66.239	41.4934	0.674797	5e-05	0.00202103
ENSONIT00000000282	ENSONIG00000000222	0.409288	0.980908	-1.261	0.02855	0.240772
ENSONIT00000000283	ENSONIG00000000223	14.464	19.0924	-0.400536	0.0046	0.0746166
ENSONIT00000000289	ENSONIG00000000226	37.6093	27.8787	0.431925	0.0046	0.0746166
ENSONIT00000000755	ENSONIG00000000597	88.1554	61.6479	0.515997	0.0008	0.0204197
ENSONIT00000026611	ENSONIG00000021285	33.1093	21.116	0.648902	0.00015	0.00522409
ENSONIT00000015506	ENSONIG00000012302	17.5404	13.3702	0.391659	0.00345	0.060268
ENSONIT00000019164	ENSONIG00000015212	2.1967	2.89161	-0.396536	0.0458	0.313786
ENSONIT00000019161	ENSONIG00000015210	586.501	369.447	0.666767	5e-05	0.00202103
ENSONIT00000019160	ENSONIG00000015209	1.03213	2.36352	-1.19532	5e-05	0.00202103
ENSONIT00000021342	ENSONIG00000016910	294.411	352.567	-0.260068	0.0468	0.317307
ENSONIT00000019396	ENSONIG00000015403	102.68	122.878	-0.259083	0.0406	0.293464
ENSONIT00000016363	ENSONIG00000012999	2.40396	3.23091	-0.426528	0.03875	0.286273
ENSONIT00000024448	ENSONIG00000019406	167.849	93.9743	0.836824	5e-05	0.00202103
ENSONIT00000017019	ENSONIG00000013522	0.693764	1.05675	-0.607114	0.0044	0.0723272
ENSONIT00000009475	ENSONIG00000007508	4403.93	3320.58	0.407353	0.00095	0.0232703
ENSONIT00000023694	ENSONIG00000018803	184.966	153.778	0.26641	0.04	0.290898
ENSONIT00000008706	ENSONIG00000006896	3.89979	5.18183	-0.410064	0.0041	0.06866
ENSONIT00000022402	ENSONIG00000017752	1.59863	0.991838	0.688657	0.00685	0.097928
ENSONIT00000022403	ENSONIG00000017753	978.461	816.45	0.26115	0.0489	0.32484
ENSONIT00000022401	ENSONIG00000017751	75.9483	59.351	0.355744	0.0364	0.276399
ENSONIT00000003087	ENSONIG00000002467	0.354321	0.974372	-1.45942	0.003	0.0545985
ENSONIT00000011749	ENSONIG00000009340	4.92376	7.72936	-0.650588	0.0001	0.00369986
ENSONIT00000000512	ENSONIG00000000404	3.42782	4.48348	-0.387327	0.02315	0.213411
ENSONIT00000004464	ENSONIG00000003544	2.00851	6.0056	-1.58018	0.00045	0.012877
ENSONIT00000004465	ENSONIG00000003545	119.204	223.758	-0.908503	5e-05	0.00202103
ENSONIT00000009132	ENSONIG00000007240	4.99745	6.4425	-0.366429	0.02275	0.211365
ENSONIT00000009137	ENSONIG00000007244	15.7171	18.9227	-0.267777	0.04495	0.310714
ENSONIT00000006914	ENSONIG00000005498	24.9159	20.4175	0.287263	0.03235	0.258224
ENSONIT00000019367	ENSONIG00000015381	14.0127	17.0518	-0.283188	0.03035	0.249604
ENSONIT00000019369	ENSONIG00000015383	2.26173	0.884974	1.35372	5e-05	0.00202103
ENSONIT00000021813	ENSONIG00000017280	0.383991	0.78636	-1.03412	0.0212	0.20183
ENSONIT00000014055	ENSONIG00000011155	166.473	133.753	0.315714	0.0207	0.198901
ENSONIT00000014057	ENSONIG00000011157	8.50743	5.75294	0.564425	0.00015	0.00522409
ENSONIT00000007832	ENSONIG00000006213	13.3696	9.37444	0.512147	0.00035	0.0104927
ENSONIT00000007838	ENSONIG00000006218	7.30559	3.41878	1.09552	5e-05	0.00202103
ENSONIT00000007839	ENSONIG00000006218	3.6359	0.38655	3.23359	0.03925	0.288254
ENSONIT00000012044	ENSONIG00000009576	0.375875	1.25676	-1.74138	0.0085	0.113341
ENSONIT00000018115	ENSONIG00000014396	6.58018	8.64032	-0.392957	0.04885	0.324673
ENSONIT00000017632	ENSONIG00000014014	19.4247	24.5326	-0.336808	0.03235	0.258224
ENSONIT00000017637	ENSONIG00000014019	11.7569	9.51064	0.305892	0.04175	0.298104
ENSONIT00000025212	ENSONIG00000020006	32.3084	21.4236	0.592712	5e-05	0.00202103
ENSONIT00000020685	ENSONIG00000016411	2.28137	3.48929	-0.613037	0.0005	0.0140348
ENSONIT00000026373	ENSONIG00000021047	46.632	30.4984	0.61259	0.0002	0.00663999
ENSONIT00000015283	ENSONIG00000012127	51.0491	38.7574	0.397412	0.0093	0.120456
ENSONIT00000015980	ENSONIG00000012683	106.816	86.0663	0.311603	0.015	0.164036
ENSONIT00000005919	ENSONIG00000004697	18.3987	25.1833	-0.45286	0.0007	0.0183932
ENSONIT00000005916	ENSONIG00000004694	49.2542	37.6515	0.387538	0.0104	0.129717
ENSONIT00000005914	ENSONIG00000004692	61.4533	39.5483	0.635877	5e-05	0.00202103
ENSONIT00000002497	ENSONIG00000001994	1.3168	5.95098	-2.17609	5e-05	0.00202103
ENSONIT00000002499	ENSONIG00000001996	25.6915	21.0648	0.286457	0.02615	0.229039
ENSONIT00000003547	ENSONIG00000002829	21.0312	49.0206	-1.22086	5e-05	0.00202103
ENSONIT00000003544	ENSONIG00000002827	6.04066	10.918	-0.853933	5e-05	0.00202103
ENSONIT00000003542	ENSONIG00000002825	11.5904	21.5968	-0.897886	5e-05	0.00202103
ENSONIT00000003540	ENSONIG00000002823	521.802	306.044	0.769765	5e-05	0.00202103
ENSONIT00000004794	ENSONIG00000003809	8.43894	6.43259	0.391662	0.0366	0.277192
ENSONIT00000006495	ENSONIG00000005164	13.0682	16.0116	-0.293055	0.03125	0.25365
ENSONIT00000012392	ENSONIG00000009856	10.3468	7.94455	0.381151	0.0321	0.257152
ENSONIT00000005677	ENSONIG00000004506	2.29058	3.31021	-0.531208	0.0174	0.179123
ENSONIT00000008965	ENSONIG00000007102	34.8884	19.2641	0.856829	5e-05	0.00202103
ENSONIT00000008968	ENSONIG00000007105	7.86697	10.6658	-0.439116	0.0016	0.0345351
ENSONIT00000003957	ENSONIG00000003156	1.86455	1.36333	0.451692	0.04685	0.31744
ENSONIT00000019086	ENSONIG00000015153	0.461387	2.03755	-2.14279	0.0327	0.259629
ENSONIT00000013622	ENSONIG00000010826	5.97466	4.11897	0.536574	0.0286	0.24096
ENSONIT00000013620	ENSONIG00000010824	25.3447	21.006	0.270882	0.04595	0.314319
ENSONIT00000017280	ENSONIG00000013723	1.90455	4.5945	-1.27046	0.0192	0.190138
ENSONIT00000017284	ENSONIG00000013727	3.1405	1.24009	1.34055	5e-05	0.00202103
ENSONIT00000017285	ENSONIG00000013728	9.02146	5.20862	0.792459	5e-05	0.00202103
ENSONIT00000014399	ENSONIG00000011433	27.1801	44.9024	-0.72424	5e-05	0.00202103
ENSONIT00000014398	ENSONIG00000011432	26.1397	41.3639	-0.662132	5e-05	0.00202103
ENSONIT00000025949	ENSONIG00000020623	4.38247	6.37368	-0.54038	0.01935	0.191134
ENSONIT00000015111	ENSONIG00000011995	2.85502	1.45779	0.969717	0.00015	0.00522409
ENSONIT00000026257	ENSONIG00000020931	0.354863	1.0298	-1.53703	0.0386	0.28569
ENSONIT00000026252	ENSONIG00000020926	0.19438	1.46534	-2.91428	0.01445	0.160508
ENSONIT00000026327	ENSONIG00000021001	3.61288	5.37447	-0.572972	0.0382	0.284139
ENSONIT00000012235	ENSONIG00000009735	3.56535	5.97894	-0.745845	5e-05	0.00202103
ENSONIT00000022802	ENSONIG00000018081	16.0919	10.5981	0.602526	5e-05	0.00202103
ENSONIT00000026765	ENSONIG00000021439	88.1288	70.768	0.316517	0.01975	0.193711
ENSONIT00000020189	ENSONIG00000016013	51.104	70.9325	-0.473011	0.00015	0.00522409
ENSONIT00000020236	ENSONIG00000016049	45.6263	63.2849	-0.471997	0.0002	0.00663999
ENSONIT00000020238	ENSONIG00000016051	3.93519	2.07303	0.924693	5e-05	0.00202103
ENSONIT00000023764	ENSONIG00000018855	0.293912	0.67001	-1.1888	0.0013	0.0295819
ENSONIT00000000206	ENSONIG00000000161	58.6118	137.839	-1.23373	5e-05	0.00202103
ENSONIT00000011859	ENSONIG00000009429	93.3917	75.8852	0.299476	0.0197	0.193366
ENSONIT00000010456	ENSONIG00000008303	10.5951	7.91092	0.421475	0.00455	0.0740586
ENSONIT00000011589	ENSONIG00000009208	0.906268	1.61673	-0.835069	0.00095	0.0232703
ENSONIT00000017861	ENSONIG00000014198	20.7305	16.6835	0.313332	0.0264	0.230379
ENSONIT00000017862	ENSONIG00000014199	0.614664	1.08851	-0.824485	0.04825	0.322636
ENSONIT00000019475	ENSONIG00000015466	0.445762	0.868663	-0.962524	0.04965	0.327489
ENSONIT00000010479	ENSONIG00000008324	116.274	94.8313	0.294091	0.02455	0.220726
ENSONIT00000007263	ENSONIG00000005758	24.5633	19.6678	0.32067	0.03845	0.285105
ENSONIT00000026129	ENSONIG00000020803	0.218195	0.75005	-1.78137	0.00855	0.113688
ENSONIT00000011323	ENSONIG00000008998	32.5622	26.2325	0.311842	0.0236	0.21575
ENSONIT00000011329	ENSONIG00000009002	2.22414	1.62099	0.456377	0.00835	0.112013
ENSONIT00000004004	ENSONIG00000003191	0.74022	1.37148	-0.889706	0.00995	0.126199
ENSONIT00000016056	ENSONIG00000012745	23.3919	36.5184	-0.642612	5e-05	0.00202103
ENSONIT00000016055	ENSONIG00000012745	20.7187	32.2726	-0.639379	0.04705	0.318156
ENSONIT00000016050	ENSONIG00000012741	2635.45	2085.8	0.337449	0.0114	0.137988
ENSONIT00000012748	ENSONIG00000010130	0.898407	1.41089	-0.651166	0.0073	0.102289
ENSONIT00000017376	ENSONIG00000013806	2.93066	4.25595	-0.538254	0.03635	0.27622
ENSONIT00000020432	ENSONIG00000016213	18.4964	13.5988	0.443768	0.0266	0.231216
ENSONIT00000024220	ENSONIG00000019226	36.8998	27.987	0.398858	0.004	0.0672875
ENSONIT00000007246	ENSONIG00000005746	28.1477	18.7483	0.586257	5e-05	0.00202103
ENSONIT00000016872	ENSONIG00000013409	1.68454	2.6765	-0.667989	0.02565	0.226617
ENSONIT00000003007	ENSONIG00000002404	0.598035	1.59299	-1.41343	0.01205	0.142908
ENSONIT00000025637	ENSONIG00000020327	18.2545	22.9655	-0.331217	0.0276	0.236251
ENSONIT00000007065	ENSONIG00000005610	2.61011	3.67538	-0.49378	0.0312	0.253461
ENSONIT00000008263	ENSONIG00000006545	6.73466	9.26405	-0.460038	0.00725	0.101834
ENSONIT00000000872	ENSONIG00000000692	11.2999	15.8346	-0.486776	0.00025	0.00799258
ENSONIT00000006082	ENSONIG00000004830	112.463	62.9634	0.836869	5e-05	0.00202103
ENSONIT00000005575	ENSONIG00000004425	1.90582	2.65767	-0.479748	0.00725	0.101834
ENSONIT00000005576	ENSONIG00000004426	34.745	25.6792	0.436208	0.00095	0.0232703
ENSONIT00000005573	ENSONIG00000004423	91.3623	68.8432	0.408284	0.00115	0.0269193
ENSONIT00000001053	ENSONIG00000000829	3300.36	2506.97	0.39668	0.00255	0.0483814
ENSONIT00000001056	ENSONIG00000000832	10.4179	24.6762	-1.24406	5e-05	0.00202103
ENSONIT00000004627	ENSONIG00000003676	21.0205	16.9672	0.309052	0.018	0.1826
ENSONIT00000004628	ENSONIG00000003677	32.5618	23.708	0.45781	0.00165	0.0353731
ENSONIT00000000016	ENSONIG00000000013	26.3144	20.9228	0.330777	0.02825	0.239441
ENSONIT00000026600	ENSONIG00000021274	1.27322	2.14017	-0.749245	0.0082	0.110612
ENSONIT00000026602	ENSONIG00000021276	8.14829	12.1434	-0.575605	0.0015	0.0329624
ENSONIT00000007541	ENSONIG00000005984	12.8619	10.1011	0.348582	0.0347	0.268766
ENSONIT00000007548	ENSONIG00000005990	1.10558	1.62979	-0.559893	0.0118	0.141112
ENSONIT00000021156	ENSONIG00000016778	6.95302	4.83741	0.523403	0.00055	0.0151692
ENSONIT00000021150	ENSONIG00000016774	9.29618	6.82455	0.445904	0.0186	0.186102
ENSONIT00000016248	ENSONIG00000012902	24.3095	14.8581	0.71027	0.00165	0.0353731
ENSONIT00000017115	ENSONIG00000013597	2.83592	1.63715	0.792631	0.0017	0.0360674
ENSONIT00000020609	ENSONIG00000016353	7.97337	3.99592	0.996662	0.00065	0.0173722
ENSONIT00000009337	ENSONIG00000007401	2204.09	1695.72	0.378282	0.0038	0.0647152
ENSONIT00000023554	ENSONIG00000018693	2.9922	2.13251	0.488652	0.04025	0.291903
ENSONIT00000008065	ENSONIG00000006393	1.91216	0.700656	1.44842	0.0088	0.115964
ENSONIT00000008061	ENSONIG00000006391	29.7167	21.2325	0.484995	0.00085	0.0213413
ENSONIT00000022602	ENSONIG00000017916	15.6865	19.3177	-0.300399	0.04305	0.303424
ENSONIT00000003634	ENSONIG00000002902	6.19408	10.8038	-0.802576	5e-05	0.00202103
ENSONIT00000002279	ENSONIG00000001822	3.17083	2.44887	0.372744	0.03695	0.278611
ENSONIT00000025556	ENSONIG00000020266	10.0762	7.30702	0.463591	0.0078	0.107055
ENSONIT00000025558	ENSONIG00000020267	3.61868	5.27824	-0.544595	0.0058	0.0875676
ENSONIT00000011170	ENSONIG00000008878	24.2598	18.8159	0.366617	0.01735	0.178766
ENSONIT00000011177	ENSONIG00000008885	5.31412	9.29196	-0.806152	5e-05	0.00202103
ENSONIT00000007380	ENSONIG00000005856	7.45055	5.47182	0.445326	0.00515	0.0807782
ENSONIT00000007387	ENSONIG00000005862	13.2771	7.71101	0.783948	0.0001	0.00369986
ENSONIT00000019009	ENSONIG00000015090	199.935	155.143	0.365933	0.00575	0.0870518
ENSONIT00000014317	ENSONIG00000011368	1.10897	2.04037	-0.879603	0.0198	0.194019
ENSONIT00000014316	ENSONIG00000011367	14.9942	32.914	-1.13429	5e-05	0.00202103
ENSONIT00000010342	ENSONIG00000008208	11.0201	7.8878	0.482444	0.0428	0.30252
ENSONIT00000010344	ENSONIG00000008210	7.43579	9.78977	-0.396789	0.0373	0.280339
ENSONIT00000010349	ENSONIG00000008213	97.9866	75.8517	0.369403	0.00765	0.105746
ENSONIT00000003323	ENSONIG00000002652	1.7453	2.44768	-0.487943	0.0184	0.184915
ENSONIT00000006135	ENSONIG00000004875	56.7422	97.5953	-0.782389	5e-05	0.00202103
ENSONIT00000018011	ENSONIG00000014313	29.7401	24.5409	0.277226	0.0306	0.250633
ENSONIT00000017774	ENSONIG00000014125	45.1884	36.2604	0.317555	0.022	0.206938
ENSONIT00000017775	ENSONIG00000014126	86.9291	105.88	-0.284519	0.02585	0.227614
ENSONIT00000017776	ENSONIG00000014127	2.30045	3.72616	-0.69577	0.00665	0.096015
ENSONIT00000018618	ENSONIG00000014775	10.3024	14.541	-0.497146	0.0013	0.0295819
ENSONIT00000015435	ENSONIG00000012245	24.2936	31.1882	-0.360422	0.0088	0.115964
ENSONIT00000015437	ENSONIG00000012247	518.315	395.967	0.388448	0.00305	0.0552582
ENSONIT00000015436	ENSONIG00000012246	2.83084	4.9516	-0.806662	0.0001	0.00369986
ENSONIT00000015433	ENSONIG00000012243	0.332586	1.66516	-2.32386	0.01325	0.151713
ENSONIT00000024419	ENSONIG00000019382	4.49368	7.8004	-0.795649	5e-05	0.00202103
ENSONIT00000018732	ENSONIG00000014867	1.19755	1.88239	-0.65248	0.00225	0.0442906
ENSONIT00000002331	ENSONIG00000001867	1.14374	0.310307	1.882	0.04845	0.323352
ENSONIT00000005023	ENSONIG00000003986	0.709659	1.47949	-1.0599	0.01105	0.135208
ENSONIT00000005027	ENSONIG00000003989	3.19929	4.18795	-0.388495	0.04135	0.296423
ENSONIT00000001736	ENSONIG00000001377	0.285158	0.802135	-1.49208	0.0119	0.141805
ENSONIT00000005831	ENSONIG00000004627	39.2694	31.7611	0.306146	0.0192	0.190138
ENSONIT00000006821	ENSONIG00000005427	36.1488	44.0052	-0.283729	0.034	0.265609
ENSONIT00000019214	ENSONIG00000015256	3.73341	5.79791	-0.635041	0.0001	0.00369986
ENSONIT00000025869	ENSONIG00000020543	0.302265	0.824108	-1.44702	0.03435	0.267264
ENSONIT00000025860	ENSONIG00000020534	1.96024	3.16857	-0.692803	0.0492	0.325879
ENSONIT00000025863	ENSONIG00000020537	22.6925	38.15	-0.749465	5e-05	0.00202103
ENSONIT00000024800	ENSONIG00000019686	22.556	16.4467	0.455714	0.00465	0.0751243
ENSONIT00000014956	ENSONIG00000011871	28.7538	21.1488	0.443182	0.00165	0.0353731
ENSONIT00000012461	ENSONIG00000009908	5.8093	7.40423	-0.349987	0.01285	0.148747
ENSONIT00000022925	ENSONIG00000018183	0.392077	0.656952	-0.744648	0.0092	0.119561
ENSONIT00000015600	ENSONIG00000012373	1.13768	0.000297587	11.9005	0.03595	0.274298
ENSONIT00000025329	ENSONIG00000020089	23.1607	39.5002	-0.77018	5e-05	0.00202103
ENSONIT00000024492	ENSONIG00000019440	45.4114	59.2325	-0.383335	0.00305	0.0552582
ENSONIT00000024497	ENSONIG00000019443	0.34365	0.672526	-0.968653	0.0088	0.115964
ENSONIT00000024145	ENSONIG00000019164	4.16044	3.13938	0.406258	0.0332	0.262025
ENSONIT00000023657	ENSONIG00000018774	15.964	11.9781	0.414427	0.0045	0.0735427
ENSONIT00000008400	ENSONIG00000006645	25.6007	17.7889	0.525203	0.0001	0.00369986
ENSONIT00000008406	ENSONIG00000006651	39.968	22.8107	0.809136	5e-05	0.00202103
ENSONIT00000008404	ENSONIG00000006649	11.5591	18.6455	-0.689799	0.00715	0.100823
ENSONIT00000006785	ENSONIG00000005394	17.6277	21.7447	-0.302816	0.0435	0.305032
ENSONIT00000001941	ENSONIG00000001554	19.568	15.1546	0.368733	0.01135	0.137638
ENSONIT00000017943	ENSONIG00000014262	191.223	243.816	-0.350537	0.0075	0.104308
ENSONIT00000005250	ENSONIG00000004167	22.2587	14.0358	0.665258	0.00795	0.10843
ENSONIT00000005251	ENSONIG00000004168	291.045	217.933	0.41736	0.0104	0.129717
ENSONIT00000005255	ENSONIG00000004171	7.84407	5.30864	0.56326	0.001	0.0242618
ENSONIT00000004122	ENSONIG00000003285	7.99996	11.252	-0.49212	0.0094	0.121255
ENSONIT00000016710	ENSONIG00000013274	0.656175	1.04348	-0.66925	0.0012	0.0278402
ENSONIT00000012665	ENSONIG00000010063	0.761235	1.08735	-0.514408	0.0277	0.2367
ENSONIT00000012666	ENSONIG00000010064	6.14408	4.36255	0.494026	0.00115	0.0269193
ENSONIT00000021227	ENSONIG00000016831	1.16204	0.291996	1.99265	0.01295	0.149474
ENSONIT00000014627	ENSONIG00000011606	8.58389	2.59966	1.72331	0.00035	0.0104927
ENSONIT00000017443	ENSONIG00000013861	37.2709	57.3447	-0.621611	0.0001	0.00369986
ENSONIT00000017440	ENSONIG00000013858	1.01387	1.81206	-0.837757	5e-05	0.00202103
ENSONIT00000015971	ENSONIG00000012677	7.25326	11.8934	-0.71346	5e-05	0.00202103
ENSONIT00000017198	ENSONIG00000013659	0.786065	1.38705	-0.819298	0.0059	0.0885398
ENSONIT00000015399	ENSONIG00000012216	88.1963	72.7707	0.277361	0.033	0.261078
ENSONIT00000024308	ENSONIG00000019299	3.53363	2.07616	0.767237	0.0019	0.0390879
ENSONIT00000011901	ENSONIG00000009465	2.81251	2.13445	0.397991	0.0281	0.238828
ENSONIT00000011902	ENSONIG00000009466	5.5288	7.91777	-0.518128	0.00175	0.0369257
ENSONIT00000012286	ENSONIG00000009772	1.92946	1.19588	0.690117	0.01945	0.191777
ENSONIT00000026215	ENSONIG00000020889	2.05494	3.50329	-0.769614	0.01225	0.144101
ENSONIT00000025177	ENSONIG00000019975	335.515	275.505	0.284298	0.0397	0.289826
ENSONIT00000008306	ENSONIG00000006576	0.321726	0.751794	-1.22451	0.03215	0.257336
ENSONIT00000004740	ENSONIG00000003766	19.426	10.8339	0.842444	5e-05	0.00202103
ENSONIT00000004744	ENSONIG00000003769	11.7095	15.7105	-0.42405	0.0033	0.0584691
ENSONIT00000016931	ENSONIG00000013453	17.817	23.1504	-0.377781	0.00385	0.0654174
ENSONIT00000016938	ENSONIG00000013458	2.44743	3.69469	-0.594185	0.01455	0.161225
ENSONIT00000010696	ENSONIG00000008501	2.59271	1.13361	1.19354	5e-05	0.00202103
ENSONIT00000018099	ENSONIG00000014381	1.56099	2.11844	-0.440538	0.0243	0.219366
ENSONIT00000018093	ENSONIG00000014377	9637.41	6498.71	0.568491	0.0008	0.0204197
ENSONIT00000018095	ENSONIG00000014379	102.401	66.8072	0.616152	5e-05	0.00202103
ENSONIT00000010522	ENSONIG00000008361	458.334	361.832	0.341078	0.00805	0.109365
ENSONIT00000007463	ENSONIG00000005924	308.036	241.77	0.349463	0.00565	0.0859615
ENSONIT00000007462	ENSONIG00000005923	30.6808	45.8867	-0.58074	5e-05	0.00202103
ENSONIT00000007469	ENSONIG00000005930	0.939377	0.665971	0.496246	0.0446	0.309503
ENSONIT00000007468	ENSONIG00000005929	39.0507	25.4158	0.619623	5e-05	0.00202103
ENSONIT00000026055	ENSONIG00000020729	4.17793	0	inf	0.0028	0.0518256
ENSONIT00000026056	ENSONIG00000020730	232.579	283.767	-0.286983	0.02485	0.222199
ENSONIT00000012588	ENSONIG00000010001	6.51698	3.61447	0.85042	0.0003	0.00924583
ENSONIT00000021581	ENSONIG00000017099	25.1063	18.5734	0.434809	0.0015	0.0329624
ENSONIT00000026582	ENSONIG00000021256	17.7873	13.2318	0.42684	0.01275	0.147884
ENSONIT00000016696	ENSONIG00000013264	0.835245	1.61697	-0.953024	0.0028	0.0518256
ENSONIT00000021055	ENSONIG00000016698	6.58908	3.38287	0.961829	0.0003	0.00924583
ENSONIT00000013184	ENSONIG00000010480	3.55811	7.21842	-1.02057	5e-05	0.00202103
ENSONIT00000013181	ENSONIG00000010477	5.59082	7.45258	-0.414679	0.0147	0.16213
ENSONIT00000025779	ENSONIG00000020453	0.248053	0.953157	-1.94206	0.0236	0.21575
ENSONIT00000017253	ENSONIG00000013700	2.49321	3.84507	-0.625004	0.01405	0.157692
ENSONIT00000017257	ENSONIG00000013703	207.065	132.468	0.644448	5e-05	0.00202103
ENSONIT00000020722	ENSONIG00000016440	1.24509	0.345718	1.84859	0.00235	0.0457503
ENSONIT00000003177	ENSONIG00000002536	36.1873	26.3423	0.458101	0.00415	0.0693085
ENSONIT00000022496	ENSONIG00000017829	50.4458	40.6872	0.31016	0.04335	0.30447
ENSONIT00000022491	ENSONIG00000017825	33.7308	27.079	0.316892	0.0248	0.221923
ENSONIT00000022499	ENSONIG00000017832	23.1188	17.0925	0.435699	0.0021	0.0420511
ENSONIT00000022498	ENSONIG00000017831	1.25436	0.487841	1.36247	0.0123	0.144543
ENSONIT00000011639	ENSONIG00000009248	17.84	13.1332	0.441892	0.00075	0.0193755
ENSONIT00000007115	ENSONIG00000005647	0.512175	1.39718	-1.44781	0.04515	0.311417
ENSONIT00000018879	ENSONIG00000014982	325.622	261.157	0.318285	0.0151	0.164612
ENSONIT00000018875	ENSONIG00000014979	67.7186	47.5423	0.510342	0.0002	0.00663999
ENSONIT00000019838	ENSONIG00000015749	9.82077	6.97705	0.493219	0.01595	0.170219
ENSONIT00000010227	ENSONIG00000008113	121.842	91.7324	0.409507	0.00435	0.0716971
ENSONIT00000007944	ENSONIG00000006297	1325.23	814.926	0.701499	5e-05	0.00202103
ENSONIT00000007940	ENSONIG00000006294	4.61374	2.40765	0.938308	5e-05	0.00202103
ENSONIT00000001475	ENSONIG00000001168	300.487	238.425	0.33377	0.0151	0.164612
ENSONIT00000000702	ENSONIG00000000554	66.1559	100.139	-0.598063	5e-05	0.00202103
ENSONIT00000000705	ENSONIG00000000556	0.762906	0.423641	0.848662	0.00775	0.106649
ENSONIT00000018689	ENSONIG00000014831	12.7984	9.84717	0.378186	0.0141	0.158015
ENSONIT00000026627	ENSONIG00000021301	0	5.47248	#NAME?	0.00155	0.0338051
ENSONIT00000026625	ENSONIG00000021299	0.275404	0.90334	-1.71372	0.04285	0.302709
ENSONIT00000012170	ENSONIG00000009683	1.85845	0.89319	1.05706	0.00215	0.042798
ENSONIT00000013225	ENSONIG00000010513	0.305009	1.17458	-1.94522	0.0271	0.233618
ENSONIT00000019155	ENSONIG00000015206	32.6923	51.105	-0.644516	5e-05	0.00202103
ENSONIT00000019152	ENSONIG00000015204	4.78058	6.20475	-0.376187	0.04525	0.31188
ENSONIT00000016083	ENSONIG00000012763	261.905	190.663	0.458017	0.00045	0.012877
ENSONIT00000016087	ENSONIG00000012767	47.4049	39.0859	0.27839	0.04635	0.315876
ENSONIT00000012791	ENSONIG00000010162	24.7596	18.5348	0.417753	0.016	0.170282
ENSONIT00000012797	ENSONIG00000010167	1.0676	1.78726	-0.743381	0.01245	0.145797
ENSONIT00000014797	ENSONIG00000011743	19.5299	15.576	0.326361	0.0201	0.195966
ENSONIT00000014795	ENSONIG00000011741	30.6369	25.0599	0.289891	0.03365	0.263981
ENSONIT00000016331	ENSONIG00000012973	3.42429	4.27643	-0.320601	0.03525	0.271196
ENSONIT00000024410	ENSONIG00000019375	58.0171	40.0082	0.536181	0.0045	0.0735427
ENSONIT00000020915	ENSONIG00000016592	14.8422	11.5733	0.358916	0.0336	0.263767
ENSONIT00000022510	ENSONIG00000017840	21.3483	41.4226	-0.956296	5e-05	0.00202103
ENSONIT00000022511	ENSONIG00000017841	189.007	155.691	0.279759	0.0335	0.263417
ENSONIT00000022513	ENSONIG00000017843	0.81288	2.31973	-1.51284	0.01495	0.163763
ENSONIT00000022519	ENSONIG00000017847	0.751802	1.04215	-0.471133	0.04305	0.303424
ENSONIT00000004954	ENSONIG00000003928	12.7554	22.496	-0.818558	5e-05	0.00202103
ENSONIT00000010021	ENSONIG00000007949	134.075	102.842	0.382618	0.0036	0.0621503
ENSONIT00000010023	ENSONIG00000007951	34.8245	21.4083	0.701936	5e-05	0.00202103
ENSONIT00000010790	ENSONIG00000008575	5.8072	4.19626	0.468739	0.0303	0.249408
ENSONIT00000026288	ENSONIG00000020962	9.72787	14.8679	-0.612006	0.0005	0.0140348
ENSONIT00000018447	ENSONIG00000014640	26.9737	16.5675	0.7032	5e-05	0.00202103
ENSONIT00000018446	ENSONIG00000014639	51.9331	40.7243	0.350766	0.0089	0.116928
ENSONIT00000018444	ENSONIG00000014637	0.566918	0.945355	-0.737717	0.0195	0.192107
ENSONIT00000026285	ENSONIG00000020959	514.368	389.107	0.402632	0.004	0.0672875
ENSONIT00000019317	ENSONIG00000015340	1.38965	2.58124	-0.893342	0.0358	0.273654
ENSONIT00000019313	ENSONIG00000015337	0.461689	1.2237	-1.40626	0.0357	0.273149
ENSONIT00000014009	ENSONIG00000011119	17.1059	27.8656	-0.703991	0.0273	0.23451
ENSONIT00000014008	ENSONIG00000011119	50.092	66.5879	-0.41068	0.0036	0.0621503
ENSONIT00000019598	ENSONIG00000015561	188.332	150.919	0.319502	0.0189	0.188184
ENSONIT00000019593	ENSONIG00000015558	11.6633	7.95361	0.552287	0.00015	0.00522409
ENSONIT00000011988	ENSONIG00000009533	19.1022	15.4926	0.302163	0.02795	0.237979
ENSONIT00000013852	ENSONIG00000010999	4.39256	3.20154	0.456296	0.00605	0.089938
ENSONIT00000023916	ENSONIG00000018978	10.171	12.4315	-0.289541	0.04405	0.307259
ENSONIT00000023910	ENSONIG00000018974	3.19517	1.08958	1.55212	0.00015	0.00522409
ENSONIT00000018164	ENSONIG00000014434	64.5131	51.6574	0.320616	0.032	0.256725
ENSONIT00000018169	ENSONIG00000014437	2.26893	3.56608	-0.652326	0.0004	0.0116733
ENSONIT00000026299	ENSONIG00000020973	4.769	3.42427	0.477889	0.04405	0.307259
ENSONIT00000021740	ENSONIG00000017220	99.8238	77.1168	0.372338	0.0049	0.0780644
ENSONIT00000025241	ENSONIG00000020025	1843.87	1465.26	0.331577	0.0131	0.150656
ENSONIT00000025240	ENSONIG00000020024	18.8135	13.3329	0.496787	0.01475	0.162373
ENSONIT00000009382	ENSONIG00000007440	576.06	394.963	0.544502	0.00015	0.00522409
ENSONIT00000024624	ENSONIG00000019546	26.5747	48.41	-0.865251	5e-05	0.00202103
ENSONIT00000024627	ENSONIG00000019549	343.868	476.975	-0.472059	0.00035	0.0104927
ENSONIT00000009653	ENSONIG00000007655	0.827233	1.60817	-0.959054	0.043	0.303276
ENSONIT00000008383	ENSONIG00000006629	38.9242	30.0686	0.372414	0.01315	0.150965
ENSONIT00000008520	ENSONIG00000006742	88.4738	71.9112	0.299035	0.02235	0.208857
ENSONIT00000008522	ENSONIG00000006744	3.5614	2.05083	0.79624	0.01385	0.156321
ENSONIT00000008526	ENSONIG00000006747	16.3942	4.64587	1.81917	5e-05	0.00202103
ENSONIT00000022309	ENSONIG00000017678	47.8015	38.5758	0.309358	0.0183	0.184265
ENSONIT00000022308	ENSONIG00000017677	262.28	181.792	0.528819	5e-05	0.00202103
ENSONIT00000021132	ENSONIG00000016760	333.473	274.859	0.278879	0.04055	0.293285
ENSONIT00000021131	ENSONIG00000016759	2.85819	5.01319	-0.810626	5e-05	0.00202103
ENSONIT00000024317	ENSONIG00000019304	3.98428	2.15578	0.886108	0.0001	0.00369986
ENSONIT00000003519	ENSONIG00000002806	0.303268	0.880973	-1.5385	0.0332	0.262025
ENSONIT00000006359	ENSONIG00000005052	50.9448	42.1633	0.272948	0.03265	0.259468
ENSONIT00000006354	ENSONIG00000005047	19.9012	16.3189	0.28631	0.0493	0.326169
ENSONIT00000006355	ENSONIG00000005048	4.87168	2.82583	0.785741	0.001	0.0242618
ENSONIT00000016262	ENSONIG00000012912	631.519	487.935	0.372138	0.00585	0.0880425
ENSONIT00000010612	ENSONIG00000008435	32.1273	43.7136	-0.444282	0.0013	0.0295819
ENSONIT00000023327	ENSONIG00000018512	5.52986	6.92387	-0.324335	0.0294	0.244603
ENSONIT00000005117	ENSONIG00000004058	39.2422	50.6059	-0.3669	0.00625	0.0920595
ENSONIT00000018769	ENSONIG00000014896	37.5613	27.7876	0.434805	0.00085	0.0213413
ENSONIT00000011256	ENSONIG00000008948	11.8893	7.13944	0.735779	5e-05	0.00202103
ENSONIT00000012509	ENSONIG00000009943	5.42758	3.90996	0.473156	0.03775	0.282138
ENSONIT00000012501	ENSONIG00000009937	43.9171	56.7697	-0.370336	0.0056	0.0854747
ENSONIT00000021506	ENSONIG00000017037	588.569	728.947	-0.308601	0.0226	0.210421
ENSONIT00000021500	ENSONIG00000017032	25.5734	18.7535	0.44749	0.00065	0.0173722
ENSONIT00000013671	ENSONIG00000010861	51.3798	68.2236	-0.409069	0.00315	0.0565306
ENSONIT00000024024	ENSONIG00000019064	1827.81	1414.22	0.370117	0.00565	0.0859615
ENSONIT00000024022	ENSONIG00000019062	12.5857	16.0241	-0.348456	0.0093	0.120456
ENSONIT00000021743	ENSONIG00000017223	10.8432	8.29656	0.38621	0.016	0.170282
ENSONIT00000025038	ENSONIG00000019874	2.53177	1.0063	1.33108	0.0028	0.0518256
ENSONIT00000020206	ENSONIG00000016026	11.442	16.8154	-0.555438	0.0001	0.00369986
ENSONIT00000020207	ENSONIG00000016027	2.16564	3.27935	-0.598615	0.0293	0.244218
ENSONIT00000002547	ENSONIG00000002037	10.6293	13.2222	-0.314918	0.03335	0.262851
ENSONIT00000001168	ENSONIG00000000925	38.744	51.7575	-0.417793	0.00165	0.0353731
ENSONIT00000006674	ENSONIG00000005301	0.947888	1.69201	-0.835951	0.01275	0.147884
ENSONIT00000006670	ENSONIG00000005298	4.82484	7.24252	-0.586012	5e-05	0.00202103
ENSONIT00000006678	ENSONIG00000005305	10.0143	7.42713	0.431183	0.00295	0.0539612
ENSONIT00000000780	ENSONIG00000000615	569.457	434.895	0.388922	0.00285	0.0525926
ENSONIT00000005090	ENSONIG00000004035	1.05791	0.492194	1.10392	0.00165	0.0353731
ENSONIT00000001783	ENSONIG00000001416	3.4543	4.71886	-0.450043	0.01585	0.169446
ENSONIT00000017837	ENSONIG00000014179	2.07041	0.554737	1.90004	0.00155	0.0338051
ENSONIT00000015576	ENSONIG00000012355	3.58952	6.44294	-0.843931	0.00735	0.102852
ENSONIT00000019408	ENSONIG00000015413	1.59677	1.20502	0.406096	0.02335	0.214347
ENSONIT00000012717	ENSONIG00000010104	79.2813	62.937	0.333071	0.01405	0.157692
ENSONIT00000016007	ENSONIG00000012706	783.328	575.616	0.444509	0.00065	0.0173722
ENSONIT00000020444	ENSONIG00000016223	3.70028	2.96573	0.319246	0.044	0.307135
ENSONIT00000017061	ENSONIG00000013557	1.58362	2.42392	-0.614118	0.01885	0.187829
ENSONIT00000017062	ENSONIG00000013558	12.4623	8.68696	0.520653	0.01325	0.151713
ENSONIT00000017068	ENSONIG00000013562	0.400861	0.719025	-0.842939	0.0359	0.274057
ENSONIT00000020993	ENSONIG00000016650	29.5382	22.0372	0.422641	0.0018	0.0376235
ENSONIT00000020998	ENSONIG00000016654	14.1314	10.5311	0.424243	0.00575	0.0870518
ENSONIT00000016825	ENSONIG00000013374	7.14181	4.7397	0.591494	0.00325	0.0577694
ENSONIT00000008778	ENSONIG00000006957	0.725417	0.46235	0.649824	0.0256	0.226328
ENSONIT00000002787	ENSONIG00000002235	333.466	263.008	0.342436	0.0376	0.281621
ENSONIT00000002782	ENSONIG00000002230	0.464755	1.90031	-2.03169	0.00335	0.0590943
ENSONIT00000000543	ENSONIG00000000428	0.923771	1.71811	-0.895213	0.00025	0.00799258
ENSONIT00000000541	ENSONIG00000000426	0.33598	0.811273	-1.27181	0.0087	0.115126
ENSONIT00000006050	ENSONIG00000004803	337.438	255.346	0.402172	0.00245	0.0470569
ENSONIT00000002993	ENSONIG00000002394	0.951565	2.00448	-1.07485	5e-05	0.00202103
ENSONIT00000000848	ENSONIG00000000671	9.78366	6.10578	0.6802	0.02795	0.237979
ENSONIT00000022307	ENSONIG00000017676	658.045	546.562	0.267803	0.0413	0.296309
ENSONIT00000022306	ENSONIG00000017675	22.3282	28.0173	-0.327452	0.0241	0.218543
ENSONIT00000005504	ENSONIG00000004367	1.92242	5.91713	-1.62197	0.0168	0.175226
ENSONIT00000005509	ENSONIG00000004372	141.102	187.625	-0.41111	0.0028	0.0518256
ENSONIT00000001080	ENSONIG00000000852	13.8662	10.8004	0.360487	0.02245	0.209472
ENSONIT00000007865	ENSONIG00000006237	12.5792	50.0988	-1.99373	5e-05	0.00202103
ENSONIT00000007867	ENSONIG00000006239	2.81265	0.562581	2.3218	5e-05	0.00202103
ENSONIT00000001338	ENSONIG00000001057	0	1.06555	#NAME?	0.0016	0.0345351
ENSONIT00000021973	ENSONIG00000017408	22.8197	15.4498	0.562691	5e-05	0.00202103
ENSONIT00000007582	ENSONIG00000006015	7.75481	9.8599	-0.346481	0.02435	0.219608
ENSONIT00000000065	ENSONIG00000000054	51.9958	40.0517	0.376534	0.0099	0.125672
ENSONIT00000000066	ENSONIG00000000055	0.239949	0.78882	-1.71696	0.01865	0.186495
ENSONIT00000007583	ENSONIG00000006016	32.3003	24.1347	0.420438	0.00215	0.042798
ENSONIT00000026471	ENSONIG00000021145	4.35012	6.64542	-0.611307	0.0472	0.318819
ENSONIT00000019611	ENSONIG00000015571	2.10628	3.39317	-0.687939	0.0007	0.0183932
ENSONIT00000019613	ENSONIG00000015572	5.653	7.61002	-0.428882	0.0489	0.32484
ENSONIT00000021298	ENSONIG00000016879	0.162076	0.681549	-2.07215	0.0346	0.26837
ENSONIT00000012695	ENSONIG00000010087	0.187157	0.786665	-2.0715	0.00555	0.0849474
ENSONIT00000021127	ENSONIG00000016755	2.91714	1.5197	0.940768	0.0457	0.313471
ENSONIT00000016276	ENSONIG00000012925	13.9957	19.5271	-0.48049	0.0036	0.0621503
ENSONIT00000016277	ENSONIG00000012926	13.0915	2.60465	2.32947	5e-05	0.00202103
ENSONIT00000009300	ENSONIG00000007368	1.0218	1.72188	-0.752879	0.0241	0.218543
ENSONIT00000009309	ENSONIG00000007376	11.8044	9.48896	0.314998	0.01855	0.185815
ENSONIT00000023560	ENSONIG00000018698	1676.73	1366.29	0.295378	0.02605	0.228489
ENSONIT00000023384	ENSONIG00000018558	49.0042	34.1374	0.521554	5e-05	0.00202103
ENSONIT00000002241	ENSONIG00000001791	3.30666	4.9871	-0.592828	0.00015	0.00522409
ENSONIT00000000660	ENSONIG00000000517	321.354	195.098	0.719964	5e-05	0.00202103
ENSONIT00000000667	ENSONIG00000000523	26.8136	22.1545	0.275369	0.0388	0.2865
ENSONIT00000011126	ENSONIG00000008841	10.9978	8.53258	0.366167	0.0142	0.158846
ENSONIT00000004570	ENSONIG00000003630	47.8601	76.6323	-0.679127	5e-05	0.00202103
ENSONIT00000018987	ENSONIG00000015071	1.56302	2.43595	-0.640145	0.00855	0.113688
ENSONIT00000018980	ENSONIG00000015066	0.757371	1.1143	-0.557065	0.00955	0.122614
ENSONIT00000014323	ENSONIG00000011373	10.45	8.35893	0.322117	0.01805	0.182805
ENSONIT00000025913	ENSONIG00000020587	0.247776	0.962652	-1.95798	0.038	0.283256
ENSONIT00000001272	ENSONIG00000001005	6.20816	2.84144	1.12754	5e-05	0.00202103
ENSONIT00000013953	ENSONIG00000011077	1.72516	2.38133	-0.465036	0.0411	0.295483
ENSONIT00000022145	ENSONIG00000017547	26.4289	20.347	0.377296	0.0288	0.241845
ENSONIT00000016414	ENSONIG00000013040	28.8504	35.1086	-0.283237	0.0423	0.300368
ENSONIT00000018045	ENSONIG00000014340	6.95034	4.64382	0.581771	0.0053	0.0823151
ENSONIT00000026397	ENSONIG00000021071	3.00236	5.81318	-0.953231	0.02625	0.229741
ENSONIT00000026390	ENSONIG00000021064	0.538798	1.57995	-1.55206	0.0327	0.259629
ENSONIT00000026398	ENSONIG00000021072	62.0432	107.339	-0.790826	5e-05	0.00202103
ENSONIT00000026535	ENSONIG00000021209	31.102	18.1827	0.774446	5e-05	0.00202103
ENSONIT00000021625	ENSONIG00000017133	3.2545	2.07967	0.646083	0.0294	0.244603
ENSONIT00000015447	ENSONIG00000012256	6.23855	4.89605	0.349593	0.01425	0.159099
ENSONIT00000022854	ENSONIG00000018125	34.5791	41.7693	-0.272543	0.04845	0.323352
ENSONIT00000013130	ENSONIG00000010438	18.7804	23.8157	-0.342686	0.032	0.256725
ENSONIT00000007506	ENSONIG00000005955	120.172	75.0057	0.68003	5e-05	0.00202103
ENSONIT00000020822	ENSONIG00000016521	1.81546	1.12789	0.686702	0.003	0.0545985
ENSONIT00000020824	ENSONIG00000016522	2.68834	0.73451	1.87186	0.0001	0.00369986
ENSONIT00000008642	ENSONIG00000006845	213.353	157.778	0.435347	0.0131	0.150656
ENSONIT00000002898	ENSONIG00000002319	2.04821	3.37069	-0.718686	0.01905	0.189118
ENSONIT00000003413	ENSONIG00000002722	20.7524	16.4293	0.337001	0.00955	0.122614
ENSONIT00000004822	ENSONIG00000003826	4.08686	2.8905	0.499673	0.0172	0.177729
ENSONIT00000010155	ENSONIG00000008055	2.42635	3.18114	-0.39076	0.01805	0.182805
ENSONIT00000010487	ENSONIG00000008332	8.33137	1.54434	2.43156	5e-05	0.00202103
ENSONIT00000011680	ENSONIG00000009281	21.0986	16.5238	0.352602	0.0184	0.184915
ENSONIT00000011353	ENSONIG00000009021	0.293038	1.00758	-1.78174	0.0334	0.263027
ENSONIT00000004054	ENSONIG00000003228	1.50292	2.15365	-0.519009	0.0377	0.281986
ENSONIT00000018536	ENSONIG00000014711	274.127	188.191	0.542648	5e-05	0.00202103
ENSONIT00000021421	ENSONIG00000016971	10.533	13.4281	-0.350338	0.0199	0.194707
ENSONIT00000013445	ENSONIG00000010684	0.620154	1.00725	-0.699721	0.00225	0.0442906
ENSONIT00000024853	ENSONIG00000019729	2.01935	3.39807	-0.750825	0.00025	0.00799258
ENSONIT00000012184	ENSONIG00000009694	0.842899	1.46327	-0.795769	0.02495	0.222693
ENSONIT00000012185	ENSONIG00000009694	2.18939	3.6134	-0.72283	0.00085	0.0213413
ENSONIT00000014925	ENSONIG00000011845	35.2032	22.8207	0.625363	5e-05	0.00202103
ENSONIT00000014920	ENSONIG00000011840	0.254346	0.836079	-1.71685	0.04525	0.31188
ENSONIT00000025669	ENSONIG00000020352	14.6598	9.95096	0.558954	5e-05	0.00202103
ENSONIT00000023676	ENSONIG00000018788	220.663	183.055	0.269569	0.0367	0.277587
ENSONIT00000023677	ENSONIG00000018789	5.37393	9.39369	-0.805714	0.00975	0.124342
ENSONIT00000023675	ENSONIG00000018787	29.7133	44.1191	-0.570294	5e-05	0.00202103
ENSONIT00000001265	ENSONIG00000001000	11.9177	9.68105	0.299872	0.0465	0.3163
ENSONIT00000024134	ENSONIG00000019155	207.695	171.093	0.279685	0.0326	0.259268
ENSONIT00000019977	ENSONIG00000015853	6.43825	8.10951	-0.332946	0.0263	0.229871
ENSONIT00000005589	ENSONIG00000004437	143.902	95.3497	0.593781	0.0017	0.0360674
ENSONIT00000001004	ENSONIG00000000793	19.2139	15.7101	0.290459	0.02805	0.238559
ENSONIT00000001009	ENSONIG00000000795	2.72224	3.53124	-0.37538	0.02585	0.227614
ENSONIT00000004675	ENSONIG00000003715	1590.02	562.26	1.49974	5e-05	0.00202103
ENSONIT00000004670	ENSONIG00000003711	17.6912	12.2818	0.526512	0.0027	0.0504665
ENSONIT00000004672	ENSONIG00000003713	1765.96	834.35	1.08173	5e-05	0.00202103
ENSONIT00000010727	ENSONIG00000008524	1.51886	2.61673	-0.784778	0.0186	0.186102
ENSONIT00000010724	ENSONIG00000008522	255.174	206.351	0.306382	0.0177	0.180909
ENSONIT00000017971	ENSONIG00000014284	45.1394	28.914	0.642618	0.0167	0.174584
ENSONIT00000005201	ENSONIG00000004123	1.56851	2.51244	-0.679698	0.01275	0.147884
ENSONIT00000005206	ENSONIG00000004128	4.61605	7.52605	-0.705234	0.03735	0.280614
ENSONIT00000005205	ENSONIG00000004127	13.4095	17.1617	-0.355935	0.00845	0.112934
ENSONIT00000005204	ENSONIG00000004126	1.36742	2.04567	-0.581119	0.03465	0.268618
ENSONIT00000001915	ENSONIG00000001531	26.4468	10.3177	1.35797	5e-05	0.00202103
ENSONIT00000026741	ENSONIG00000021415	0.527808	1.48529	-1.49266	0.02075	0.19907
ENSONIT00000026740	ENSONIG00000021414	18.6577	25.4429	-0.447487	0.007	0.0992977
ENSONIT00000014619	ENSONIG00000011599	81.9675	202.496	-1.30477	5e-05	0.00202103
ENSONIT00000017142	ENSONIG00000013618	0.924095	1.39008	-0.589054	0.0119	0.141805
ENSONIT00000017148	ENSONIG00000013622	123.718	81.9991	0.593374	5e-05	0.00202103
ENSONIT00000021069	ENSONIG00000016711	2.58952	4.59075	-0.826045	5e-05	0.00202103
ENSONIT00000008031	ENSONIG00000006369	0.526414	1.9582	-1.89526	0.0236	0.21575
ENSONIT00000022656	ENSONIG00000017964	59.1681	74.4221	-0.330912	0.02255	0.210105
ENSONIT00000003668	ENSONIG00000002927	1.04121	0.357519	1.54218	0.00045	0.012877
ENSONIT00000002137	ENSONIG00000001708	15.3554	11.9972	0.356048	0.01585	0.169446
ENSONIT00000026227	ENSONIG00000020901	82.2427	100.559	-0.290084	0.0392	0.288089
ENSONIT00000025142	ENSONIG00000019946	4.95015	2.69585	0.876731	5e-05	0.00202103
ENSONIT00000020512	ENSONIG00000016278	11.151	5.45385	1.03183	0.0005	0.0140348
ENSONIT00000009024	ENSONIG00000007152	3.5651	5.79831	-0.701689	0.004	0.0672875
ENSONIT00000009022	ENSONIG00000007150	1.68966	2.97681	-0.817031	0.0188	0.187546
ENSONIT00000008374	ENSONIG00000006624	112.832	93.6697	0.268525	0.03675	0.277764
ENSONIT00000003307	ENSONIG00000002640	3.80774	5.002	-0.39357	0.01195	0.14219
ENSONIT00000003300	ENSONIG00000002634	127.044	199.312	-0.649703	5e-05	0.00202103
ENSONIT00000015197	ENSONIG00000012064	8.06361	10.2789	-0.350187	0.00875	0.115656
ENSONIT00000026528	ENSONIG00000021202	0.280172	0.951652	-1.76412	0.04155	0.297367
ENSONIT00000000962	ENSONIG00000000762	5.46788	2.39617	1.19025	5e-05	0.00202103
ENSONIT00000025768	ENSONIG00000020442	0.315993	1.07995	-1.773	0.011	0.134881
ENSONIT00000011443	ENSONIG00000009091	44.0625	55.5592	-0.334477	0.00985	0.125265
ENSONIT00000011444	ENSONIG00000009092	9.04802	11.2258	-0.311148	0.02165	0.204789
ENSONIT00000011446	ENSONIG00000009094	1.52111	2.93436	-0.947922	5e-05	0.00202103
ENSONIT00000015376	ENSONIG00000012196	16.2132	10.3963	0.641103	5e-05	0.00202103
ENSONIT00000015375	ENSONIG00000012195	29.7196	20.9033	0.507683	0.0007	0.0183932
ENSONIT00000026315	ENSONIG00000020989	47.1457	64.5137	-0.452479	0.0018	0.0376235
ENSONIT00000012801	ENSONIG00000010171	3.13577	5.18804	-0.726367	0.0029	0.0532799
ENSONIT00000012803	ENSONIG00000010172	3.63685	6.93467	-0.931137	5e-05	0.00202103
ENSONIT00000024788	ENSONIG00000019675	150.334	119.997	0.325179	0.01425	0.159099
ENSONIT00000024787	ENSONIG00000019674	591.244	474.428	0.317564	0.01245	0.145797
ENSONIT00000004272	ENSONIG00000003392	17.7164	7.52812	1.23472	5e-05	0.00202103
ENSONIT00000009221	ENSONIG00000007306	321.435	238.02	0.433444	0.00115	0.0269193
ENSONIT00000009228	ENSONIG00000007311	27.3065	22.4386	0.28326	0.03485	0.269448
ENSONIT00000008178	ENSONIG00000006483	3.70368	9.67041	-1.38462	5e-05	0.00202103
ENSONIT00000008171	ENSONIG00000006477	5.15594	3.89849	0.40332	0.01755	0.179975
ENSONIT00000008174	ENSONIG00000006479	80.2972	37.0751	1.1149	5e-05	0.00202103
ENSONIT00000022754	ENSONIG00000018040	1.37019	0.732686	0.903106	0.0005	0.0140348
ENSONIT00000022755	ENSONIG00000018041	53.0282	106.773	-1.00972	5e-05	0.00202103
ENSONIT00000003146	ENSONIG00000002511	120.352	153.414	-0.35017	0.00765	0.105746
ENSONIT00000002810	ENSONIG00000002250	346.496	214.14	0.694282	5e-05	0.00202103
ENSONIT00000009966	ENSONIG00000007902	10.9364	4.63605	1.23818	5e-05	0.00202103
ENSONIT00000011604	ENSONIG00000009217	192.608	137.97	0.481319	0.00075	0.0193755
ENSONIT00000011605	ENSONIG00000009218	86.6658	50.6836	0.773942	5e-05	0.00202103
ENSONIT00000006876	ENSONIG00000005468	5.55899	8.3227	-0.58223	0.0213	0.202505
ENSONIT00000019262	ENSONIG00000015293	27.7483	21.1394	0.392468	0.00455	0.0740586
ENSONIT00000019265	ENSONIG00000015296	35.0387	29.1232	0.266781	0.03815	0.283929
ENSONIT00000019844	ENSONIG00000015752	742.309	432.283	0.780044	5e-05	0.00202103
ENSONIT00000019840	ENSONIG00000015750	10.8925	8.79279	0.308945	0.0371	0.279298
ENSONIT00000025810	ENSONIG00000020484	5.02481	2.58353	0.959729	0.0091	0.118779
ENSONIT00000010218	ENSONIG00000008105	49.3312	76.0711	-0.624849	5e-05	0.00202103
ENSONIT00000010219	ENSONIG00000008106	9.81555	6.25296	0.650531	0.0044	0.0723272
ENSONIT00000010214	ENSONIG00000008101	7.01681	13.9108	-0.987323	5e-05	0.00202103
ENSONIT00000007913	ENSONIG00000006277	0.423412	0.905098	-1.09601	0.00085	0.0213413
ENSONIT00000007912	ENSONIG00000006276	90.356	72.2489	0.322645	0.02065	0.198621
ENSONIT00000001429	ENSONIG00000001129	18.4502	11.5118	0.680527	5e-05	0.00202103
ENSONIT00000001428	ENSONIG00000001129	14.9389	9.42778	0.664086	0.0058	0.0875676
ENSONIT00000018672	ENSONIG00000014817	0.930114	1.49619	-0.685816	0.00415	0.0693085
ENSONIT00000018673	ENSONIG00000014818	24.238	30.268	-0.320525	0.0293	0.244218
ENSONIT00000021909	ENSONIG00000017360	249.42	198.662	0.328259	0.01255	0.146557
ENSONIT00000019103	ENSONIG00000015166	3.32005	4.78946	-0.528657	0.03415	0.266383
ENSONIT00000019107	ENSONIG00000015169	4.43134	6.46337	-0.544542	0.0006	0.0163071
ENSONIT00000015651	ENSONIG00000012414	0.557289	1.21363	-1.12283	0.0432	0.30403
ENSONIT00000015652	ENSONIG00000012415	6.20895	2.36139	1.39471	5e-05	0.00202103
ENSONIT00000025377	ENSONIG00000020128	2.22685	3.12823	-0.490345	0.00705	0.0998037
ENSONIT00000009412	ENSONIG00000007462	140.798	112.345	0.325681	0.03445	0.267763
ENSONIT00000008451	ENSONIG00000006687	19.9307	16.3871	0.282429	0.0336	0.263767
ENSONIT00000006224	ENSONIG00000004944	2.24341	2.99787	-0.418246	0.041	0.29519
ENSONIT00000011012	ENSONIG00000008753	10.5368	7.6907	0.454248	0.0036	0.0621503
ENSONIT00000007663	ENSONIG00000006080	34.9306	13.5353	1.36777	5e-05	0.00202103
ENSONIT00000007662	ENSONIG00000006079	11.7561	7.76948	0.597525	0.0002	0.00663999
ENSONIT00000007667	ENSONIG00000006083	3.77809	6.52462	-0.788235	0.0052	0.0813304
ENSONIT00000004481	ENSONIG00000003558	68.9922	163.796	-1.24739	5e-05	0.00202103
ENSONIT00000007591	ENSONIG00000006023	91.3137	73.682	0.309519	0.02875	0.241737
ENSONIT00000007592	ENSONIG00000006024	12.7317	16.2969	-0.356168	0.03235	0.258224
ENSONIT00000008868	ENSONIG00000007023	76.7195	45.9087	0.740824	5e-05	0.00202103
ENSONIT00000011973	ENSONIG00000009524	6.35912	3.74499	0.763865	0.01325	0.151713
ENSONIT00000015078	ENSONIG00000011965	7.57521	4.0199	0.914127	0.01475	0.162373
ENSONIT00000015071	ENSONIG00000011958	3.00669	5.26871	-0.809271	0.0016	0.0345351
ENSONIT00000023926	ENSONIG00000018986	7.53562	5.55993	0.438659	0.00545	0.0838839
ENSONIT00000014808	ENSONIG00000011752	2.0959	4.27197	-1.02733	0.0029	0.0532799
ENSONIT00000014803	ENSONIG00000011747	3.86879	2.8303	0.450927	0.00825	0.1111
ENSONIT00000009608	ENSONIG00000007619	11.0665	8.01604	0.465236	0.0015	0.0329624
ENSONIT00000009605	ENSONIG00000007616	21.2575	35.5764	-0.742949	5e-05	0.00202103
ENSONIT00000009604	ENSONIG00000007615	9.97012	15.2167	-0.609976	0.02845	0.240356
ENSONIT00000023024	ENSONIG00000018269	49.274	37.3883	0.398242	0.00205	0.0413193
ENSONIT00000023366	ENSONIG00000018545	4.05154	2.85815	0.503387	0.00155	0.0338051
ENSONIT00000026430	ENSONIG00000021104	1.98658	3.42294	-0.784946	0.02965	0.246055
ENSONIT00000025415	ENSONIG00000020154	40.6074	29.985	0.4375	0.0024	0.0463522
ENSONIT00000004734	ENSONIG00000003760	6.95039	4.34397	0.67808	0.0002	0.00663999
ENSONIT00000012381	ENSONIG00000009846	0.766134	1.40563	-0.87555	0.00045	0.012877
ENSONIT00000021781	ENSONIG00000017255	514.465	340.892	0.593756	5e-05	0.00202103
ENSONIT00000010574	ENSONIG00000008402	3.00052	1.94495	0.625485	0.04015	0.291542
ENSONIT00000005129	ENSONIG00000004068	1.82582	2.42853	-0.411534	0.0408	0.294258
ENSONIT00000005126	ENSONIG00000004066	1.54149	2.3649	-0.617459	0.01045	0.130138
ENSONIT00000005125	ENSONIG00000004065	1.36732	3.65568	-1.41879	0.01015	0.127881
ENSONIT00000007410	ENSONIG00000005882	11.1816	15.3189	-0.454182	0.00315	0.0565306
ENSONIT00000011197	ENSONIG00000008903	8.668	5.33711	0.699639	5e-05	0.00202103
ENSONIT00000019792	ENSONIG00000015712	15.5006	20.3704	-0.394148	0.0036	0.0621503
ENSONIT00000019796	ENSONIG00000015716	6.19021	4.94922	0.322787	0.04475	0.309844
ENSONIT00000026021	ENSONIG00000020695	7.68103	3.79004	1.01909	0.00015	0.00522409
ENSONIT00000016647	ENSONIG00000013226	1.53932	2.13599	-0.472618	0.0201	0.195966
ENSONIT00000012551	ENSONIG00000009973	0.436057	1.1066	-1.34355	0.0404	0.292565
ENSONIT00000012882	ENSONIG00000010239	0.50611	1.27793	-1.33628	0.0023	0.0450371
ENSONIT00000013686	ENSONIG00000010871	0.388952	0.929429	-1.25675	0.01895	0.188502
ENSONIT00000021081	ENSONIG00000016722	11.9662	9.78766	0.289926	0.0377	0.281986
ENSONIT00000021086	ENSONIG00000016725	21.4727	16.3546	0.392807	0.0094	0.121255
ENSONIT00000017594	ENSONIG00000013984	65.892	37.6139	0.808837	5e-05	0.00202103
ENSONIT00000017598	ENSONIG00000013987	10.646	4.12185	1.36895	5e-05	0.00202103
ENSONIT00000014486	ENSONIG00000011500	44.1513	36.8579	0.26048	0.04855	0.323606
ENSONIT00000010906	ENSONIG00000008669	0.546829	1.26324	-1.20797	0.00815	0.110279
ENSONIT00000010904	ENSONIG00000008667	4.27896	6.2851	-0.554673	0.0012	0.0278402
ENSONIT00000010905	ENSONIG00000008668	5.66095	7.79893	-0.462231	0.00865	0.114697
ENSONIT00000020752	ENSONIG00000016462	24.5345	30.5285	-0.315347	0.04835	0.322932
ENSONIT00000002671	ENSONIG00000002142	7.88813	5.89178	0.420981	0.0137	0.155114
ENSONIT00000002675	ENSONIG00000002146	8.25864	10.8629	-0.395438	0.0161	0.170859
ENSONIT00000026244	ENSONIG00000020918	12.3442	8.90793	0.470677	0.00255	0.0483814
ENSONIT00000001137	ENSONIG00000000900	1996.83	1653.76	0.271961	0.04025	0.291903
ENSONIT00000010298	ENSONIG00000008173	6.52848	8.62667	-0.402056	0.01545	0.167068
ENSONIT00000011524	ENSONIG00000009159	1.57004	2.3302	-0.569659	0.0035	0.060897
ENSONIT00000006645	ENSONIG00000005280	2.56888	4.81216	-0.905547	0.02195	0.206579
ENSONIT00000017800	ENSONIG00000014146	15.7284	9.51102	0.725704	0.00025	0.00799258
ENSONIT00000017804	ENSONIG00000014150	21.4753	16.4804	0.381924	0.00495	0.078669
ENSONIT00000019182	ENSONIG00000015228	47.1081	32.1768	0.549957	5e-05	0.00202103
ENSONIT00000019184	ENSONIG00000015230	68.0233	52.9589	0.361157	0.0085	0.113341
ENSONIT00000021327	ENSONIG00000016899	13.0878	8.7423	0.582139	0.00045	0.012877
ENSONIT00000021323	ENSONIG00000016897	0.25372	0.856971	-1.75601	0.00075	0.0193755
ENSONIT00000013271	ENSONIG00000010548	2.62718	1.01632	1.37015	0.0016	0.0345351
ENSONIT00000013279	ENSONIG00000010553	33.2148	47.9602	-0.530013	5e-05	0.00202103
ENSONIT00000020496	ENSONIG00000016267	0.368687	0.906292	-1.29758	0.0495	0.326954
ENSONIT00000020495	ENSONIG00000016266	88.3127	71.1765	0.311221	0.01565	0.168255
ENSONIT00000020493	ENSONIG00000016265	17.9392	14.7912	0.27837	0.04135	0.296423
ENSONIT00000025518	ENSONIG00000020236	0.299895	0.694459	-1.21143	0.0126	0.146944
ENSONIT00000017038	ENSONIG00000013538	1.34569	1.95377	-0.537922	0.0032	0.0571921
ENSONIT00000017033	ENSONIG00000013533	65.6536	2.68728	4.61065	5e-05	0.00202103
ENSONIT00000007256	ENSONIG00000005752	206.852	164.329	0.332017	0.0219	0.206276
ENSONIT00000007254	ENSONIG00000005751	17.781	13.2727	0.421875	0.0063	0.0926261
ENSONIT00000016810	ENSONIG00000013361	13.1817	9.12984	0.529874	0.0008	0.0204197
ENSONIT00000003067	ENSONIG00000002451	60.7537	46.5826	0.38318	0.0042	0.0698753
ENSONIT00000002004	ENSONIG00000001599	257.321	198.324	0.375712	0.00635	0.0929947
ENSONIT00000009800	ENSONIG00000007775	8.61603	6.75272	0.351555	0.01435	0.159891
ENSONIT00000009803	ENSONIG00000007777	10.4808	7.58519	0.466489	0.0009	0.0223443
ENSONIT00000004407	ENSONIG00000003497	11.5518	16.1065	-0.479531	0.0018	0.0376235
ENSONIT00000000575	ENSONIG00000000454	183.461	134.259	0.450454	0.0028	0.0518256
ENSONIT00000009116	ENSONIG00000007226	246.104	164.175	0.584036	5e-05	0.00202103
ENSONIT00000006939	ENSONIG00000005518	16.9987	12.8735	0.401018	0.0066	0.0955176
ENSONIT00000019348	ENSONIG00000015366	4.2291	3.21284	0.396502	0.0471	0.318411
ENSONIT00000002949	ENSONIG00000002357	7.7258	10.6367	-0.461294	0.0021	0.0420511
ENSONIT00000002945	ENSONIG00000002354	26.7782	18.8789	0.504286	0.00295	0.0539612
ENSONIT00000002946	ENSONIG00000002355	10.5423	6.74792	0.643677	0.0007	0.0183932
ENSONIT00000006065	ENSONIG00000004815	86.4953	64.5737	0.421675	0.00105	0.0251824
ENSONIT00000007813	ENSONIG00000006198	10.6346	6.18342	0.782282	0.0274	0.235021
ENSONIT00000014886	ENSONIG00000011814	92.287	75.5285	0.289107	0.02705	0.233418
ENSONIT00000014884	ENSONIG00000011812	422.774	649.056	-0.618455	5e-05	0.00202103
ENSONIT00000018132	ENSONIG00000014411	1.10399	0.653172	0.757196	0.00645	0.0940767
ENSONIT00000012060	ENSONIG00000009591	37.2881	29.371	0.344323	0.0141	0.158015
ENSONIT00000021821	ENSONIG00000017286	0.683981	1.52995	-1.16146	0.0157	0.16848
ENSONIT00000017618	ENSONIG00000014004	6.70629	9.66441	-0.527167	0.0082	0.110612
ENSONIT00000026443	ENSONIG00000021117	0.356997	1.15916	-1.69909	0.02115	0.201611
ENSONIT00000026440	ENSONIG00000021114	347.279	240.272	0.531427	0.0001	0.00369986
ENSONIT00000019665	ENSONIG00000015614	61.5206	105.795	-0.782133	0.0413	0.296309
ENSONIT00000021790	ENSONIG00000017262	89.4488	65.918	0.44039	0.00125	0.0287068
ENSONIT00000021797	ENSONIG00000017267	26.8816	21.4636	0.32473	0.0308	0.251502
ENSONIT00000013943	ENSONIG00000011069	0.565405	1.14169	-1.01382	0.001	0.0242618
ENSONIT00000012931	ENSONIG00000010276	595.841	429.972	0.470684	0.0097	0.123901
ENSONIT00000025498	ENSONIG00000020221	0.686904	1.30072	-0.921133	0.0121	0.143208
ENSONIT00000020049	ENSONIG00000015904	1.50889	2.37163	-0.65239	0.0037	0.0635406
ENSONIT00000009358	ENSONIG00000007421	16.2679	22.4062	-0.461871	0.0009	0.0223443
ENSONIT00000023539	ENSONIG00000018683	6.36498	10.1268	-0.669944	5e-05	0.00202103
ENSONIT00000023531	ENSONIG00000018677	5.40438	7.90151	-0.547998	0.0025	0.0477537
ENSONIT00000009683	ENSONIG00000007677	26.8066	21.2689	0.333841	0.0368	0.278022
ENSONIT00000008554	ENSONIG00000006771	11.0307	8.63819	0.352723	0.0292	0.243754
ENSONIT00000002215	ENSONIG00000001769	1.18316	3.67332	-1.63444	0.0095	0.122168
ENSONIT00000002219	ENSONIG00000001773	13.9911	10.7742	0.376928	0.00945	0.12178
ENSONIT00000001547	ENSONIG00000001226	44.7959	24.7385	0.856607	5e-05	0.00202103
ENSONIT00000001540	ENSONIG00000001219	25.136	19.8104	0.343493	0.01355	0.153882
ENSONIT00000010649	ENSONIG00000008464	123.788	98.3972	0.331182	0.01375	0.155511
ENSONIT00000001892	ENSONIG00000001514	1.03349	0.430907	1.26207	0.0128	0.148316
ENSONIT00000001890	ENSONIG00000001512	321.038	177.42	0.855574	5e-05	0.00202103
ENSONIT00000008948	ENSONIG00000007087	0.908598	0.593772	0.613734	0.00265	0.0498441
ENSONIT00000007490	ENSONIG00000005945	86.2357	66.8451	0.367465	0.00745	0.103806
ENSONIT00000007497	ENSONIG00000005950	1.59584	1.16122	0.458675	0.0108	0.133148
ENSONIT00000004214	ENSONIG00000003347	10.1911	13.4167	-0.396721	0.01745	0.179407
ENSONIT00000003979	ENSONIG00000003175	4.80694	1.63585	1.55508	5e-05	0.00202103
ENSONIT00000019066	ENSONIG00000015135	16.8215	22.0618	-0.391241	0.0089	0.116928
ENSONIT00000017515	ENSONIG00000013920	59.0726	39.4887	0.58105	5e-05	0.00202103
ENSONIT00000017516	ENSONIG00000013921	1037.29	764.552	0.440125	0.00055	0.0151692
ENSONIT00000013608	ENSONIG00000010816	19.611	15.4099	0.347807	0.0079	0.107945
ENSONIT00000014378	ENSONIG00000011416	0.792694	1.16701	-0.557987	0.0076	0.105306
ENSONIT00000025966	ENSONIG00000020640	0	0.67527	#NAME?	0.0016	0.0345351
ENSONIT00000010984	ENSONIG00000008730	2.01781	1.2208	0.724968	0.00855	0.113688
ENSONIT00000010988	ENSONIG00000008733	77.043	64.2819	0.261252	0.04975	0.327859
ENSONIT00000015138	ENSONIG00000012016	17.9788	8.26806	1.12068	5e-05	0.00202103
ENSONIT00000013984	ENSONIG00000011101	82.7651	60.5638	0.450567	0.0145	0.160807
ENSONIT00000013989	ENSONIG00000011105	7.21346	9.53504	-0.402548	0.0143	0.159504
ENSONIT00000016443	ENSONIG00000013065	13.6568	24.4066	-0.837652	5e-05	0.00202103
ENSONIT00000016446	ENSONIG00000013067	0.588161	0.872315	-0.568637	0.0342	0.266494
ENSONIT00000018078	ENSONIG00000014366	45.7866	38.3448	0.255893	0.0473	0.319144
ENSONIT00000013161	ENSONIG00000010461	0.817553	1.4155	-0.791931	0.02975	0.246631
ENSONIT00000004202	ENSONIG00000003338	0.52526	1.12094	-1.0936	0.0028	0.0518256
ENSONIT00000004204	ENSONIG00000003339	110.618	70.7418	0.644947	5e-05	0.00202103
ENSONIT00000024739	ENSONIG00000019634	13.9305	11.2721	0.305488	0.0263	0.229871
ENSONIT00000024736	ENSONIG00000019631	210.289	165.95	0.341621	0.0099	0.125672
ENSONIT00000024734	ENSONIG00000019629	46.5512	24.686	0.915124	0.0495	0.326954
ENSONIT00000024735	ENSONIG00000019630	5.78993	3.02113	0.938457	5e-05	0.00202103
ENSONIT00000009526	ENSONIG00000007549	34.6935	26.0172	0.415197	0.0048	0.0769171
ENSONIT00000009521	ENSONIG00000007545	136.213	102.203	0.414432	0.0042	0.0698753
ENSONIT00000023708	ENSONIG00000018813	62.4431	51.1068	0.289026	0.03135	0.254008
ENSONIT00000002536	ENSONIG00000002027	0.626879	0.905152	-0.529973	0.02605	0.228489
ENSONIT00000005372	ENSONIG00000004264	1.22453	1.98232	-0.694961	0.0094	0.121255
ENSONIT00000005370	ENSONIG00000004262	2.05122	3.0873	-0.589863	0.0027	0.0504665
ENSONIT00000019459	ENSONIG00000015452	17.573	14.3075	0.296597	0.0476	0.320319
ENSONIT00000004390	ENSONIG00000003484	0.722421	1.96069	-1.44045	0.00555	0.0849474
ENSONIT00000004391	ENSONIG00000003485	8.57472	10.7959	-0.332326	0.03885	0.286545
ENSONIT00000000489	ENSONIG00000000388	74.9926	53.111	0.497737	0.0001	0.00369986
ENSONIT00000021454	ENSONIG00000016999	8.8311	13.738	-0.637502	5e-05	0.00202103
ENSONIT00000021452	ENSONIG00000016997	10.3127	5.82779	0.823404	5e-05	0.00202103
ENSONIT00000018504	ENSONIG00000014686	94.0055	112.758	-0.262415	0.0471	0.318411
ENSONIT00000016071	ENSONIG00000012756	22.0247	17.8545	0.302833	0.02705	0.233418
ENSONIT00000001879	ENSONIG00000001501	5.79916	7.71176	-0.411217	0.04715	0.318605
ENSONIT00000015316	ENSONIG00000012152	189.886	93.4495	1.02287	5e-05	0.00202103
ENSONIT00000010820	ENSONIG00000008600	37.8144	52.9881	-0.486731	0.0003	0.00924583
ENSONIT00000015817	ENSONIG00000012552	258	206.897	0.318458	0.01435	0.159891
ENSONIT00000020412	ENSONIG00000016195	48.3101	63.772	-0.400597	0.005	0.0792466
ENSONIT00000020410	ENSONIG00000016194	3.66223	2.56922	0.511389	0.012	0.142525
ENSONIT00000016899	ENSONIG00000013428	2.26588	0.490018	2.20916	0.0006	0.0163071
ENSONIT00000016891	ENSONIG00000013422	37.293	19.3913	0.943493	5e-05	0.00202103
ENSONIT00000024867	ENSONIG00000019738	98.0362	74.8907	0.388528	0.00465	0.0751243
ENSONIT00000025383	ENSONIG00000020132	18.9733	14.4866	0.389245	0.0435	0.305032
ENSONIT00000025388	ENSONIG00000020136	1.0543	1.79823	-0.770294	0.0021	0.0420511
ENSONIT00000025389	ENSONIG00000020137	291.105	215.577	0.433332	0.0011	0.0261058
ENSONIT00000007048	ENSONIG00000005596	1.08965	2.22362	-1.02905	0.03735	0.280614
ENSONIT00000019921	ENSONIG00000015811	28.9597	36.7415	-0.343363	0.01425	0.159099
ENSONIT00000019924	ENSONIG00000015813	71.7948	87.9257	-0.292405	0.02135	0.202851
ENSONIT00000007896	ENSONIG00000006264	46.1285	27.7804	0.73159	5e-05	0.00202103
ENSONIT00000000387	ENSONIG00000000308	0.490502	0.774737	-0.659447	0.03065	0.250787
ENSONIT00000006765	ENSONIG00000005377	4.79019	3.52373	0.442979	0.003	0.0545985
ENSONIT00000018200	ENSONIG00000014463	1.5656	2.68632	-0.778918	0.0006	0.0163071
ENSONIT00000000034	ENSONIG00000000028	3.20117	0.721029	2.15047	0.0417	0.297991
ENSONIT00000000039	ENSONIG00000000033	16.0321	12.8537	0.318785	0.02215	0.207768
ENSONIT00000000038	ENSONIG00000000032	5.75673	2.24854	1.35626	0.03625	0.275701
ENSONIT00000010771	ENSONIG00000008561	3.77584	2.26157	0.739477	0.0147	0.16213
ENSONIT00000010770	ENSONIG00000008560	8.81364	5.9035	0.578166	0.0039	0.0660521
ENSONIT00000001928	ENSONIG00000001542	72.9907	60.6134	0.268075	0.03785	0.28244
ENSONIT00000015209	ENSONIG00000012073	15.5237	26.3969	-0.765896	5e-05	0.00202103
ENSONIT00000017696	ENSONIG00000014067	13.1889	19.7007	-0.578926	0.03235	0.258224
ENSONIT00000013334	ENSONIG00000010598	25.0142	17.5306	0.512869	0.00085	0.0213413
ENSONIT00000013335	ENSONIG00000010599	2.71915	1.98536	0.453755	0.03945	0.288991
ENSONIT00000015999	ENSONIG00000012699	100.709	79.7959	0.335813	0.00765	0.105746
ENSONIT00000015994	ENSONIG00000012694	0.813798	1.88651	-1.21297	0.0129	0.14916
ENSONIT00000020629	ENSONIG00000016368	0.302518	0.738231	-1.28705	0.0088	0.115964
ENSONIT00000020627	ENSONIG00000016366	25.6422	19.5348	0.392471	0.0239	0.217465
ENSONIT00000008001	ENSONIG00000006344	70.0868	135.445	-0.950494	5e-05	0.00202103
ENSONIT00000025724	ENSONIG00000020398	99.6902	80.6993	0.304894	0.02455	0.220726
ENSONIT00000012290	ENSONIG00000009775	29.8514	22.1613	0.429756	0.00065	0.0173722
ENSONIT00000021694	ENSONIG00000017187	8.50267	10.9549	-0.365587	0.00875	0.115656
ENSONIT00000002299	ENSONIG00000001841	0.866095	1.42919	-0.722603	0.0182	0.183825
ENSONIT00000004524	ENSONIG00000003595	1.26757	1.75877	-0.472498	0.0305	0.250168
ENSONIT00000004297	ENSONIG00000003411	13.8882	5.25928	1.40092	0.00945	0.12178
ENSONIT00000009018	ENSONIG00000007147	0.49886	0.957035	-0.939938	0.00015	0.00522409
ENSONIT00000018958	ENSONIG00000015046	0.495286	0.896399	-0.855879	0.00425	0.0705387
ENSONIT00000024090	ENSONIG00000019122	28.1701	23.3268	0.272177	0.0386	0.28569
ENSONIT00000000992	ENSONIG00000000783	0.704704	1.08599	-0.623919	0.00145	0.0321409
ENSONIT00000000993	ENSONIG00000000784	1.35369	2.22814	-0.718947	0.0017	0.0360674
ENSONIT00000000998	ENSONIG00000000788	0.472129	0.825748	-0.806519	0.025	0.222987
ENSONIT00000024098	ENSONIG00000019129	1.93003	2.61683	-0.4392	0.02755	0.235978
ENSONIT00000005458	ENSONIG00000004326	53.783	41.5166	0.373463	0.0139	0.156699
ENSONIT00000013908	ENSONIG00000011045	4.70585	3.26829	0.525918	0.0078	0.107055
ENSONIT00000016993	ENSONIG00000013502	85.1933	68.3394	0.318022	0.01325	0.151713
ENSONIT00000011413	ENSONIG00000009067	101.947	66.5994	0.614236	5e-05	0.00202103
ENSONIT00000011417	ENSONIG00000009071	0.574443	1.09871	-0.935572	0.00905	0.118363
ENSONIT00000023844	ENSONIG00000018917	51.8652	30.4995	0.765981	0.01245	0.145797
ENSONIT00000023846	ENSONIG00000018919	81.8852	67.8746	0.270731	0.03425	0.266804
ENSONIT00000023843	ENSONIG00000018917	166.348	100.082	0.733019	5e-05	0.00202103
ENSONIT00000023842	ENSONIG00000018916	2.88065	1.21318	1.24761	0.00435	0.0716971
ENSONIT00000017719	ENSONIG00000014084	29.9843	24.0208	0.31992	0.01815	0.183444
ENSONIT00000019743	ENSONIG00000015674	80.7722	66.4657	0.281249	0.0273	0.23451
ENSONIT00000021035	ENSONIG00000016681	122.575	78.602	0.641026	5e-05	0.00202103
ENSONIT00000021039	ENSONIG00000016684	10.2353	7.9812	0.358882	0.0083	0.111557
ENSONIT00000016147	ENSONIG00000012817	10.2124	12.9523	-0.342888	0.01335	0.152457
ENSONIT00000012874	ENSONIG00000010233	76.4394	126.057	-0.721686	5e-05	0.00202103
ENSONIT00000014436	ENSONIG00000011463	4.64953	6.01529	-0.37155	0.02185	0.206009
ENSONIT00000014431	ENSONIG00000011458	0.831315	1.67227	-1.00834	0.0179	0.182027
ENSONIT00000020128	ENSONIG00000015969	26.0211	31.6627	-0.283103	0.04075	0.294059
ENSONIT00000020125	ENSONIG00000015967	1.36458	2.11318	-0.630966	0.02515	0.223732
ENSONIT00000020124	ENSONIG00000015966	2.98815	5.55524	-0.894597	0.00065	0.0173722
ENSONIT00000020122	ENSONIG00000015964	0.868429	1.34525	-0.631394	0.01585	0.169446
ENSONIT00000020879	ENSONIG00000016565	0.837677	1.74178	-1.05609	0.00475	0.0762914
ENSONIT00000020874	ENSONIG00000016560	28.7415	20.8086	0.465957	0.0046	0.0746166
ENSONIT00000023788	ENSONIG00000018876	4.72754	2.46614	0.938834	0.01405	0.157692
ENSONIT00000023789	ENSONIG00000018877	5.94791	4.27408	0.476768	0.00405	0.0679972
ENSONIT00000002822	ENSONIG00000002261	6.09336	8.49504	-0.479384	0.0054	0.0833847
ENSONIT00000002821	ENSONIG00000002260	11.4538	18.4117	-0.684795	0.0133	0.152085
ENSONIT00000002312	ENSONIG00000001852	10.4183	8.42387	0.306562	0.04015	0.291542
ENSONIT00000002313	ENSONIG00000001853	110.126	91.2473	0.271297	0.03455	0.268181
ENSONIT00000002319	ENSONIG00000001858	1.80872	2.55574	-0.498774	0.0228	0.211604
ENSONIT00000000401	ENSONIG00000000318	0.502327	0.98705	-0.974497	0.018	0.1826
ENSONIT00000011381	ENSONIG00000009042	1.94698	2.65229	-0.446004	0.0283	0.239689
ENSONIT00000004311	ENSONIG00000003422	0.619673	1.22101	-0.978497	0.0007	0.0183932
ENSONIT00000006808	ENSONIG00000005414	14.4051	11.1774	0.365993	0.0087	0.115126
ENSONIT00000003832	ENSONIG00000003060	59.6206	49.5871	0.265846	0.0407	0.293902
ENSONIT00000003833	ENSONIG00000003061	14.642	11.1218	0.39673	0.03405	0.265901
ENSONIT00000003830	ENSONIG00000003058	12.0955	15.1626	-0.326039	0.0362	0.275582
ENSONIT00000003831	ENSONIG00000003059	15.128	23.224	-0.618392	0.0001	0.00369986
ENSONIT00000010249	ENSONIG00000008132	8.79769	6.63124	0.407845	0.03785	0.28244
ENSONIT00000001415	ENSONIG00000001119	16.98	13.7655	0.302775	0.04325	0.304095
ENSONIT00000022239	ENSONIG00000017621	0.22113	0.890928	-2.01041	0.0208	0.199403
ENSONIT00000018628	ENSONIG00000014783	45.4557	62.5766	-0.46116	0.00035	0.0104927
ENSONIT00000014972	ENSONIG00000011884	27.1647	22.3095	0.284073	0.04955	0.32714
ENSONIT00000012481	ENSONIG00000009923	9.81934	4.78788	1.03624	0.01145	0.138368
ENSONIT00000012482	ENSONIG00000009923	27.457	10.8535	1.33901	5e-05	0.00202103
ENSONIT00000015592	ENSONIG00000012369	3.18604	2.13647	0.576535	0.0261	0.228812
ENSONIT00000015594	ENSONIG00000012370	15.3593	12.6074	0.284844	0.04655	0.316434
ENSONIT00000022907	ENSONIG00000018166	22.9525	12.2749	0.902941	0.0014	0.0312515
ENSONIT00000022906	ENSONIG00000018166	10.1675	5.59461	0.861849	5e-05	0.00202103
ENSONIT00000022905	ENSONIG00000018165	11.2247	5.7422	0.967006	5e-05	0.00202103
ENSONIT00000022439	ENSONIG00000017784	7.20759	12.1207	-0.749884	0.00825	0.1111
ENSONIT00000023621	ENSONIG00000018746	1.14523	0.514211	1.1552	0.0264	0.230379
ENSONIT00000021209	ENSONIG00000016817	9.28364	6.97203	0.413112	0.0061	0.0904367
ENSONIT00000009774	ENSONIG00000007752	0.269872	0.763217	-1.49982	0.0103	0.128931
ENSONIT00000021203	ENSONIG00000016812	40.7497	30.5712	0.414614	0.0025	0.0477537
ENSONIT00000008790	ENSONIG00000006966	1.84424	2.70605	-0.553158	0.04005	0.29114
ENSONIT00000003763	ENSONIG00000003004	1.81808	2.44092	-0.425012	0.0387	0.286045
ENSONIT00000003761	ENSONIG00000003002	63.1304	48.8844	0.36896	0.00435	0.0716971
ENSONIT00000003764	ENSONIG00000003005	3.54513	4.99109	-0.493514	0.0042	0.0698753
ENSONIT00000006270	ENSONIG00000004980	30.2846	22.9939	0.397332	0.0203	0.197015
ENSONIT00000007654	ENSONIG00000006073	15.7475	8.19066	0.943074	5e-05	0.00202103
ENSONIT00000007655	ENSONIG00000006073	14.9975	5.70311	1.3949	0.0051	0.080247
ENSONIT00000004109	ENSONIG00000003273	12.8332	9.40695	0.448078	0.0082	0.110612
ENSONIT00000004107	ENSONIG00000003271	115.035	140.129	-0.28469	0.0294	0.244603
ENSONIT00000016733	ENSONIG00000013292	13.6888	10.2612	0.415791	0.0063	0.0926261
ENSONIT00000016731	ENSONIG00000013290	37.6655	50.3087	-0.417562	0.0019	0.0390879
ENSONIT00000021240	ENSONIG00000016840	22.2457	50.0506	-1.16986	5e-05	0.00202103
ENSONIT00000017465	ENSONIG00000013879	31.6519	24.921	0.344933	0.01	0.126648
ENSONIT00000017466	ENSONIG00000013880	21.5096	12.3182	0.804196	5e-05	0.00202103
ENSONIT00000015000	ENSONIG00000011904	21.3421	12.9707	0.718442	0.0002	0.00663999
ENSONIT00000015001	ENSONIG00000011905	9.45868	7.31592	0.370599	0.03505	0.270394
ENSONIT00000022004	ENSONIG00000017433	0.166072	0.768592	-2.21041	0.04255	0.301323
ENSONIT00000023975	ENSONIG00000019024	6.99967	5.75049	0.283603	0.04985	0.328187
ENSONIT00000023978	ENSONIG00000019027	2.09314	3.87193	-0.887384	0.00145	0.0321409
ENSONIT00000020097	ENSONIG00000015942	20.4497	15.1298	0.434688	0.002	0.0405226
ENSONIT00000025115	ENSONIG00000019923	4.04711	7.04341	-0.799383	5e-05	0.00202103
ENSONIT00000020547	ENSONIG00000016307	87.4865	57.7442	0.599383	5e-05	0.00202103
ENSONIT00000020543	ENSONIG00000016304	5.64667	7.86235	-0.477561	0.00325	0.0577694
ENSONIT00000009094	ENSONIG00000007208	56.3419	33.9494	0.730824	5e-05	0.00202103
ENSONIT00000023011	ENSONIG00000018257	5.19499	6.69034	-0.364959	0.02805	0.238559
ENSONIT00000023018	ENSONIG00000018263	8.66588	6.92568	0.323392	0.0359	0.274057
ENSONIT00000008326	ENSONIG00000006595	1.16053	1.74525	-0.588655	0.0387	0.286045
ENSONIT00000008323	ENSONIG00000006592	44.8622	58.4932	-0.38277	0.00265	0.0498441
ENSONIT00000000918	ENSONIG00000000728	20.0344	24.8254	-0.309342	0.01785	0.181749
ENSONIT00000003352	ENSONIG00000002675	2.73828	5.93303	-1.1155	5e-05	0.00202103
ENSONIT00000024327	ENSONIG00000019312	1.28636	1.82661	-0.505873	0.01415	0.158474
ENSONIT00000004760	ENSONIG00000003782	0.39355	0.750944	-0.932159	0.04245	0.301024
ENSONIT00000004765	ENSONIG00000003786	47.3143	60.2472	-0.348617	0.00805	0.109365
ENSONIT00000016916	ENSONIG00000013442	481.761	388.709	0.309627	0.01875	0.187297
ENSONIT00000006407	ENSONIG00000005092	32.8097	17.8814	0.875662	5e-05	0.00202103
ENSONIT00000006408	ENSONIG00000005093	8.19789	2.40442	1.76956	5e-05	0.00202103
ENSONIT00000026280	ENSONIG00000020954	0.359441	0.845587	-1.2342	0.04865	0.324045
ENSONIT00000017793	ENSONIG00000014141	1.73474	0.819128	1.08256	0.00015	0.00522409
ENSONIT00000026071	ENSONIG00000020745	1.15514	1.96085	-0.763411	0.0499	0.328433
ENSONIT00000012569	ENSONIG00000009986	6.21833	9.50943	-0.612831	5e-05	0.00202103
ENSONIT00000012563	ENSONIG00000009982	4.34458	2.8775	0.594401	0.00055	0.0151692
ENSONIT00000016676	ENSONIG00000013252	0.702798	1.51658	-1.10964	0.00925	0.119972
ENSONIT00000016675	ENSONIG00000013251	9.34152	7.02046	0.412092	0.0031	0.0558926
ENSONIT00000006807	ENSONIG00000005413	0.338139	0.749898	-1.14908	0.0043	0.0711312
ENSONIT00000017237	ENSONIG00000013685	4.5402	2.5049	0.858001	5e-05	0.00202103
ENSONIT00000025753	ENSONIG00000020427	0.707445	2.02342	-1.5161	0.01615	0.171129
ENSONIT00000025755	ENSONIG00000020429	0.318446	1.00968	-1.66478	0.03715	0.279574
ENSONIT00000024088	ENSONIG00000019120	1592.25	680.86	1.22564	5e-05	0.00202103
ENSONIT00000024089	ENSONIG00000019121	31.2197	25.9775	0.265193	0.0416	0.297521
ENSONIT00000008127	ENSONIG00000006443	3.24699	4.64774	-0.517427	0.0023	0.0450371
ENSONIT00000022706	ENSONIG00000018005	28.5543	20.8374	0.454531	0.00135	0.0304609
ENSONIT00000003117	ENSONIG00000002488	1397.14	1074.49	0.378827	0.0044	0.0723272
ENSONIT00000003119	ENSONIG00000002490	45.0644	36.1909	0.316364	0.02335	0.214347
ENSONIT00000002640	ENSONIG00000002117	10.0378	7.9026	0.345046	0.02595	0.228014
ENSONIT00000002396	ENSONIG00000001914	45.4279	60.3864	-0.410646	0.0018	0.0376235
ENSONIT00000026233	ENSONIG00000020907	0.214948	0.719701	-1.74341	0.0306	0.250633
ENSONIT00000018854	ENSONIG00000014963	10.5019	7.47038	0.491392	0.0254	0.22517
ENSONIT00000018856	ENSONIG00000014965	18.9599	15.1167	0.326808	0.0276	0.236251
ENSONIT00000003250	ENSONIG00000002595	7.41438	9.17295	-0.30706	0.0359	0.274057
ENSONIT00000003258	ENSONIG00000002601	5.70168	7.36785	-0.369855	0.0081	0.10983
ENSONIT00000011514	ENSONIG00000009152	0.983392	0.254478	1.95023	0.00745	0.103806
ENSONIT00000011515	ENSONIG00000009153	10.8446	16.2646	-0.58475	0.0007	0.0183932
ENSONIT00000000729	ENSONIG00000000575	13.7314	17.1549	-0.321138	0.0239	0.217465
ENSONIT00000022988	ENSONIG00000018236	0.332178	1.08149	-1.703	0.01315	0.150965
ENSONIT00000013204	ENSONIG00000010495	2711.87	2187.26	0.310166	0.0166	0.173921
ENSONIT00000019178	ENSONIG00000015224	28.7454	20.3274	0.499908	0.0011	0.0261058
ENSONIT00000016359	ENSONIG00000012996	12.9601	7.65472	0.759655	5e-05	0.00202103
ENSONIT00000024473	ENSONIG00000019426	15.3574	11.9586	0.36088	0.0381	0.283678
ENSONIT00000014262	ENSONIG00000011323	2.2233	3.22588	-0.536991	0.0347	0.268766
ENSONIT00000014261	ENSONIG00000011322	5.72107	7.62251	-0.413981	0.049	0.325277
ENSONIT00000017004	ENSONIG00000013512	113.962	94.312	0.273044	0.03725	0.280084
ENSONIT00000009446	ENSONIG00000007486	1802.15	1443.44	0.320207	0.0137	0.155114
ENSONIT00000009443	ENSONIG00000007483	4.88536	7.37237	-0.593665	0.0024	0.0463522
ENSONIT00000008714	ENSONIG00000006904	1.7931	2.91003	-0.69858	0.0001	0.00369986
ENSONIT00000003092	ENSONIG00000002471	372.957	300.889	0.309776	0.01775	0.181154
ENSONIT00000021784	ENSONIG00000017258	14.4436	7.49578	0.946282	0.0001	0.00369986
ENSONIT00000002058	ENSONIG00000001641	1539.03	1218.21	0.337258	0.01215	0.143539
ENSONIT00000002057	ENSONIG00000001640	52.9569	34.2973	0.626721	5e-05	0.00202103
ENSONIT00000011757	ENSONIG00000009348	0.352243	0.981375	-1.47823	0.0203	0.197015
ENSONIT00000011750	ENSONIG00000009341	19.4271	24.1323	-0.312895	0.0307	0.251
ENSONIT00000000522	ENSONIG00000000411	35.1408	29.0068	0.276758	0.04125	0.296092
ENSONIT00000004186	ENSONIG00000003326	28.4385	35.0644	-0.302163	0.03935	0.288542
ENSONIT00000009126	ENSONIG00000007235	18.663	13.6865	0.447427	0.01855	0.185815
ENSONIT00000009124	ENSONIG00000007233	69.2689	55.4688	0.320531	0.01885	0.187829
ENSONIT00000019374	ENSONIG00000015387	13.0589	9.65967	0.434987	0.0126	0.146944
ENSONIT00000019372	ENSONIG00000015385	37.9374	24.7099	0.618531	5e-05	0.00202103
ENSONIT00000002939	ENSONIG00000002349	10.5206	13.1931	-0.326562	0.0202	0.196611
ENSONIT00000019998	ENSONIG00000015866	0.773421	1.26459	-0.70934	0.02365	0.216018
ENSONIT00000006038	ENSONIG00000004792	0.505931	1.32129	-1.38494	0.0107	0.132352
ENSONIT00000014067	ENSONIG00000011166	649.429	527.865	0.299002	0.0207	0.198901
ENSONIT00000022318	ENSONIG00000017685	0.315752	1.56782	-2.3119	0.0294	0.244603
ENSONIT00000020502	ENSONIG00000016272	2.32476	3.48254	-0.583059	0.00575	0.0870518
ENSONIT00000013873	ENSONIG00000011017	0.353806	0.884759	-1.32232	0.02415	0.218806
ENSONIT00000013871	ENSONIG00000011015	5.34532	6.71702	-0.329546	0.03285	0.260444
ENSONIT00000015083	ENSONIG00000011970	0.477786	1.23572	-1.37091	0.01795	0.182358
ENSONIT00000021966	ENSONIG00000017403	2.6593	3.38999	-0.350237	0.03555	0.27246
ENSONIT00000016577	ENSONIG00000013167	0.434406	0.763053	-0.812739	0.0218	0.205723
ENSONIT00000012050	ENSONIG00000009582	1.52103	0.517498	1.55542	0.0011	0.0261058
ENSONIT00000012057	ENSONIG00000009588	6.73686	11.983	-0.83084	5e-05	0.00202103
ENSONIT00000018105	ENSONIG00000014386	0.346634	0.722747	-1.06008	0.01695	0.176139
ENSONIT00000026418	ENSONIG00000021092	45.5942	55.6844	-0.288421	0.0448	0.310047
ENSONIT00000013011	ENSONIG00000010341	1.74504	2.26796	-0.378137	0.04775	0.320936
ENSONIT00000020017	ENSONIG00000015881	3.64845	6.41467	-0.814091	0.0352	0.270951
ENSONIT00000020401	ENSONIG00000016186	2.69462	1.74086	0.63028	0.02135	0.202851
ENSONIT00000023094	ENSONIG00000018324	1.83788	3.46002	-0.912741	0.0001	0.00369986
ENSONIT00000008508	ENSONIG00000006731	1.7558	3.68151	-1.06817	5e-05	0.00202103
ENSONIT00000008502	ENSONIG00000006726	130.396	88.9147	0.552409	5e-05	0.00202103
ENSONIT00000008500	ENSONIG00000006724	2.10801	3.04328	-0.529743	0.00535	0.0828207
ENSONIT00000002488	ENSONIG00000001987	20.4441	32.0238	-0.647459	5e-05	0.00202103
ENSONIT00000003680	ENSONIG00000002938	275.152	230.16	0.257593	0.0497	0.327654
ENSONIT00000003684	ENSONIG00000002942	0.563396	2.0225	-1.84392	0.00125	0.0287068
ENSONIT00000006484	ENSONIG00000005156	1.25319	1.8237	-0.541264	0.016	0.170282
ENSONIT00000001595	ENSONIG00000001266	32.0965	20.7905	0.626494	5e-05	0.00202103
ENSONIT00000001591	ENSONIG00000001262	20.8342	16.7518	0.314634	0.0288	0.241845
[truncated: 8,184 more rows]
