# Supplementary material for: LncRNA and mRNA profiling during activation of tilapia macrophages by HSP70 and Streptococcus agalactiae antigen
Source: Oncotarget. 2017 Sep 30;8(58):98455–70. doi: 10.18632/oncotarget.21427 (PMC5716742; doi:10.18632/oncotarget.21427)
Supplement: Supplementary file 4 [file oncotarget-08-98455-s004.xlsx]

## Sheet: Sheet1
Supplementary Table 1-3: Differentially expressed TUCP
Sa vs Control
transcript_id	gene_id	Sa_FPKM	Control_FPKM	log2(foldchange)	pvalue	qvalue
TUCP_004103	XLOC_072036	2.38589	1.37891	0.791	0.0304	0.249779
TUCP_004102	XLOC_072034	6.37257	4.41285	0.530166	0.0002	0.00663999
TUCP_001307	XLOC_025051	3.16159	4.63559	-0.552105	0.01825	0.184045
TUCP_002298	XLOC_044334	3.36894	2.10201	0.680525	0.0374	0.280808
TUCP_003658	XLOC_064563	14.5795	2.53058	2.5264	5e-05	0.00202103
TUCP_002361	XLOC_045714	5.09016	9.47992	-0.897165	0.0222	0.208051
TUCP_001903	XLOC_036265	48.8466	21.2311	1.20208	5e-05	0.00202103
TUCP_001752	XLOC_033275	109.771	140.031	-0.35126	0.0401	0.291382
TUCP_003442	XLOC_060725	130.377	61.2294	1.09039	5e-05	0.00202103
TUCP_000930	XLOC_018732	2.60838	1.20522	1.11385	0.01575	0.168826
TUCP_004136	XLOC_072845	0.849291	2.61166	-1.62064	0.04125	0.296092
TUCP_000161	XLOC_002727	0.837628	0.475396	0.817178	0.00675	0.0970296
TUCP_000160	XLOC_002662	149.284	105.041	0.507106	0.0002	0.00663999
TUCP_001039	XLOC_019687	6.37085	1.67167	1.93019	0.0233	0.21417
TUCP_002828	XLOC_052058	30.1892	22.396	0.43079	0.0008	0.0204197
TUCP_002821	XLOC_051710	17.6216	13.4257	0.392356	0.0154	0.166734
TUCP_000535	XLOC_012025	70.8536	55.7482	0.345915	0.0149	0.163387
TUCP_001669	XLOC_031929	16.3668	39.0445	-1.25435	0.01555	0.167698
TUCP_001668	XLOC_031929	26.9726	37.506	-0.475627	0.003	0.0545985
TUCP_002001	XLOC_037524	0.489664	1.31229	-1.42222	0.0031	0.0558926
TUCP_000700	XLOC_014595	6.45305	8.03297	-0.315952	0.0411	0.295483
TUCP_001252	XLOC_023866	2.02058	1.11921	0.852291	0.00055	0.0151692
TUCP_001250	XLOC_023812	78.5788	63.8006	0.30057	0.0454	0.312563
TUCP_001848	XLOC_035251	45.1256	28.7185	0.651968	5e-05	0.00202103
TUCP_001016	XLOC_019579	9.53885	6.09438	0.646336	0.0254	0.22517
TUCP_000870	XLOC_017859	2.37212	6.60768	-1.47797	0.0069	0.0983735
TUCP_002730	XLOC_050309	730.354	990.149	-0.439049	0.00355	0.061572
TUCP_000006	XLOC_000041	3.45781	6.12548	-0.824967	0.0152	0.165237
TUCP_001359	XLOC_026091	0.685436	1.30862	-0.932947	0.00065	0.0173722
TUCP_001358	XLOC_026046	38.3501	30.3694	0.336611	0.01275	0.147884
TUCP_004028	XLOC_070444	1.88096	3.17971	-0.757427	0.0079	0.107945
TUCP_002081	XLOC_039188	0.330438	1.0221	-1.62909	0.04145	0.296956
TUCP_002353	XLOC_045665	0.383144	1.50248	-1.97139	0.0161	0.170859
TUCP_001970	XLOC_037275	6.29364	9.01971	-0.519186	0.0006	0.0163071
TUCP_001974	XLOC_037314	5.28805	3.11317	0.764349	0.0211	0.2013
TUCP_002323	XLOC_044821	1.17347	0.304658	1.94552	0.03665	0.27733
TUCP_001437	XLOC_027199	0.209409	0.945267	-2.1744	0.0127	0.147616
TUCP_002953	XLOC_054194	0.540051	1.43198	-1.40685	0.0011	0.0261058
TUCP_002954	XLOC_054226	2.85648	1.22293	1.2239	0.04045	0.292785
TUCP_002955	XLOC_054226	4.23905	2.02571	1.06531	0.00785	0.107529
TUCP_002956	XLOC_054226	10.5763	5.85135	0.853989	0.00115	0.0269193
TUCP_002178	XLOC_041167	1.56209	0.989519	0.658682	0.00175	0.0369257
TUCP_003239	XLOC_058293	30.9627	18.0529	0.778303	0.0002	0.00663999
TUCP_001702	XLOC_032412	5.57698	2.73397	1.02849	0.00555	0.0849474
TUCP_003412	XLOC_060203	31.0162	21.6645	0.517692	0.01685	0.175484
TUCP_004140	XLOC_073045	1.21652	2.23945	-0.880384	0.01595	0.170219
TUCP_000136	XLOC_002106	256.1	207.845	0.3012	0.0193	0.190857
TUCP_002247	XLOC_042793	3.18055	1.75379	0.858796	5e-05	0.00202103
TUCP_003594	XLOC_063508	466.591	296.031	0.656409	5e-05	0.00202103
TUCP_000549	XLOC_012343	8.62854	6.73461	0.357522	0.02615	0.229039
TUCP_000543	XLOC_012153	68.7265	49.4396	0.475199	0.00515	0.0807782
TUCP_002035	XLOC_037946	6.13337	4.43455	0.467892	0.0076	0.105306
TUCP_001899	XLOC_036174	1.60941	3.12452	-0.9571	0.00275	0.0511448
TUCP_000941	XLOC_018994	42.0549	15.0647	1.4811	5e-05	0.00202103
TUCP_000940	XLOC_018994	34.7307	10.9721	1.66238	5e-05	0.00202103
TUCP_000943	XLOC_019091	3.57695	2.39452	0.578991	0.00665	0.096015
TUCP_003513	XLOC_062312	161.816	135.573	0.255277	0.04925	0.326087
TUCP_004019	XLOC_070340	8.39427	11.9485	-0.509349	0.04665	0.316825
TUCP_003286	XLOC_058659	24.289	6.52663	1.89589	0.00085	0.0213413
TUCP_000939	XLOC_018994	12.6212	4.3031	1.5524	0.00305	0.0552582
TUCP_001455	XLOC_028002	0.729825	2.26683	-1.63505	0.04325	0.304095
TUCP_003911	XLOC_068268	18.1057	11.4774	0.657654	0.00035	0.0104927
TUCP_003910	XLOC_068232	29.6416	21.0598	0.493132	0.0151	0.164612
TUCP_001400	XLOC_026801	19.6409	12.536	0.647786	0.0003	0.00924583
TUCP_002668	XLOC_049336	23.3501	17.1727	0.443309	0.00605	0.089938
TUCP_003135	XLOC_057096	0.835415	1.56106	-0.901963	0.0009	0.0223443
TUCP_003227	XLOC_058157	1.63636	0.793986	1.0433	0.01395	0.157059
TUCP_001885	XLOC_035982	35.1141	26.2323	0.420708	0.0026	0.0491337
TUCP_003034	XLOC_055724	0.325705	0.819198	-1.33064	0.0037	0.0635406
TUCP_003035	XLOC_055737	12.0686	15.553	-0.365937	0.01685	0.175484
TUCP_003036	XLOC_055738	2.05531	4.786	-1.21947	0.00565	0.0859615
TUCP_003031	XLOC_055696	1.15408	0.369419	1.64341	0.031	0.252346
TUCP_002145	XLOC_040310	17.3611	31.5698	-0.862691	5e-05	0.00202103
TUCP_001142	XLOC_021487	1.04334	0.498768	1.06476	0.039	0.287347
TUCP_001928	XLOC_036803	15.5456	8.91958	0.801462	0.0001	0.00369986
TUCP_001929	XLOC_036803	16.9777	11.4676	0.566079	0.02585	0.227614
TUCP_002566	XLOC_048065	0.846806	0.412076	1.03912	0.0084	0.112467
TUCP_003429	XLOC_060616	3.01158	4.56277	-0.599387	0.00585	0.0880425
TUCP_001482	XLOC_028267	1.8635	3.84237	-1.04398	0.0213	0.202505
TUCP_001486	XLOC_028347	0.764343	0.201982	1.91999	0.0127	0.147616
TUCP_001388	XLOC_026632	16.2323	9.5053	0.772067	0.00025	0.00799258
TUCP_001387	XLOC_026632	6.59483	3.52025	0.905658	0.0007	0.0183932
TUCP_001524	XLOC_029034	21044.5	10938.2	0.944069	5e-05	0.00202103
TUCP_003828	XLOC_066996	10.5626	3.44269	1.61735	0.0386	0.28569
TUCP_002971	XLOC_054555	7.85678	5.90395	0.412257	0.03205	0.256988
TUCP_002459	XLOC_047018	21.3596	14.0383	0.605518	0.0001	0.00369986
TUCP_002458	XLOC_046999	79.0235	61.4617	0.362594	0.00815	0.110279
TUCP_001231	XLOC_023274	2.48306	1.55138	0.678566	0.03295	0.26084
TUCP_000307	XLOC_005989	0.496207	1.45292	-1.54994	0.00995	0.126199
TUCP_000305	XLOC_005989	0.575465	1.60216	-1.47722	0.01545	0.167068
TUCP_000304	XLOC_005989	4.62896	7.26745	-0.65076	0.00185	0.0383539
TUCP_002239	XLOC_042588	0.746273	1.19443	-0.678543	0.0005	0.0140348
TUCP_003540	XLOC_062684	0.614998	1.83513	-1.57723	0.03245	0.258686
TUCP_000897	XLOC_018147	125.586	59.3333	1.08176	5e-05	0.00202103
TUCP_001859	XLOC_035513	1.63167	0.629184	1.3748	0.01615	0.171129
TUCP_001852	XLOC_035398	21.72	12.7452	0.769076	5e-05	0.00202103
TUCP_001855	XLOC_035511	462.511	220.585	1.06816	5e-05	0.00202103
TUCP_001856	XLOC_035511	1038.3	487.069	1.09203	5e-05	0.00202103
TUCP_000514	XLOC_011552	2.90517	1.65101	0.815272	0.0379	0.282672
TUCP_002349	XLOC_045585	5.75635	7.38385	-0.359219	0.0221	0.207542
TUCP_003737	XLOC_065427	8.02667	3.42854	1.22721	5e-05	0.00202103
TUCP_003736	XLOC_065399	11.3732	6.01782	0.918326	0.0024	0.0463522
TUCP_003735	XLOC_065366	9.49547	16.3018	-0.77972	5e-05	0.00202103
TUCP_003732	XLOC_065321	16.5387	11.5309	0.520345	0.0291	0.243289
TUCP_003731	XLOC_065310	2.17547	3.03958	-0.482544	0.0371	0.279298
TUCP_002719	XLOC_050270	0.918208	1.99722	-1.1211	0.00455	0.0740586
TUCP_003044	XLOC_055977	6.57887	12.7463	-0.954168	5e-05	0.00202103
TUCP_003047	XLOC_055986	2.23938	1.03747	1.11002	0.0106	0.131473
TUCP_003049	XLOC_056026	5.8677	17.5097	-1.57729	5e-05	0.00202103
TUCP_000021	XLOC_000241	0.761355	1.70136	-1.16004	0.01085	0.133638
TUCP_001377	XLOC_026377	1.61575	0.669001	1.27212	5e-05	0.00202103
TUCP_000221	XLOC_004095	3.76745	2.22312	0.760998	0.00455	0.0740586
TUCP_001955	XLOC_037058	15.7462	37.357	-1.24638	5e-05	0.00202103
TUCP_001951	XLOC_037001	30.3152	19.1441	0.663143	0.0294	0.244603
TUCP_000413	XLOC_008702	16.4426	11.214	0.552133	0.0183	0.184265
TUCP_000419	XLOC_008923	0.870821	0.376671	1.20907	0.03565	0.272846
TUCP_001458	XLOC_028019	143.764	103.975	0.467459	0.0355	0.272277
TUCP_001459	XLOC_028019	22.5985	14.3058	0.659622	0.0386	0.28569
TUCP_000606	XLOC_012877	374.61	248.5	0.592142	0.0163	0.172003
TUCP_000605	XLOC_012877	842.454	619.485	0.443528	0.00475	0.0762914
TUCP_000608	XLOC_012995	2.27284	3.01176	-0.406108	0.04845	0.323352
TUCP_002192	XLOC_041250	0.622341	2.13121	-1.77589	0.00445	0.0729768
TUCP_002119	XLOC_039953	29.9325	43.6878	-0.545519	0.00045	0.012877
TUCP_000826	XLOC_017080	10.3391	3.54429	1.54455	5e-05	0.00202103
TUCP_000824	XLOC_017080	11.1469	3.65353	1.60928	5e-05	0.00202103
TUCP_000822	XLOC_017079	6.10904	1.97204	1.63126	0.0003	0.00924583
TUCP_000823	XLOC_017079	27.8068	14.409	0.948465	5e-05	0.00202103
TUCP_003696	XLOC_064881	4.26361	7.95198	-0.899239	0.0139	0.156699
TUCP_003476	XLOC_061178	1.15474	0.390484	1.56424	0.0336	0.263767
TUCP_003470	XLOC_061124	7.34451	0.892223	3.04119	0.0017	0.0360674
TUCP_000929	XLOC_018730	45.1507	10.855	2.05639	5e-05	0.00202103
TUCP_000112	XLOC_001428	4.72457	1.59252	1.56887	0.03075	0.251212
TUCP_000116	XLOC_001528	148.892	103.282	0.527675	0.00315	0.0565306
TUCP_000117	XLOC_001533	30.7152	16.079	0.933774	5e-05	0.00202103
TUCP_000355	XLOC_007311	1.01755	0.278614	1.86875	0.01675	0.174844
TUCP_000356	XLOC_007322	2.51881	3.32667	-0.401337	0.03485	0.269448
TUCP_000527	XLOC_011821	131.795	53.7327	1.29443	0.0004	0.0116733
TUCP_000526	XLOC_011817	7.67525	5.43709	0.497379	0.0072	0.101364
TUCP_000525	XLOC_011640	0.62911	1.4426	-1.19729	0.0004	0.0116733
TUCP_003769	XLOC_065781	3.85878	2.70869	0.510549	0.0396	0.289501
TUCP_003762	XLOC_065639	657.217	309.686	1.08556	5e-05	0.00202103
TUCP_003340	XLOC_059323	10.2012	6.7948	0.586233	0.00105	0.0251824
TUCP_001249	XLOC_023748	609.412	483.792	0.333032	0.01265	0.147199
TUCP_003536	XLOC_062600	0.137562	0.724192	-2.39629	0.0483	0.322722
TUCP_003538	XLOC_062682	3.16197	11.7877	-1.89839	5e-05	0.00202103
TUCP_000845	XLOC_017625	67.4406	24.482	1.4619	5e-05	0.00202103
TUCP_000012	XLOC_000132	0.790676	1.25775	-0.669691	0.0121	0.143208
TUCP_004034	XLOC_070624	2.51301	4.05896	-0.691696	0.023	0.212723
TUCP_000282	XLOC_005496	20.6877	17.0916	0.275483	0.0464	0.316052
TUCP_000283	XLOC_005513	22.3459	17.1341	0.383135	0.0214	0.203197
TUCP_003835	XLOC_067092	0.359841	1.61496	-2.16607	0.01135	0.137638
TUCP_003837	XLOC_067177	3.36897	2.18986	0.621469	0.0018	0.0376235
TUCP_003937	XLOC_068711	0.715026	1.22552	-0.777325	0.04	0.290898
TUCP_001795	XLOC_034145	21.2488	11.5936	0.874051	5e-05	0.00202103
TUCP_000774	XLOC_015736	4.26873	2.00265	1.0919	0.0019	0.0390879
TUCP_000775	XLOC_015845	8.084	6.1773	0.388094	0.01225	0.144101
TUCP_000772	XLOC_015579	25.782	16.9234	0.607342	0.0037	0.0635406
TUCP_000773	XLOC_015579	70.1256	49.9906	0.488284	0.02705	0.233418
TUCP_001420	XLOC_026977	2.91522	3.89336	-0.417414	0.01135	0.137638
TUCP_002681	XLOC_049463	2.03979	3.39067	-0.733154	0.0075	0.104308
TUCP_002685	XLOC_049553	1.13978	0.235941	2.27226	0.01345	0.153263
TUCP_002686	XLOC_049556	13.1728	0.963171	3.77363	0.00105	0.0251824
TUCP_002687	XLOC_049579	10.9518	18.0415	-0.720144	0.0147	0.16213
TUCP_003156	XLOC_057339	4066.41	3267.05	0.315769	0.016	0.170282
TUCP_003203	XLOC_057667	2.68905	1.001	1.42566	0.03375	0.264368
TUCP_003010	XLOC_055366	78.287	40.4633	0.952158	0.01215	0.143539
TUCP_000097	XLOC_001220	3.65671	17.1408	-2.22882	0.00395	0.066715
TUCP_000096	XLOC_001220	0.546694	2.49418	-2.18976	0.023	0.212723
TUCP_001324	XLOC_025452	7.68571	4.82994	0.670174	0.0074	0.103302
TUCP_001120	XLOC_021060	23.9752	30.3905	-0.342082	0.01385	0.156321
TUCP_001122	XLOC_021061	404.944	281.806	0.52302	0.0122	0.143853
TUCP_001906	XLOC_036384	5.13054	3.88715	0.4004	0.0333	0.262576
TUCP_001904	XLOC_036330	2773.83	2125.78	0.383887	0.00265	0.0498441
TUCP_002195	XLOC_041310	14.3426	4.4171	1.69913	5e-05	0.00202103
TUCP_002190	XLOC_041209	1997.71	1384.27	0.529226	5e-05	0.00202103
TUCP_002191	XLOC_041250	8.76554	11.738	-0.421277	0.00845	0.112934
TUCP_002350	XLOC_045588	0.492703	1.23559	-1.32641	0.03215	0.257336
TUCP_002437	XLOC_046689	5.95059	3.24702	0.873918	5e-05	0.00202103
TUCP_002436	XLOC_046689	7.06839	4.56202	0.63171	0.00375	0.0641461
TUCP_004179	XLOC_073951	69.8027	52.2567	0.417666	0.00755	0.104864
TUCP_002252	XLOC_042801	64.7759	41.334	0.648128	0.0015	0.0329624
TUCP_002251	XLOC_042801	9.65627	5.75612	0.74637	0.0146	0.161556
TUCP_002255	XLOC_042842	33.358	27.1028	0.29959	0.02255	0.210105
TUCP_001114	XLOC_020910	0.453768	1.0564	-1.21912	0.0242	0.218917
TUCP_001505	XLOC_028569	3.3037	1.62724	1.02166	0.0009	0.0223443
TUCP_002864	XLOC_052601	30.2457	23.3932	0.37064	0.01665	0.174288
TUCP_002865	XLOC_052631	1089.85	797.868	0.449903	0.0003	0.00924583
TUCP_000578	XLOC_012733	0.586541	1.11533	-0.927171	0.0469	0.317552
TUCP_000574	XLOC_012547	3.26394	5.08916	-0.64081	0.00585	0.0880425
TUCP_000575	XLOC_012609	41.5775	50.7414	-0.28736	0.0263	0.229871
TUCP_000577	XLOC_012733	6.31521	11.3099	-0.840682	5e-05	0.00202103
TUCP_002043	XLOC_038016	1.85879	1.20712	0.622796	0.04	0.290898
TUCP_002046	XLOC_038057	0.269397	0.66049	-1.2938	0.02075	0.19907
TUCP_004023	XLOC_070436	0.860934	1.37318	-0.673548	0.0172	0.177729
TUCP_003302	XLOC_058881	32.227	19.2851	0.74078	0.0131	0.150656
TUCP_003300	XLOC_058828	36.136	19.6472	0.879115	0.0004	0.0116733
TUCP_001214	XLOC_022916	4.08059	2.53002	0.689628	0.0128	0.148316
TUCP_003569	XLOC_063006	10.1969	6.18133	0.722147	0.02575	0.227212
TUCP_003564	XLOC_062994	2.70471	1.88187	0.523309	0.04435	0.308527
TUCP_000042	XLOC_000440	23.6112	12.9065	0.871377	0.008	0.108912
TUCP_001622	XLOC_031139	43.0664	29.6064	0.540652	0.0011	0.0261058
TUCP_004117	XLOC_072365	6.78959	10.5727	-0.638944	0.0373	0.280339
TUCP_001290	XLOC_024786	3.18197	5.42576	-0.769905	0.0019	0.0390879
TUCP_001295	XLOC_024830	0.431607	1.01858	-1.23877	0.0066	0.0955176
TUCP_002670	XLOC_049363	1.3865	1.01715	0.446909	0.0096	0.123075
TUCP_000830	XLOC_017080	2.19514	0.484461	2.17986	0.0036	0.0621503
TUCP_000835	XLOC_017224	14.4816	19.0918	-0.398727	0.01095	0.134426
TUCP_002995	XLOC_055079	3.17284	1.13884	1.47821	0.00605	0.089938
TUCP_003026	XLOC_055577	0.477664	0.751912	-0.654567	0.04725	0.31893
TUCP_000386	XLOC_008139	13.0248	6.95492	0.905156	5e-05	0.00202103
TUCP_002365	XLOC_045745	0.389332	0.888758	-1.19079	0.0134	0.15286
TUCP_001478	XLOC_028201	67.9989	52.8015	0.364933	0.0194	0.191519
TUCP_001479	XLOC_028211	104.898	84.3258	0.314946	0.01775	0.181154
TUCP_001472	XLOC_028138	444.792	255.364	0.800576	5e-05	0.00202103
TUCP_001473	XLOC_028169	9.45134	14.3491	-0.602368	5e-05	0.00202103
TUCP_001399	XLOC_026799	55.2356	34.9873	0.658766	0.0164	0.172622
TUCP_001394	XLOC_026782	81.91	23.8409	1.7806	0.0309	0.251846
TUCP_002284	XLOC_044072	38.7691	32.1764	0.268905	0.043	0.303276
TUCP_002134	XLOC_040235	0.547401	1.07759	-0.977136	0.0034	0.0596439
TUCP_002072	XLOC_038848	3.56136	5.80255	-0.704258	0.01125	0.136886
TUCP_002074	XLOC_038892	2.18665	1.37168	0.672776	0.00025	0.00799258
TUCP_000904	XLOC_018273	11.494	7.90682	0.53971	0.0096	0.123075
TUCP_002415	XLOC_046410	30.0427	23.6603	0.344547	0.01465	0.161766
TUCP_002417	XLOC_046500	0.365593	0.95101	-1.37922	0.0303	0.249408
TUCP_000170	XLOC_003073	0.867189	0.387085	1.1637	0.0174	0.179123
TUCP_002202	XLOC_041395	64.4499	50.8507	0.341911	0.0097	0.123901
TUCP_003558	XLOC_062943	4.33011	9.30739	-1.10397	0.0039	0.0660521
TUCP_001847	XLOC_035205	33.1279	19.9293	0.733153	5e-05	0.00202103
TUCP_001672	XLOC_032023	245.307	196.436	0.320529	0.0373	0.280339
TUCP_002889	XLOC_053081	0.989508	2.09724	-1.08371	0.00745	0.103806
TUCP_000718	XLOC_014891	0.840523	1.40498	-0.741196	0.0015	0.0329624
TUCP_003269	XLOC_058517	10.0058	6.54925	0.611439	0.00035	0.0104927
TUCP_000868	XLOC_017818	13.2292	8.4228	0.651357	0.04075	0.294059
TUCP_000863	XLOC_017767	3.39503	4.57591	-0.430634	0.03385	0.264794
TUCP_000867	XLOC_017806	30.4915	23.7498	0.360493	0.0196	0.192747
TUCP_002708	XLOC_050169	82.4315	58.2561	0.500787	5e-05	0.00202103
TUCP_000035	XLOC_000404	48.5272	32.1467	0.594125	0.00695	0.0987628
TUCP_001343	XLOC_025848	4.47079	1.63722	1.44928	0.03685	0.278218
TUCP_001344	XLOC_025848	4.28172	1.96596	1.12296	0.00025	0.00799258
TUCP_000238	XLOC_004650	6.31361	4.64348	0.443258	0.0485	0.3235
TUCP_000236	XLOC_004609	7.59841	4.34282	0.807066	0.00245	0.0470569
TUCP_000234	XLOC_004448	46.1001	19.8579	1.21506	5e-05	0.00202103
TUCP_001186	XLOC_022568	5.3605	1.37085	1.9673	5e-05	0.00202103
TUCP_001184	XLOC_022480	25.5392	20.4533	0.320379	0.03065	0.250787
TUCP_001185	XLOC_022568	7.7035	1.41358	2.44616	5e-05	0.00202103
TUCP_001182	XLOC_022330	69.2695	38.4615	0.848807	5e-05	0.00202103
TUCP_002804	XLOC_051557	3.15584	2.22954	0.501279	0.0337	0.264135
TUCP_001968	XLOC_037239	32.111	19.8951	0.690653	5e-05	0.00202103
TUCP_001969	XLOC_037275	0.81517	1.94054	-1.25128	0.04245	0.301024
TUCP_001966	XLOC_037211	24.4387	19.1033	0.355347	0.0381	0.283678
TUCP_000082	XLOC_000985	1890.38	1428.14	0.404536	0.0024	0.0463522
TUCP_003954	XLOC_068851	60.6085	16.9932	1.83457	0.02005	0.195698
TUCP_003950	XLOC_068838	112.005	72.5952	0.625622	0.0314	0.254216
TUCP_001449	XLOC_027815	31.7269	21.6208	0.553287	0.002	0.0405226
TUCP_003175	XLOC_057442	2.75156	1.87404	0.554102	0.03105	0.252616
TUCP_002967	XLOC_054436	65.6977	54.6436	0.26579	0.03915	0.287863
TUCP_002101	XLOC_039574	1.28324	2.44357	-0.929195	0.0028	0.0518256
TUCP_002810	XLOC_051633	5.79413	10.2823	-0.827503	0.0269	0.232662
TUCP_002813	XLOC_051651	30.733	19.3778	0.665383	5e-05	0.00202103
TUCP_003249	XLOC_058383	0.941946	1.4162	-0.588307	0.003	0.0545985
TUCP_003241	XLOC_058315	62.3634	48.979	0.348536	0.0082	0.110612
TUCP_000465	XLOC_010147	3.36576	2.09333	0.685137	0.0307	0.251
TUCP_004039	XLOC_070688	2.15503	3.81993	-0.825839	0.0015	0.0329624
TUCP_003321	XLOC_059120	0.981843	3.69828	-1.91329	0.0207	0.198901
TUCP_003322	XLOC_059124	3.06643	5.13244	-0.743087	0.00615	0.0909714
TUCP_004036	XLOC_070632	0.784882	6.08238	-2.95409	0.009	0.117901
TUCP_002581	XLOC_048092	0.755251	1.89737	-1.32897	0.03455	0.268181
TUCP_004158	XLOC_073461	1.30635	3.17983	-1.2834	0.0005	0.0140348
TUCP_004155	XLOC_073364	0.455834	0.839955	-0.881804	0.04815	0.322276
TUCP_000695	XLOC_014382	2.33223	0.8441	1.46622	0.03345	0.263222
TUCP_002184	XLOC_041194	2.04117	0.80901	1.33516	0.0347	0.268766
TUCP_001112	XLOC_020908	1.51728	0.803323	0.917438	0.0166	0.173921
TUCP_001116	XLOC_020910	6.30569	4.56748	0.465254	0.0439	0.306704
TUCP_003771	XLOC_065810	1.03436	2.21793	-1.10048	0.0084	0.112467
TUCP_003369	XLOC_059880	2.53573	1.05721	1.26215	0.00765	0.105746
TUCP_003365	XLOC_059847	134.064	93.5372	0.51931	0.04195	0.298919
TUCP_000187	XLOC_003431	33.9734	24.9332	0.446336	0.04335	0.30447
TUCP_000180	XLOC_003366	31.9766	25.8649	0.306021	0.0318	0.255808
TUCP_000189	XLOC_003436	2247.63	1698.8	0.403888	0.0016	0.0345351
TUCP_000188	XLOC_003431	17.4943	8.33027	1.07045	0.03465	0.268618
TUCP_003508	XLOC_061880	19.1917	12.2843	0.64366	0.00025	0.00799258
TUCP_003509	XLOC_061880	27.9107	15.2751	0.869642	0.00375	0.0641461
TUCP_003501	XLOC_061818	45.5783	20.64	1.1429	5e-05	0.00202103
TUCP_003502	XLOC_061818	9.5901	4.97622	0.946497	0.0117	0.140415
TUCP_000066	XLOC_000660	39.2246	26.4439	0.568824	0.0032	0.0571921
TUCP_002917	XLOC_053578	68.0135	50.4549	0.430826	0.01435	0.159891
TUCP_003299	XLOC_058811	22.8549	15.0718	0.600656	0.0046	0.0746166
TUCP_003291	XLOC_058696	43.0219	22.136	0.958674	0.00095	0.0232703
TUCP_003293	XLOC_058701	91.5298	29.5457	1.6313	5e-05	0.00202103
TUCP_003294	XLOC_058701	84.2123	39.8909	1.07797	0.00035	0.0104927
TUCP_003297	XLOC_058773	810.065	652.777	0.311447	0.0178	0.181381
TUCP_000768	XLOC_015518	0.420242	0.803274	-0.934671	0.00295	0.0539612
TUCP_002512	XLOC_047628	5.3499	6.66446	-0.316976	0.0377	0.281986
TUCP_003003	XLOC_055366	23.0466	12.3359	0.901689	0.0014	0.0312515
TUCP_003004	XLOC_055366	26.3185	17.2933	0.605861	0.01845	0.185115
TUCP_001332	XLOC_025649	2.19242	1.42731	0.619224	0.0317	0.255496
TUCP_001337	XLOC_025719	0.756821	1.25935	-0.734652	0.02305	0.212865
TUCP_002156	XLOC_040836	11.6261	8.89192	0.386802	0.02955	0.24544
TUCP_000953	XLOC_019188	1.72093	0.650402	1.40378	0.0069	0.0983735
TUCP_001139	XLOC_021337	15.5623	11.5697	0.427705	0.00915	0.119178
TUCP_001918	XLOC_036540	10.9691	8.51184	0.365906	0.0413	0.296309
TUCP_001910	XLOC_036461	0.548418	2.09408	-1.93297	0.03095	0.252136
TUCP_001913	XLOC_036461	0.808626	2.1467	-1.40858	0.0138	0.155908
TUCP_002805	XLOC_051560	1.61457	0.414312	1.96236	0.00655	0.0949782
TUCP_000451	XLOC_009548	12.9392	8.80887	0.554716	0.01225	0.144101
TUCP_003393	XLOC_060001	2.49927	1.26877	0.978077	0.0004	0.0116733
TUCP_001271	XLOC_024348	2.8681	1.23879	1.21116	0.0421	0.299518
TUCP_000644	XLOC_013638	26.4516	16.7634	0.658041	0.00015	0.00522409
TUCP_000645	XLOC_013638	42.7133	25.6461	0.735946	0.0072	0.101364
TUCP_001510	XLOC_028754	149.455	84.5759	0.821398	5e-05	0.00202103
TUCP_002872	XLOC_052856	428.305	356.906	0.263095	0.04475	0.309844
TUCP_000568	XLOC_012531	7.42694	11.2632	-0.600773	0.04655	0.316434
TUCP_000561	XLOC_012376	593.78	442.448	0.424418	0.01105	0.135208
TUCP_002054	XLOC_038152	466.596	355.133	0.393813	0.0023	0.0450371
TUCP_001440	XLOC_027269	0.429043	1.63402	-1.92923	0.04545	0.312701
TUCP_001760	XLOC_033329	16.7479	11.8023	0.50491	0.04205	0.299427
TUCP_002448	XLOC_046921	28.1322	14.4596	0.960196	5e-05	0.00202103
TUCP_000310	XLOC_006095	35.5512	26.149	0.44314	0.0064	0.093491
TUCP_000312	XLOC_006169	1.41519	2.1166	-0.580749	0.0495	0.326954
TUCP_003577	XLOC_063178	2.01451	0.410651	2.29445	0.00075	0.0193755
TUCP_003576	XLOC_063159	2.94793	0.461669	2.67477	0.0024	0.0463522
TUCP_003578	XLOC_063178	4.63201	1.66187	1.47883	5e-05	0.00202103
TUCP_003683	XLOC_064771	16.6762	9.22805	0.853696	0.00865	0.114697
TUCP_003317	XLOC_059088	2.26578	4.30761	-0.926881	0.0128	0.148316
TUCP_001864	XLOC_035723	1.0029	0.352419	1.50882	0.03905	0.287533
TUCP_001867	XLOC_035728	2.53053	4.81271	-0.927408	0.01295	0.149474
TUCP_000058	XLOC_000592	625.088	353.818	0.821052	5e-05	0.00202103
TUCP_000051	XLOC_000513	1.64617	0.673176	1.29005	0.0243	0.219366
TUCP_000057	XLOC_000592	252.697	152.746	0.726278	0.0031	0.0558926
TUCP_003854	XLOC_067383	1.79153	0.68832	1.38004	0.00745	0.103806
TUCP_003727	XLOC_065285	0.237042	1.81728	-2.93857	0.00665	0.096015
TUCP_002393	XLOC_046064	2.63332	5.40757	-1.0381	0.02115	0.201611
TUCP_003119	XLOC_056678	20.6406	15.7003	0.394695	0.02745	0.235392
TUCP_003114	XLOC_056526	433.043	342.077	0.34019	0.0108	0.133148
TUCP_000087	XLOC_001090	492.899	242.821	1.0214	5e-05	0.00202103
TUCP_000806	XLOC_016715	15.5628	11.7087	0.410526	0.0051	0.080247
TUCP_003050	XLOC_056027	0.254678	0.733917	-1.52694	0.03695	0.278611
TUCP_001365	XLOC_026251	8.8437	3.98032	1.15176	0.02045	0.197772
TUCP_004074	XLOC_071554	1.54763	2.69511	-0.800286	0.0138	0.155908
TUCP_002524	XLOC_047703	2.33065	4.83647	-1.05322	0.0043	0.0711312
TUCP_001946	XLOC_036941	0.923937	2.19127	-1.2459	0.0194	0.191519
TUCP_002465	XLOC_047079	2.41262	3.70077	-0.617223	0.0376	0.281621
TUCP_000405	XLOC_008425	3.46265	1.72837	1.00247	0.01425	0.159099
TUCP_002311	XLOC_044616	7.01629	5.08488	0.464495	0.0114	0.137988
TUCP_001461	XLOC_028091	15.1442	11.4293	0.406035	0.00635	0.0929947
HSP70 vs Control
transcript_id	gene_id	HSP70_FPKM	Control_FPKM	log2(foldchange)	pvalue	qvalue
TUCP_002903	XLOC_053223	79.3227	64.9888	0.287542	0.02635	0.230135
TUCP_001307	XLOC_025051	7.37949	4.63559	0.670767	0.0017	0.0360674
TUCP_003658	XLOC_064563	7.63813	2.53058	1.59375	0.0018	0.0376235
TUCP_001698	XLOC_032338	1547.75	1201.63	0.365175	0.0477	0.320786
TUCP_003445	XLOC_060728	22.1081	14.6725	0.591455	0.00575	0.0870518
TUCP_002475	XLOC_047157	11.5914	7.40442	0.646599	5e-05	0.00202103
TUCP_004134	XLOC_072844	9.43274	4.83274	0.964837	0.04965	0.327489
TUCP_004132	XLOC_072739	1.94166	3.18784	-0.715293	0.0188	0.187546
TUCP_004133	XLOC_072833	23.1141	17.4841	0.402729	0.03355	0.263553
TUCP_000167	XLOC_003034	124.048	96.3536	0.364492	0.0048	0.0769171
TUCP_000160	XLOC_002662	147.612	105.041	0.490853	0.0003	0.00924583
TUCP_001453	XLOC_027931	3.3067	1.86582	0.825579	0.0162	0.171433
TUCP_000360	XLOC_007539	70.6312	47.1109	0.584244	0.0003	0.00924583
TUCP_001544	XLOC_029381	33.9318	26.7783	0.341572	0.01155	0.139319
TUCP_001545	XLOC_029385	111.297	86.3095	0.366824	0.00465	0.0751243
TUCP_000535	XLOC_012025	70.6954	55.7482	0.342691	0.0161	0.170859
TUCP_000532	XLOC_011885	104.368	83.2312	0.326479	0.016	0.170282
TUCP_001668	XLOC_031929	50.0877	37.506	0.417335	0.00555	0.0849474
TUCP_001660	XLOC_031757	5.90855	4.19852	0.492925	0.0221	0.207542
TUCP_001666	XLOC_031883	0.0855253	0.738306	-3.1098	0.03375	0.264368
TUCP_001664	XLOC_031855	0.565665	1.58826	-1.48943	0.0228	0.211604
TUCP_002008	XLOC_037662	0.951371	0.418286	1.18552	0.01955	0.192472
TUCP_002009	XLOC_037662	0.508166	1.23253	-1.27826	0.00045	0.012877
TUCP_002003	XLOC_037592	16.4761	12.7249	0.372728	0.0312	0.253461
TUCP_000709	XLOC_014779	0.378843	0.821019	-1.11582	0.02585	0.227614
TUCP_001259	XLOC_024016	0.358637	2.12717	-2.56834	0.03045	0.250013
TUCP_001252	XLOC_023866	2.00193	1.11921	0.838916	0.00075	0.0193755
TUCP_001250	XLOC_023812	92.5074	63.8006	0.535999	0.00055	0.0151692
TUCP_001016	XLOC_019579	9.19158	6.09438	0.592833	0.03885	0.286545
TUCP_000870	XLOC_017859	0.492472	6.60768	-3.74603	0.0242	0.218917
TUCP_002738	XLOC_050378	6.79976	5.10683	0.413054	0.0325	0.258788
TUCP_002733	XLOC_050343	64.1783	45.4081	0.499137	0.0004	0.0116733
TUCP_001839	XLOC_035026	0.146529	0.67679	-2.20753	0.02285	0.211899
TUCP_001832	XLOC_034849	2.38068	1.669	0.512389	0.0397	0.289826
TUCP_000007	XLOC_000078	324.154	264.348	0.294244	0.027	0.233218
TUCP_001359	XLOC_026091	0.733896	1.30862	-0.834394	0.0011	0.0261058
TUCP_001358	XLOC_026046	37.2934	30.3694	0.296302	0.03035	0.249604
TUCP_001357	XLOC_026036	26.6419	18.9489	0.491582	5e-05	0.00202103
TUCP_002358	XLOC_045686	0.0747983	0.76108	-3.34697	0.00655	0.0949782
TUCP_002359	XLOC_045690	0.282526	1.35388	-2.26064	0.00715	0.100823
TUCP_004046	XLOC_070894	0.992324	0.2459	2.01274	0.0265	0.230846
TUCP_004047	XLOC_070931	5.10228	2.74959	0.891927	0.01645	0.172922
TUCP_003923	XLOC_068601	3.2383	1.09308	1.56683	0.00555	0.0849474
TUCP_003920	XLOC_068459	4.85658	2.0142	1.26974	0.0158	0.169136
TUCP_003927	XLOC_068609	27.7731	10.1957	1.44572	5e-05	0.00202103
TUCP_003924	XLOC_068604	11.0276	5.67174	0.959252	0.0002	0.00663999
TUCP_003925	XLOC_068607	4.66209	0.72935	2.67629	0.00725	0.101834
TUCP_002322	XLOC_044821	0.199816	0.966578	-2.27421	0.01175	0.140708
TUCP_000783	XLOC_016230	7.58876	4.88022	0.636918	0.0407	0.293902
TUCP_000781	XLOC_016123	17.3327	12.3238	0.492051	0.0352	0.270951
TUCP_001437	XLOC_027199	0.18243	0.945267	-2.37338	0.00825	0.1111
TUCP_003494	XLOC_061553	25.7537	55.645	-1.11147	0.0004	0.0116733
TUCP_002953	XLOC_054194	0.0991993	1.43198	-3.85154	0.00165	0.0353731
TUCP_002956	XLOC_054226	2.96851	5.85135	-0.979032	0.00915	0.119178
TUCP_002959	XLOC_054249	3.27	1.79617	0.864366	0.0043	0.0711312
TUCP_000088	XLOC_001092	0.347947	1.56643	-2.17054	0.0082	0.110612
TUCP_003239	XLOC_058293	27.4753	18.0529	0.605903	0.0028	0.0518256
TUCP_003235	XLOC_058210	104.01	65.8531	0.659406	0.0004	0.0116733
TUCP_003414	XLOC_060250	5.13629	1.65355	1.63516	0.04535	0.312281
TUCP_004144	XLOC_073064	1.50993	7.04138	-2.22137	0.01275	0.147884
TUCP_004143	XLOC_073062	0.856003	1.85374	-1.11476	0.00095	0.0232703
TUCP_000138	XLOC_002332	21.1428	14.0052	0.594198	0.043	0.303276
TUCP_000132	XLOC_001981	0.709138	1.56546	-1.14244	5e-05	0.00202103
TUCP_000136	XLOC_002106	261.579	207.845	0.331741	0.0098	0.124827
TUCP_002249	XLOC_042801	9.16054	3.9645	1.2083	0.0027	0.0504665
TUCP_001578	XLOC_030165	1.43136	0.543904	1.39596	0.01645	0.172922
TUCP_003598	XLOC_063555	2.88646	4.46609	-0.629709	0.01805	0.182805
TUCP_003622	XLOC_063860	17.9307	12.9737	0.466844	0.0075	0.104308
TUCP_000549	XLOC_012343	8.66737	6.73461	0.364	0.02445	0.220168
TUCP_002034	XLOC_037899	0.702468	2.76477	-1.97665	0.0052	0.0813304
TUCP_001899	XLOC_036174	1.30269	3.12452	-1.26214	0.0292	0.243754
TUCP_000941	XLOC_018994	23.7964	15.0647	0.659566	0.00305	0.0552582
TUCP_000940	XLOC_018994	19.3821	10.9721	0.820889	0.00675	0.0970296
TUCP_001269	XLOC_024188	28.5294	21.3268	0.419783	0.00565	0.0859615
TUCP_001068	XLOC_019844	3.98663	5.73022	-0.523423	0.0268	0.232066
TUCP_002741	XLOC_050488	0.680691	0.219727	1.63129	0.04465	0.309604
TUCP_000070	XLOC_000786	0.312036	0.985568	-1.65924	0.0279	0.237806
TUCP_004013	XLOC_070187	17.5227	11.6965	0.583143	0.00455	0.0740586
TUCP_003283	XLOC_058638	47.8191	25.469	0.908841	0.00375	0.0641461
TUCP_003286	XLOC_058659	12.9755	6.52663	0.991384	0.0429	0.302939
TUCP_003285	XLOC_058653	56.4955	35.3601	0.676015	0.00115	0.0269193
TUCP_000939	XLOC_018994	9.50174	4.3031	1.14281	0.02135	0.202851
TUCP_001457	XLOC_028016	203.026	118.402	0.777973	5e-05	0.00202103
TUCP_003910	XLOC_068232	30.735	21.0598	0.545391	0.0071	0.10028
TUCP_001400	XLOC_026801	17.7685	12.536	0.503245	0.0045	0.0735427
TUCP_003139	XLOC_057153	0.435407	0.934987	-1.10258	0.0411	0.295483
TUCP_003135	XLOC_057096	1.07589	1.56106	-0.536997	0.0383	0.284457
TUCP_003136	XLOC_057129	13.5959	10.308	0.399402	0.0034	0.0596439
TUCP_003204	XLOC_057667	15.1281	11.5876	0.384654	0.0316	0.255005
TUCP_004098	XLOC_071880	0.851311	3.01233	-1.82312	0.01005	0.127081
TUCP_003227	XLOC_058157	1.60537	0.793986	1.01572	0.04045	0.292785
TUCP_001885	XLOC_035982	35.829	26.2323	0.449786	0.0013	0.0295819
TUCP_001884	XLOC_035968	6.83229	4.55492	0.584943	0.0084	0.112467
TUCP_001883	XLOC_035925	14.6809	9.34959	0.650969	5e-05	0.00202103
TUCP_003034	XLOC_055724	0.510143	0.819198	-0.683309	0.0451	0.311257
TUCP_003035	XLOC_055737	20.7119	15.553	0.413266	0.0059	0.0885398
TUCP_004094	XLOC_071833	2.35386	1.55712	0.596146	0.0434	0.304658
TUCP_003897	XLOC_068028	0.529702	2.20436	-2.0571	0.03855	0.285603
TUCP_001927	XLOC_036784	0.14148	0.794412	-2.48929	0.0457	0.313471
TUCP_001928	XLOC_036803	12.4456	8.91958	0.480591	0.0227	0.211013
TUCP_001929	XLOC_036803	15.9318	11.4676	0.474347	0.0447	0.309724
TUCP_000427	XLOC_009140	53.744	42.5705	0.336249	0.0126	0.146944
TUCP_003424	XLOC_060562	9.62719	6.93294	0.473648	0.01445	0.160508
TUCP_001483	XLOC_028267	12.8606	6.63329	0.955165	0.0009	0.0223443
TUCP_000992	XLOC_019403	11.3111	6.06385	0.899436	0.0353	0.271341
TUCP_001387	XLOC_026632	5.26679	3.52025	0.581245	0.02025	0.196786
TUCP_000658	XLOC_013928	55.5972	42.6208	0.383456	0.00335	0.0590943
TUCP_000654	XLOC_013801	1.88234	7.26394	-1.94823	0.00195	0.0397719
TUCP_003672	XLOC_064763	11.6508	14.7883	-0.34403	0.04345	0.304845
TUCP_003673	XLOC_064764	10.7495	8.81903	0.28558	0.0465	0.3163
TUCP_003828	XLOC_066996	10.9424	3.44269	1.66831	0.0329	0.260662
TUCP_002218	XLOC_041916	6.42977	9.15175	-0.509281	0.00915	0.119178
TUCP_002706	XLOC_049910	68.5598	54.6366	0.327495	0.0112	0.1365
TUCP_002457	XLOC_046986	51.6008	33.7706	0.611625	0.00045	0.012877
TUCP_002459	XLOC_047018	17.6231	14.0383	0.328101	0.0214	0.203197
TUCP_002458	XLOC_046999	75.9794	61.4617	0.305922	0.02485	0.222199
TUCP_002232	XLOC_042340	1.61067	0.36082	2.15831	0.01105	0.135208
TUCP_003540	XLOC_062684	0.655227	1.83513	-1.48581	0.01645	0.172922
TUCP_003548	XLOC_062804	3.91936	2.45112	0.677178	0.0074	0.103302
TUCP_000897	XLOC_018147	95.1935	59.3333	0.682023	0.0091	0.118779
TUCP_002792	XLOC_051303	0.100196	0.693642	-2.79136	0.01185	0.141403
TUCP_001859	XLOC_035513	1.39453	0.629184	1.14823	0.0383	0.284457
TUCP_000514	XLOC_011552	3.17952	1.65101	0.945458	0.01655	0.173589
TUCP_002349	XLOC_045585	9.25484	7.38385	0.325836	0.02855	0.240772
TUCP_003735	XLOC_065366	3.02099	16.3018	-2.43194	5e-05	0.00202103
TUCP_003731	XLOC_065310	6.63637	3.03958	1.12652	5e-05	0.00202103
TUCP_003739	XLOC_065434	10.3996	13.4504	-0.371123	0.0305	0.250168
TUCP_002657	XLOC_049057	6.2423	3.28976	0.924097	0.00705	0.0998037
TUCP_004166	XLOC_073666	15.7378	6.50914	1.2737	0.00075	0.0193755
TUCP_000819	XLOC_016851	0.562886	2.62104	-2.21922	0.02155	0.204139
TUCP_003045	XLOC_055977	5.30802	2.70259	0.97383	0.0136	0.154316
TUCP_003048	XLOC_056026	14.1113	6.00917	1.23161	5e-05	0.00202103
TUCP_000028	XLOC_000290	19.8195	13.8814	0.513766	0.0087	0.115126
TUCP_000020	XLOC_000241	0.621559	1.10649	-0.832033	0.04325	0.304095
TUCP_000021	XLOC_000241	0.450716	1.70136	-1.91639	0.01235	0.145
TUCP_001375	XLOC_026333	1.05075	1.63798	-0.640493	0.0393	0.288337
TUCP_001377	XLOC_026377	0.330528	0.669001	-1.01724	0.00695	0.0987628
TUCP_004045	XLOC_070893	2.94509	2.00244	0.556549	0.01035	0.129402
TUCP_000227	XLOC_004290	0	0.942912	#NAME?	5e-05	0.00202103
TUCP_001957	XLOC_037131	14.9642	9.34384	0.67943	5e-05	0.00202103
TUCP_001956	XLOC_037128	17.6876	10.7715	0.715511	0.00015	0.00522409
TUCP_003943	XLOC_068779	2.54788	0.199219	3.67687	5e-05	0.00202103
TUCP_000417	XLOC_008894	38.9186	25.9601	0.584165	0.0018	0.0376235
TUCP_002511	XLOC_047624	475.537	286.53	0.730873	0.00115	0.0269193
TUCP_000600	XLOC_012875	4.00232	1.80795	1.14648	0.02935	0.244498
TUCP_000605	XLOC_012877	845.321	619.485	0.44843	0.0043	0.0711312
TUCP_002116	XLOC_039903	5.74245	3.96867	0.533011	0.0025	0.0477537
TUCP_003644	XLOC_064268	1.46758	0.811859	0.854136	0.0485	0.3235
TUCP_000322	XLOC_006493	0	131.599	#NAME?	5e-05	0.00202103
TUCP_003534	XLOC_062513	51.8942	35.6792	0.54049	0.0003	0.00924583
TUCP_000826	XLOC_017080	6.42349	3.54429	0.857862	0.0015	0.0329624
TUCP_000822	XLOC_017079	3.49749	1.97204	0.826635	0.03705	0.279063
TUCP_000823	XLOC_017079	8.40164	14.409	-0.778231	0.00015	0.00522409
TUCP_001723	XLOC_032783	3.72531	2.47755	0.588443	0.0341	0.266112
TUCP_001726	XLOC_032989	2.43487	1.53832	0.66249	0.0295	0.2452
TUCP_001727	XLOC_032989	9.83258	7.58995	0.37348	0.0429	0.302939
TUCP_000929	XLOC_018730	14.1725	10.855	0.384745	0.00635	0.0929947
TUCP_000110	XLOC_001362	37.0732	24.8519	0.577022	0.02235	0.208857
TUCP_000111	XLOC_001389	1.32661	4.14973	-1.64527	0.0017	0.0360674
TUCP_000117	XLOC_001533	25.3363	16.079	0.65603	0.00455	0.0740586
TUCP_000353	XLOC_007149	24.1524	15.9813	0.595786	5e-05	0.00202103
TUCP_000358	XLOC_007465	0.538479	1.02847	-0.933535	0.02505	0.223261
TUCP_000359	XLOC_007539	42.5138	24.3087	0.806457	0.0432	0.30403
TUCP_002267	XLOC_042980	41.6302	20.2896	1.03689	0.0408	0.294258
TUCP_002837	XLOC_052244	11.8193	8.02076	0.559338	0.03065	0.250787
TUCP_000526	XLOC_011817	8.24705	5.43709	0.601043	0.0012	0.0278402
TUCP_000525	XLOC_011640	0.884646	1.4426	-0.705499	0.0088	0.115964
TUCP_000528	XLOC_011829	0.43703	1.10818	-1.34238	0.0369	0.278374
TUCP_002013	XLOC_037684	0.923252	0.341107	1.4365	0.0191	0.189561
TUCP_003762	XLOC_065639	404.112	309.686	0.383948	0.0083	0.111557
TUCP_003766	XLOC_065734	168.65	122.861	0.457007	0.0009	0.0223443
TUCP_003340	XLOC_059323	8.79245	6.7948	0.371834	0.0361	0.275041
TUCP_001444	XLOC_027440	0.171098	0.859134	-2.32806	0.0065	0.0945683
TUCP_001443	XLOC_027426	108.654	88.3858	0.297854	0.0235	0.215081
TUCP_003351	XLOC_059448	2.65539	2.01212	0.40021	0.0222	0.208051
TUCP_000196	XLOC_003499	24.5613	20.0483	0.292905	0.04725	0.31893
TUCP_001249	XLOC_023748	582.047	483.792	0.266749	0.0429	0.302939
TUCP_001243	XLOC_023329	12.6469	19.9995	-0.661181	0.03	0.247877
TUCP_003533	XLOC_062513	9.5921	4.18906	1.19522	0.01525	0.165487
TUCP_000845	XLOC_017625	34.3058	24.482	0.486736	0.00425	0.0705387
TUCP_001824	XLOC_034517	3.67403	2.23284	0.718484	0.00555	0.0849474
TUCP_000012	XLOC_000132	0.355803	1.25775	-1.8217	5e-05	0.00202103
TUCP_004035	XLOC_070631	5.09101	2.80069	0.862166	0.03835	0.284606
TUCP_004034	XLOC_070624	1.05125	4.05896	-1.94901	0.00035	0.0104927
TUCP_004032	XLOC_070498	2.32231	0.869023	1.41809	0.0392	0.288089
TUCP_000255	XLOC_004918	8.26805	6.37748	0.374561	0.01915	0.189913
TUCP_002092	XLOC_039461	1.99884	4.01593	-1.00657	0.01225	0.144101
TUCP_001612	XLOC_030911	3.0064	0.746128	2.01054	0.0473	0.319144
TUCP_001613	XLOC_030912	37.8932	24.1323	0.650971	0.0055	0.0844668
TUCP_003834	XLOC_067092	0.939729	0.281875	1.73719	0.0279	0.237806
TUCP_003836	XLOC_067115	0.185569	0.916057	-2.30348	0.04645	0.316125
TUCP_003838	XLOC_067193	17.883	13.2686	0.430573	0.00475	0.0762914
TUCP_003839	XLOC_067259	0.535406	2.10489	-1.97504	0.04585	0.314005
TUCP_003937	XLOC_068711	0.466307	1.22552	-1.39404	0.0045	0.0735427
TUCP_003933	XLOC_068661	0.765591	0.258348	1.56726	0.00525	0.081733
TUCP_001799	XLOC_034164	0.913587	1.61321	-0.820318	0.0219	0.206276
TUCP_001795	XLOC_034145	15.7292	11.5936	0.440115	0.00355	0.061572
TUCP_000776	XLOC_016085	19.9104	14.2267	0.48492	0.0013	0.0295819
TUCP_000774	XLOC_015736	0.9559	2.00265	-1.06698	0.0312	0.253461
TUCP_000773	XLOC_015579	35.9769	49.9906	-0.474587	0.03675	0.277764
TUCP_001427	XLOC_027080	0.975583	2.5832	-1.40482	0.0056	0.0854747
TUCP_001420	XLOC_026977	2.68808	3.89336	-0.534443	0.0016	0.0345351
TUCP_002682	XLOC_049464	0.876732	0.247409	1.82524	0.01395	0.157059
TUCP_002685	XLOC_049553	1.1361	0.235941	2.2676	0.0134	0.15286
TUCP_003483	XLOC_061368	4.13125	2.88049	0.520264	0.0438	0.306333
TUCP_003156	XLOC_057339	4510.02	3267.05	0.465147	0.0004	0.0116733
TUCP_003152	XLOC_057256	1.238	0	inf	5e-05	0.00202103
TUCP_003203	XLOC_057667	3.32818	1.001	1.7333	0.0103	0.128931
TUCP_000091	XLOC_001142	198.606	139.465	0.510008	0.0001	0.00369986
TUCP_000090	XLOC_001124	0.628205	1.92662	-1.61676	0.01825	0.184045
TUCP_000633	XLOC_013388	7.94565	5.21808	0.606647	0.01285	0.148747
TUCP_001324	XLOC_025452	8.13617	4.82994	0.752345	0.00245	0.0470569
TUCP_001323	XLOC_025452	4.60174	1.50267	1.61465	0.0003	0.00924583
TUCP_002160	XLOC_040880	3.38945	2.17587	0.639459	0.00525	0.081733
TUCP_001120	XLOC_021060	36.8355	30.3905	0.277476	0.0436	0.305384
TUCP_001122	XLOC_021061	415.976	281.806	0.561799	0.02005	0.195698
TUCP_001906	XLOC_036384	6.53105	3.88715	0.748603	0.0001	0.00369986
TUCP_002262	XLOC_042978	7.87667	3.71194	1.08541	0.02515	0.223732
TUCP_001696	XLOC_032338	5105.66	3070.79	0.733488	0.0165	0.173204
TUCP_002265	XLOC_042978	2.31426	1.00074	1.20948	0.0025	0.0477537
TUCP_002190	XLOC_041209	1770.12	1384.27	0.354723	0.0081	0.10983
TUCP_002191	XLOC_041250	17.7423	11.738	0.596001	0.00035	0.0104927
TUCP_002354	XLOC_045686	0.228408	1.15651	-2.3401	0.0258	0.2275
TUCP_002350	XLOC_045588	0.573599	1.23559	-1.10708	0.04825	0.322636
TUCP_001716	XLOC_032587	2.81056	1.65731	0.762018	0.04215	0.299669
TUCP_001719	XLOC_032590	3.38647	2.19295	0.626905	0.0424	0.300894
TUCP_002437	XLOC_046689	5.76353	3.24702	0.827837	0.0004	0.0116733
TUCP_002436	XLOC_046689	7.06846	4.56202	0.631724	0.0049	0.0780644
TUCP_002439	XLOC_046706	69.2344	43.5167	0.669921	0.00315	0.0565306
TUCP_002438	XLOC_046689	1.61095	0.287061	2.48849	0.0013	0.0295819
TUCP_003380	XLOC_059891	3.19874	1.65428	0.951295	0.0388	0.2865
TUCP_000123	XLOC_001661	2.06857	0.311133	2.73303	0.00825	0.1111
TUCP_002251	XLOC_042801	11.7197	5.75612	1.02577	0.00115	0.0269193
TUCP_001114	XLOC_020910	0.442114	1.0564	-1.25666	0.04575	0.31367
TUCP_001502	XLOC_028510	9.58163	6.07188	0.658129	0.004	0.0672875
TUCP_001500	XLOC_028368	0.425806	0.937002	-1.13786	0.02335	0.214347
TUCP_002864	XLOC_052601	32.9313	23.3932	0.49337	0.00145	0.0321409
TUCP_002865	XLOC_052631	1040.37	797.868	0.38288	0.0032	0.0571921
TUCP_000575	XLOC_012609	61.9562	50.7414	0.288085	0.0263	0.229871
TUCP_002377	XLOC_045944	5.64214	4.06926	0.471473	0.0025	0.0477537
TUCP_000970	XLOC_019270	9.6736	5.44066	0.830271	0.01595	0.170219
TUCP_003302	XLOC_058881	28.9013	19.2851	0.583646	0.0446	0.309503
TUCP_003304	XLOC_058937	103.811	56.0623	0.888849	0.0465	0.3163
TUCP_004065	XLOC_071399	4.49811	1.36871	1.7165	0.0182	0.183825
TUCP_004062	XLOC_071376	76.4686	48.4833	0.657378	0.0003	0.00924583
TUCP_000155	XLOC_002437	0.485494	0.700469	-0.528867	0.04815	0.322276
TUCP_003563	XLOC_062961	0.722785	1.80284	-1.31863	0.01195	0.14219
TUCP_003564	XLOC_062994	2.7087	1.88187	0.525434	0.04545	0.312701
TUCP_002774	XLOC_051084	2.17002	2.79421	-0.364734	0.0236	0.21575
TUCP_000040	XLOC_000431	0.162226	0.729196	-2.16831	0.02495	0.222693
TUCP_000045	XLOC_000443	6.20518	2.87164	1.1116	0.04885	0.324673
TUCP_001622	XLOC_031139	45.5771	29.6064	0.622402	5e-05	0.00202103
TUCP_003714	XLOC_065262	4.01581	2.33958	0.77944	0.0426	0.301596
TUCP_001292	XLOC_024830	2.64086	0.652031	2.01799	0.00035	0.0104927
TUCP_001290	XLOC_024786	1.80009	5.42576	-1.59176	0.0001	0.00369986
TUCP_001297	XLOC_024941	0.938591	1.47002	-0.647267	0.0412	0.295876
TUCP_000830	XLOC_017080	1.31381	0.484461	1.4393	0.04165	0.297777
TUCP_002994	XLOC_055077	23.0281	15.8044	0.543071	0.0001	0.00369986
TUCP_003029	XLOC_055686	260.522	201.467	0.37086	0.0062	0.0915425
TUCP_003021	XLOC_055380	797.819	969.827	-0.281665	0.0288	0.241845
TUCP_001311	XLOC_025090	5.07692	7.76183	-0.612444	0.00955	0.122614
TUCP_002544	XLOC_047828	2.26636	1.32337	0.77616	0.01185	0.141403
TUCP_001937	XLOC_036895	40.7759	27.7248	0.556537	0.00035	0.0104927
TUCP_001933	XLOC_036877	11.182	7.44304	0.58722	0.008	0.108912
TUCP_001938	XLOC_036895	42.0922	28.8104	0.546965	0.04915	0.325755
TUCP_000386	XLOC_008139	8.78238	6.95492	0.336578	0.04365	0.305632
TUCP_000383	XLOC_007924	0.409246	0.736867	-0.848437	0.0073	0.102289
TUCP_000381	XLOC_007896	0.292126	0.951138	-1.70306	0.0051	0.080247
TUCP_002366	XLOC_045779	0.100652	1.35685	-3.75281	0.00245	0.0470569
TUCP_002365	XLOC_045745	0.0801361	0.888758	-3.47127	0.0051	0.080247
TUCP_001478	XLOC_028201	69.6601	52.8015	0.399752	0.0101	0.127544
TUCP_001472	XLOC_028138	467.349	255.364	0.871947	5e-05	0.00202103
TUCP_001473	XLOC_028169	29.6899	14.3491	1.04902	5e-05	0.00202103
TUCP_002916	XLOC_053557	24.0767	19.7059	0.289014	0.0489	0.32484
TUCP_002913	XLOC_053502	1.23704	3.97315	-1.68339	0.0314	0.254216
TUCP_001391	XLOC_026770	47.2016	38.5299	0.292857	0.0434	0.304658
TUCP_001390	XLOC_026717	0.198815	1.30936	-2.71936	0.0117	0.140415
TUCP_002280	XLOC_043700	4.27066	2.93872	0.539271	0.02795	0.237979
TUCP_002131	XLOC_040222	88.0127	65.763	0.420435	0.002	0.0405226
TUCP_002078	XLOC_039135	2.81635	3.94411	-0.485871	0.02045	0.197772
TUCP_002072	XLOC_038848	22.4243	5.80255	1.9503	5e-05	0.00202103
TUCP_002075	XLOC_038936	5.71256	4.03161	0.502782	0.0039	0.0660521
TUCP_000907	XLOC_018305	51.5553	41.8409	0.301206	0.0278	0.237205
TUCP_002417	XLOC_046500	0.265536	0.95101	-1.84056	0.0174	0.179123
TUCP_000198	XLOC_003593	6.87909	5.13417	0.422087	0.0273	0.23451
TUCP_000177	XLOC_003119	1.59582	0.374274	2.09213	0.0014	0.0312515
TUCP_000170	XLOC_003073	0.840831	0.387085	1.11916	0.03005	0.248054
TUCP_000178	XLOC_003158	0.338123	1.21462	-1.84489	0.0087	0.115126
TUCP_002202	XLOC_041395	65.0541	50.8507	0.355373	0.00785	0.107529
TUCP_000506	XLOC_011386	128.068	99.597	0.362736	0.0229	0.212193
TUCP_001670	XLOC_031942	1.50014	0.260615	2.52511	0.0267	0.231507
TUCP_001671	XLOC_032000	14.8905	8.30773	0.84187	5e-05	0.00202103
TUCP_003798	XLOC_066481	0.164441	1.06531	-2.69563	0.03975	0.290009
TUCP_002590	XLOC_048097	3.3312	2.56816	0.375306	0.0431	0.303592
TUCP_000718	XLOC_014891	0.879109	1.40498	-0.67644	0.0029	0.0532799
TUCP_002624	XLOC_048702	1.30069	2.27094	-0.804014	0.0431	0.303592
TUCP_000866	XLOC_017800	10.5578	7.97408	0.404918	0.0251	0.223478
TUCP_000030	XLOC_000305	2.09974	0.669695	1.64863	0.04325	0.304095
TUCP_000033	XLOC_000385	18.0944	12.7286	0.507472	0.00055	0.0151692
TUCP_001344	XLOC_025848	3.39947	1.96596	0.79008	0.0104	0.129717
TUCP_000236	XLOC_004609	6.227	4.34282	0.519906	0.04545	0.312701
TUCP_000582	XLOC_012795	1.59594	3.15006	-0.980975	5e-05	0.00202103
TUCP_002804	XLOC_051557	3.98576	2.22954	0.838111	0.0005	0.0140348
TUCP_000698	XLOC_014535	1.57777	0.955748	0.723188	0.0215	0.20385
TUCP_000082	XLOC_000985	1714.63	1428.14	0.263758	0.04665	0.316825
TUCP_003959	XLOC_068981	0.282869	4.44472	-3.97389	0.03775	0.282138
TUCP_003954	XLOC_068851	66.6234	16.9932	1.97108	0.01465	0.161766
TUCP_002330	XLOC_045134	4.41701	5.7304	-0.375566	0.04145	0.296956
TUCP_001449	XLOC_027815	29.8033	21.6208	0.463051	0.0098	0.124827
TUCP_003174	XLOC_057442	0.397599	0.908832	-1.1927	0.01065	0.131984
TUCP_002967	XLOC_054436	70.8563	54.6436	0.374844	0.0035	0.060897
TUCP_000615	XLOC_013125	2.28157	0.979412	1.22004	0.01575	0.168826
TUCP_002100	XLOC_039574	3.81828	1.93711	0.979018	0.0001	0.00369986
TUCP_002109	XLOC_039774	32.8853	27.3091	0.268061	0.0498	0.328002
TUCP_003961	XLOC_069109	2.04467	5.35386	-1.38871	0.0118	0.141112
TUCP_003249	XLOC_058383	0.95747	1.4162	-0.564723	0.00485	0.0774924
TUCP_003247	XLOC_058359	301.661	221.456	0.445906	0.0006	0.0163071
TUCP_003241	XLOC_058315	94.8303	48.979	0.953184	5e-05	0.00202103
TUCP_003865	XLOC_067507	2.70481	3.97543	-0.555583	0.0009	0.0223443
TUCP_002268	XLOC_043078	0	2.87436	#NAME?	5e-05	0.00202103
TUCP_002269	XLOC_043424	0.597444	1.17897	-0.980654	0.0179	0.182027
TUCP_001037	XLOC_019645	0.500915	1.54233	-1.62248	0.0031	0.0558926
TUCP_000460	XLOC_009940	0.175855	1.69304	-3.26716	0.01405	0.157692
TUCP_003465	XLOC_061042	4.92676	3.53158	0.480323	0.03455	0.268181
TUCP_004039	XLOC_070688	2.77057	3.81993	-0.463365	0.04985	0.328187
TUCP_003320	XLOC_059117	19.6116	14.5749	0.428221	0.0024	0.0463522
TUCP_003323	XLOC_059126	197.017	144.112	0.451131	0.0007	0.0183932
TUCP_004037	XLOC_070644	0.281456	0.881002	-1.64624	0.00035	0.0104927
TUCP_004036	XLOC_070632	11.58	6.08238	0.92893	0.0102	0.128156
TUCP_004152	XLOC_073285	7.85675	5.80489	0.436663	0.04545	0.312701
TUCP_004155	XLOC_073364	0.353982	0.839955	-1.24664	0.01405	0.157692
TUCP_000100	XLOC_001284	5.37282	2.56191	1.06846	0.041	0.29519
TUCP_000348	XLOC_007066	6.11273	10.6556	-0.801721	0.0006	0.0163071
TUCP_002270	XLOC_043467	15.7484	12.4932	0.334055	0.04685	0.31744
TUCP_001452	XLOC_027862	86.2175	62.8357	0.456398	0.00905	0.118363
TUCP_003581	XLOC_063183	23.1116	16.8974	0.45182	0.0037	0.0635406
TUCP_001116	XLOC_020910	6.29292	4.56748	0.46233	0.04665	0.316825
TUCP_004085	XLOC_071732	1.74596	1.16772	0.580318	0.0317	0.255496
TUCP_000559	XLOC_012376	716.732	345.197	1.05401	0.0375	0.281255
TUCP_002026	XLOC_037756	10.6125	5.51422	0.944536	0.03325	0.262301
TUCP_003776	XLOC_066142	1.38962	2.51583	-0.856347	0.02055	0.198244
TUCP_002099	XLOC_039555	0.25992	0.776012	-1.57801	0.0096	0.123075
TUCP_002098	XLOC_039480	24.5433	18.6823	0.393659	0.01105	0.135208
TUCP_003369	XLOC_059880	1.95847	1.05721	0.889471	0.04555	0.313059
TUCP_003364	XLOC_059841	1.27953	0.562761	1.18502	0.0074	0.103302
TUCP_003980	XLOC_069708	2.28339	0.728301	1.64857	0.04515	0.311417
TUCP_003983	XLOC_069724	3.14402	4.87808	-0.633705	0.03035	0.249604
TUCP_000187	XLOC_003431	32.6114	24.9332	0.387307	0.03385	0.264794
TUCP_000186	XLOC_003417	7.28447	4.07277	0.838815	0.0013	0.0295819
TUCP_000180	XLOC_003366	33.1205	25.8649	0.356733	0.0126	0.146944
TUCP_000189	XLOC_003436	2305.81	1698.8	0.440757	0.00075	0.0193755
TUCP_002619	XLOC_048649	0.189293	0.688547	-1.86293	0.00185	0.0383539
TUCP_003770	XLOC_065810	7.63359	4.09579	0.898218	0.0003	0.00924583
TUCP_001073	XLOC_020040	95.6677	78.2209	0.290477	0.0264	0.230379
TUCP_003506	XLOC_061879	0.858435	2.08123	-1.27766	5e-05	0.00202103
TUCP_003501	XLOC_061818	30.2526	20.64	0.551614	0.00595	0.0888942
TUCP_000066	XLOC_000660	34.6088	26.4439	0.388202	0.04675	0.317174
TUCP_004008	XLOC_070121	0.510535	3.37018	-2.72274	0.0016	0.0345351
TUCP_000262	XLOC_005041	53.9275	37.6589	0.518033	0.0001	0.00369986
TUCP_000269	XLOC_005282	13.1559	17.8631	-0.441275	0.0093	0.120456
TUCP_001606	XLOC_030387	182.168	149.151	0.288499	0.0319	0.256257
TUCP_003299	XLOC_058811	4.95102	15.0718	-1.60605	0.00315	0.0565306
TUCP_003297	XLOC_058773	891.407	652.777	0.449493	0.0006	0.0163071
TUCP_000099	XLOC_001278	0.852628	2.69355	-1.65952	0.04275	0.302309
TUCP_000768	XLOC_015518	0.328815	0.803274	-1.28862	0.0007	0.0183932
TUCP_001418	XLOC_026934	222.289	141.687	0.649728	5e-05	0.00202103
TUCP_001419	XLOC_026972	0.940367	2.05539	-1.12811	0.0335	0.263417
TUCP_001895	XLOC_036099	6.10952	4.10683	0.573033	0.0028	0.0518256
TUCP_003001	XLOC_055356	45.5943	36.6331	0.315706	0.0223	0.208651
TUCP_001339	XLOC_025719	1.87836	0.857748	1.13085	0.04515	0.311417
TUCP_001138	XLOC_021329	15.141	11.4655	0.40116	0.0074	0.103302
TUCP_002564	XLOC_048009	0.564782	2.26581	-2.00426	0.00365	0.0628991
TUCP_001913	XLOC_036461	1.40154	2.1467	-0.615114	0.0384	0.284876
TUCP_001917	XLOC_036492	7.56529	5.1794	0.54661	0.0005	0.0140348
TUCP_000452	XLOC_009548	0.245759	1.51883	-2.62764	0.01565	0.168255
TUCP_004163	XLOC_073545	0.656837	2.2701	-1.78915	0.0274	0.235021
TUCP_002939	XLOC_053844	5.8469	3.44416	0.763518	0.0011	0.0261058
TUCP_001688	XLOC_032244	7.86499	4.63044	0.764297	0.03065	0.250787
TUCP_000649	XLOC_013720	0.79503	5.73057	-2.8496	5e-05	0.00202103
TUCP_000644	XLOC_013638	25.7499	16.7634	0.619255	0.00065	0.0173722
TUCP_000641	XLOC_013473	0.583564	1.62633	-1.47866	0.01275	0.147884
TUCP_001512	XLOC_028839	17.5763	12.505	0.491132	0.0042	0.0698753
TUCP_003607	XLOC_063658	0.723537	1.80525	-1.31906	0.0229	0.212193
TUCP_000135	XLOC_002080	0.336893	4.27018	-3.66394	0.03395	0.265358
TUCP_002876	XLOC_052870	2.54895	0.669443	1.92887	0.04595	0.314319
TUCP_000561	XLOC_012376	858.148	442.448	0.955717	5e-05	0.00202103
TUCP_000567	XLOC_012530	13.0177	5.92361	1.13593	0.00855	0.113688
TUCP_000968	XLOC_019258	0.217401	1.39287	-2.67963	0.0006	0.0163071
TUCP_000966	XLOC_019258	2.07904	0.939143	1.1465	0.0305	0.250168
TUCP_001209	XLOC_022762	1.99525	4.57071	-1.19585	0.0398	0.290009
TUCP_000310	XLOC_006095	33.6673	26.149	0.364589	0.0247	0.221522
TUCP_002225	XLOC_042103	43.6005	8.27715	2.39714	0.0251	0.223478
TUCP_002222	XLOC_042016	0.614476	0.900259	-0.550984	0.04245	0.301024
TUCP_001044	XLOC_019755	1.06274	0.594528	0.837978	0.04905	0.32536
TUCP_003683	XLOC_064771	14.8191	9.22805	0.68336	0.0331	0.261651
TUCP_001868	XLOC_035728	8.33179	3.99679	1.05978	0.0002	0.00663999
TUCP_001864	XLOC_035723	1.26503	0.352419	1.84381	0.0117	0.140415
TUCP_001866	XLOC_035728	7.43386	2.54456	1.5467	0.00025	0.00799258
TUCP_001862	XLOC_035670	0.23635	1.40434	-2.57089	0.01485	0.163113
TUCP_000058	XLOC_000592	484.753	353.818	0.454243	0.0042	0.0698753
TUCP_000051	XLOC_000513	1.68824	0.673176	1.32647	0.02155	0.204139
TUCP_001650	XLOC_031536	0.216265	1.45766	-2.75278	0.03495	0.269922
TUCP_003727	XLOC_065285	0.682124	1.81728	-1.41368	0.01165	0.140137
TUCP_000092	XLOC_001155	1.27489	3.49693	-1.45571	0.00225	0.0442906
TUCP_000486	XLOC_010987	108.068	81.5862	0.405546	0.00355	0.061572
TUCP_000730	XLOC_015075	1.01864	1.9453	-0.933357	0.0444	0.308751
TUCP_003119	XLOC_056678	20.2906	15.7003	0.370026	0.03835	0.284606
TUCP_003118	XLOC_056579	2.32332	1.67746	0.469913	0.0267	0.231507
TUCP_003114	XLOC_056526	462.846	342.077	0.436213	0.00075	0.0193755
TUCP_000087	XLOC_001090	404.685	242.821	0.736911	0.001	0.0242618
TUCP_000083	XLOC_001008	27.1365	21.0201	0.368464	0.0158	0.169136
TUCP_000804	XLOC_016596	3.53475	2.27726	0.634311	0.00505	0.0797969
TUCP_002987	XLOC_054721	0.158003	1.63757	-3.37353	0.03775	0.282138
TUCP_001365	XLOC_026251	9.695	3.98032	1.28435	0.01445	0.160508
TUCP_001369	XLOC_026292	12.451	9.56745	0.380058	0.04995	0.328638
TUCP_004074	XLOC_071554	0.60372	2.69511	-2.15839	0.00025	0.00799258
TUCP_000218	XLOC_004080	16.9635	24.7998	-0.547893	0.0127	0.147616
TUCP_001160	XLOC_021870	0.75168	1.09168	-0.538356	0.02925	0.244016
TUCP_001164	XLOC_022153	1.05449	0.398441	1.40411	0.0222	0.208051
TUCP_001165	XLOC_022153	1.46379	0.455175	1.68521	0.00605	0.089938
TUCP_002539	XLOC_047783	2.66445	1.76458	0.594516	0.04425	0.30818
TUCP_002532	XLOC_047756	31.4007	23.9175	0.392729	0.03265	0.259468
TUCP_001943	XLOC_036901	1.40882	2.24024	-0.669169	0.0414	0.296659
TUCP_001946	XLOC_036941	1.00865	2.19127	-1.11935	0.0259	0.227824
TUCP_000404	XLOC_008369	5.64847	4.34262	0.379295	0.01465	0.161766
TUCP_000405	XLOC_008425	8.05069	1.72837	2.2197	5e-05	0.00202103
TUCP_000407	XLOC_008512	0.233687	1.40848	-2.59149	0.0029	0.0532799
TUCP_000409	XLOC_008555	11.182	7.65802	0.546133	0.00135	0.0304609
TUCP_002311	XLOC_044616	6.83212	5.08488	0.426121	0.0192	0.190138
TUCP_002317	XLOC_044787	3.14645	1.87942	0.743434	0.0225	0.209902
HSP70+Sa vs Control
transcript_id	gene_id	HSP70+Sa_FPKM	Control_FPKM	log2(foldchange)	pvalue	qvalue
TUCP_004103	XLOC_072036	2.58546	1.37891	0.906891	0.01605	0.170571
TUCP_002903	XLOC_053223	52.2821	64.9888	-0.313874	0.01475	0.162373
TUCP_002120	XLOC_039953	15.5106	22.3843	-0.529231	0.0365	0.276756
TUCP_003658	XLOC_064563	22.4983	2.53058	3.15228	5e-05	0.00202103
TUCP_001903	XLOC_036265	43.7473	21.2311	1.04301	5e-05	0.00202103
TUCP_003442	XLOC_060725	134.686	61.2294	1.1373	5e-05	0.00202103
TUCP_000936	XLOC_018992	0.554732	1.13025	-1.02678	0.04815	0.322276
TUCP_000161	XLOC_002727	0.82203	0.475396	0.79006	0.00885	0.116476
TUCP_000160	XLOC_002662	129.439	105.041	0.301315	0.0333	0.262576
TUCP_001093	XLOC_020240	1.37915	1.02076	0.434138	0.04355	0.305259
TUCP_001544	XLOC_029381	19.6067	26.7783	-0.449717	0.00105	0.0251824
TUCP_001039	XLOC_019687	9.60323	1.67167	2.52223	0.00635	0.0929947
TUCP_002828	XLOC_052058	27.5243	22.396	0.297465	0.02395	0.217693
TUCP_000535	XLOC_012025	69.7684	55.7482	0.323648	0.0226	0.210421
TUCP_001668	XLOC_031929	28.5434	37.506	-0.393964	0.0108	0.133148
TUCP_000700	XLOC_014595	6.19797	8.03297	-0.374138	0.01815	0.183444
TUCP_001252	XLOC_023866	2.02643	1.11921	0.85646	0.00625	0.0920595
TUCP_004025	XLOC_070436	0.56873	1.31667	-1.21108	0.00075	0.0193755
TUCP_001848	XLOC_035251	39.4227	28.7185	0.457047	0.0007	0.0183932
TUCP_001016	XLOC_019579	9.62237	6.09438	0.658913	0.036	0.274499
TUCP_000870	XLOC_017859	2.56954	6.60768	-1.36264	0.0116	0.139712
TUCP_002730	XLOC_050309	648.305	990.149	-0.610972	0.00015	0.00522409
TUCP_000006	XLOC_000041	3.45485	6.12548	-0.8262	0.0145	0.160807
TUCP_001359	XLOC_026091	0.570515	1.30862	-1.19771	0.00015	0.00522409
TUCP_001358	XLOC_026046	36.6672	30.3694	0.271871	0.04635	0.315876
TUCP_004028	XLOC_070444	1.95516	3.17971	-0.701611	0.01185	0.141403
TUCP_002081	XLOC_039188	0.202752	1.0221	-2.33375	0.0243	0.219366
TUCP_002353	XLOC_045665	0.0855308	1.50248	-4.13476	0.0446	0.309503
TUCP_001970	XLOC_037275	5.32093	9.01971	-0.761402	5e-05	0.00202103
TUCP_002323	XLOC_044821	1.05909	0.304658	1.79756	0.04955	0.32714
TUCP_001437	XLOC_027199	0.256046	0.945267	-1.88432	0.01515	0.164985
TUCP_003219	XLOC_058106	5.8976	10.1494	-0.783199	0.02435	0.219608
TUCP_002953	XLOC_054194	0.929524	1.43198	-0.62345	0.0387	0.286045
TUCP_002955	XLOC_054226	4.06231	2.02571	1.00387	0.0109	0.134064
TUCP_002178	XLOC_041167	1.35154	0.989519	0.4498	0.03545	0.272053
TUCP_001702	XLOC_032412	5.01549	2.73397	0.875393	0.0156	0.167994
TUCP_001709	XLOC_032421	10.2756	16.6792	-0.69883	0.00855	0.113688
TUCP_004140	XLOC_073045	1.16654	2.23945	-0.940903	0.01125	0.136886
TUCP_002245	XLOC_042638	0.556869	1.47907	-1.40928	0.00855	0.113688
TUCP_002247	XLOC_042793	2.25077	1.75379	0.35994	0.03025	0.249154
TUCP_001578	XLOC_030165	1.33712	0.543904	1.2977	0.0094	0.121255
TUCP_003598	XLOC_063555	2.84072	4.46609	-0.652756	0.01665	0.174288
TUCP_000543	XLOC_012153	63.6197	49.4396	0.363807	0.0299	0.247481
TUCP_002034	XLOC_037899	1.33718	2.76477	-1.04796	0.03405	0.265901
TUCP_001899	XLOC_036174	1.40009	3.12452	-1.15812	0.0072	0.101364
TUCP_000941	XLOC_018994	40.8643	15.0647	1.43967	5e-05	0.00202103
TUCP_000940	XLOC_018994	29.9249	10.9721	1.44751	5e-05	0.00202103
TUCP_002746	XLOC_050511	1.71232	0.705354	1.27954	0.01945	0.191777
TUCP_001805	XLOC_034255	9.10314	13.9534	-0.616179	0.00485	0.0774924
TUCP_001803	XLOC_034250	4.46121	6.11182	-0.454169	0.01745	0.179407
TUCP_003286	XLOC_058659	38.0512	6.52663	2.54353	0.0001	0.00369986
TUCP_000939	XLOC_018994	13.6932	4.3031	1.67001	0.0019	0.0390879
TUCP_001455	XLOC_028002	0.687982	2.26683	-1.72023	0.03395	0.265358
TUCP_003911	XLOC_068268	16.0238	11.4774	0.481423	0.0069	0.0983735
TUCP_001402	XLOC_026808	6.7988	9.84127	-0.533564	0.0227	0.211013
TUCP_001400	XLOC_026801	16.604	12.536	0.405452	0.0179	0.182027
TUCP_002668	XLOC_049336	22.5464	17.1727	0.392776	0.01435	0.159891
TUCP_003135	XLOC_057096	0.881433	1.56106	-0.824605	0.0035	0.060897
TUCP_003227	XLOC_058157	1.88267	0.793986	1.24559	0.00435	0.0716971
TUCP_003220	XLOC_058107	3.33982	4.59045	-0.458868	0.04685	0.31744
TUCP_001889	XLOC_036057	1.09302	2.22707	-1.02683	0.0272	0.234171
TUCP_003036	XLOC_055738	2.41118	4.786	-0.989084	0.01005	0.127081
TUCP_003031	XLOC_055696	1.09269	0.369419	1.56456	0.03865	0.285857
TUCP_002145	XLOC_040310	14.3249	31.5698	-1.14002	5e-05	0.00202103
TUCP_001142	XLOC_021487	1.11436	0.498768	1.15977	0.02095	0.200198
TUCP_001928	XLOC_036803	15.895	8.91958	0.833526	0.0001	0.00369986
TUCP_001929	XLOC_036803	16.4734	11.4676	0.522575	0.0342	0.266494
TUCP_002567	XLOC_048065	1.07671	0.493228	1.1263	0.0149	0.163387
TUCP_002566	XLOC_048065	0.788896	0.412076	0.936925	0.0228	0.211604
TUCP_003424	XLOC_060562	9.33365	6.93294	0.428975	0.028	0.23825
TUCP_003429	XLOC_060616	3.16197	4.56277	-0.529084	0.01505	0.164359
TUCP_001388	XLOC_026632	14.9755	9.5053	0.655797	0.00135	0.0304609
TUCP_001387	XLOC_026632	6.15176	3.52025	0.80532	0.00155	0.0338051
TUCP_001521	XLOC_029034	2036.89	858.505	1.24647	5e-05	0.00202103
TUCP_003672	XLOC_064763	9.92684	14.7883	-0.575049	0.00215	0.042798
TUCP_001026	XLOC_019619	10.1317	7.17804	0.497213	0.03275	0.259868
TUCP_002459	XLOC_047018	19.5245	14.0383	0.475914	0.0007	0.0183932
TUCP_001233	XLOC_023274	3.79617	2.01311	0.91512	0.044	0.307135
TUCP_001235	XLOC_023275	0.667707	0.298539	1.1613	0.0213	0.202505
TUCP_000304	XLOC_005989	4.37216	7.26745	-0.733104	0.0014	0.0312515
TUCP_002230	XLOC_042340	1.1305	2.01391	-0.833038	0.034	0.265609
TUCP_002232	XLOC_042340	1.1089	0.36082	1.61977	0.03865	0.285857
TUCP_003540	XLOC_062684	0.367951	1.83513	-2.31829	0.0096	0.123075
TUCP_003546	XLOC_062799	1.16666	5.0018	-2.10007	0.0409	0.294755
TUCP_003547	XLOC_062801	26.777	46.9373	-0.80974	0.004	0.0672875
TUCP_000897	XLOC_018147	116.293	59.3333	0.970854	0.00025	0.00799258
TUCP_000895	XLOC_018143	45.7847	56.0914	-0.292915	0.0377	0.281986
TUCP_001349	XLOC_025848	1.36252	0.80516	0.758933	0.0442	0.307976
TUCP_001852	XLOC_035398	22.821	12.7452	0.840415	5e-05	0.00202103
TUCP_001855	XLOC_035511	358.251	220.585	0.699641	0.00305	0.0552582
TUCP_001856	XLOC_035511	808.556	487.069	0.731222	0.00045	0.012877
TUCP_002349	XLOC_045585	5.53225	7.38385	-0.416505	0.00725	0.101834
TUCP_003737	XLOC_065427	7.45542	3.42854	1.1207	5e-05	0.00202103
TUCP_003736	XLOC_065399	9.69767	6.01782	0.688397	0.0183	0.184265
TUCP_000729	XLOC_015060	0.403617	1.72919	-2.09904	0.03355	0.263553
TUCP_004166	XLOC_073666	12.3885	6.50914	0.928467	0.0097	0.123901
TUCP_003044	XLOC_055977	7.47016	12.7463	-0.770867	5e-05	0.00202103
TUCP_003047	XLOC_055986	2.01803	1.03747	0.959873	0.02305	0.212865
TUCP_003049	XLOC_056026	6.90645	17.5097	-1.34214	5e-05	0.00202103
TUCP_003048	XLOC_056026	4.25201	6.00917	-0.499021	0.04945	0.326789
TUCP_001377	XLOC_026377	1.35782	0.669001	1.02121	0.00045	0.012877
TUCP_000227	XLOC_004290	0	0.942912	#NAME?	5e-05	0.00202103
TUCP_000221	XLOC_004095	3.30069	2.22312	0.570179	0.02875	0.241737
TUCP_001955	XLOC_037058	17.0829	37.357	-1.12882	5e-05	0.00202103
TUCP_001957	XLOC_037131	11.8071	9.34384	0.337568	0.03775	0.282138
TUCP_003941	XLOC_068718	1.64159	3.01721	-0.878127	0.0069	0.0983735
TUCP_003943	XLOC_068779	2.77538	0.199219	3.80026	5e-05	0.00202103
TUCP_000417	XLOC_008894	37.6682	25.9601	0.537052	0.004	0.0672875
TUCP_002309	XLOC_044556	1.21379	2.00883	-0.726839	0.00475	0.0762914
TUCP_000605	XLOC_012877	815.209	619.485	0.3961	0.0128	0.148316
TUCP_000608	XLOC_012995	2.41166	3.01176	-0.320579	0.04665	0.316825
TUCP_002119	XLOC_039953	26.9892	43.6878	-0.694846	0.0002	0.00663999
TUCP_000322	XLOC_006493	0	131.599	#NAME?	5e-05	0.00202103
TUCP_000826	XLOC_017080	7.84688	3.54429	1.14662	0.0001	0.00369986
TUCP_000827	XLOC_017080	0.725853	6.81134	-3.23019	0.0093	0.120456
TUCP_000824	XLOC_017080	7.21431	3.65353	0.98157	0.00535	0.0828207
TUCP_000822	XLOC_017079	5.51949	1.97204	1.48485	0.0008	0.0204197
TUCP_000823	XLOC_017079	18.3404	14.409	0.348053	0.0489	0.32484
TUCP_000821	XLOC_016964	0.722837	1.14721	-0.666383	0.0165	0.173204
TUCP_003696	XLOC_064881	5.24431	7.95198	-0.60056	0.03255	0.259029
TUCP_003470	XLOC_061124	6.87653	0.892223	2.9462	0.0018	0.0376235
TUCP_000929	XLOC_018730	42.5039	10.855	1.96924	5e-05	0.00202103
TUCP_000117	XLOC_001533	35.5869	16.079	1.14617	5e-05	0.00202103
TUCP_000353	XLOC_007149	20.0375	15.9813	0.326318	0.0268	0.232066
TUCP_000356	XLOC_007322	2.25438	3.32667	-0.561351	0.0024	0.0463522
TUCP_000526	XLOC_011817	7.11598	5.43709	0.388227	0.0376	0.281621
TUCP_000525	XLOC_011640	0.742216	1.4426	-0.958759	0.00115	0.0269193
TUCP_002013	XLOC_037684	0.851074	0.341107	1.31906	0.03045	0.250013
TUCP_002012	XLOC_037674	2.0296	3.84978	-0.923581	0.0324	0.258406
TUCP_003762	XLOC_065639	563.402	309.686	0.863357	5e-05	0.00202103
TUCP_003340	XLOC_059323	9.80071	6.7948	0.528455	0.00285	0.0525926
TUCP_001441	XLOC_027390	2.47089	3.61568	-0.549236	0.0455	0.312901
TUCP_003538	XLOC_062682	1.54976	11.7877	-2.92717	0.00165	0.0353731
TUCP_000845	XLOC_017625	45.7804	24.482	0.903011	0.01565	0.168255
TUCP_002729	XLOC_050309	262.49	438.701	-0.740977	0.03145	0.254384
TUCP_000010	XLOC_000101	5.47223	7.35112	-0.425835	0.0086	0.114237
TUCP_003834	XLOC_067092	1.10243	0.281875	1.96757	0.01355	0.153882
TUCP_001795	XLOC_034145	21.4604	11.5936	0.888351	5e-05	0.00202103
TUCP_000774	XLOC_015736	3.65137	2.00265	0.866527	0.0118	0.141112
TUCP_000772	XLOC_015579	22.6946	16.9234	0.423327	0.0332	0.262025
TUCP_001420	XLOC_026977	2.5494	3.89336	-0.610858	0.00025	0.00799258
TUCP_002681	XLOC_049463	1.88838	3.39067	-0.844422	0.0034	0.0596439
TUCP_002684	XLOC_049464	0.548034	1.21479	-1.14837	0.01825	0.184045
TUCP_002685	XLOC_049553	1.06993	0.235941	2.18103	0.01565	0.168255
TUCP_002686	XLOC_049556	8.8139	0.963171	3.19392	0.0022	0.0435443
TUCP_002687	XLOC_049579	10.4566	18.0415	-0.786907	0.0399	0.290535
TUCP_003486	XLOC_061368	0.968464	2.09445	-1.1128	0.02755	0.235978
TUCP_003154	XLOC_057266	0.707766	1.93751	-1.45286	0.04705	0.318156
TUCP_000097	XLOC_001220	6.17671	17.1408	-1.47252	0.00945	0.12178
TUCP_000096	XLOC_001220	0.682463	2.49418	-1.86974	0.0173	0.17848
TUCP_001324	XLOC_025452	8.49304	4.82994	0.814277	0.00315	0.0565306
TUCP_001323	XLOC_025452	3.27099	1.50267	1.1222	0.04405	0.307259
TUCP_001120	XLOC_021060	24.1277	30.3905	-0.332934	0.01775	0.181154
TUCP_001906	XLOC_036384	5.361	3.88715	0.463792	0.0135	0.153582
TUCP_002195	XLOC_041310	12.5731	4.4171	1.50917	5e-05	0.00202103
TUCP_002190	XLOC_041209	1743.82	1384.27	0.333123	0.01225	0.144101
TUCP_002191	XLOC_041250	8.78097	11.738	-0.41874	0.0157	0.16848
TUCP_002437	XLOC_046689	5.81362	3.24702	0.840322	0.00075	0.0193755
TUCP_002436	XLOC_046689	6.63903	4.56202	0.541299	0.02335	0.214347
TUCP_004179	XLOC_073951	66.7897	52.2567	0.354008	0.0233	0.21417
TUCP_000127	XLOC_001727	0.645918	1.35088	-1.06448	0.0249	0.222437
TUCP_000124	XLOC_001661	0.119888	0.841627	-2.81149	0.0321	0.257152
TUCP_002251	XLOC_042801	9.99986	5.75612	0.796811	0.02575	0.227212
TUCP_002255	XLOC_042842	33.4449	27.1028	0.303343	0.02165	0.204789
TUCP_003611	XLOC_063755	5.44098	3.54119	0.619632	0.04235	0.300661
TUCP_002865	XLOC_052631	984.32	797.868	0.302977	0.01975	0.193711
TUCP_000578	XLOC_012733	0.453213	1.11533	-1.29921	0.0095	0.122168
TUCP_000574	XLOC_012547	3.02894	5.08916	-0.748613	0.0015	0.0329624
TUCP_000577	XLOC_012733	5.785	11.3099	-0.967197	5e-05	0.00202103
TUCP_002042	XLOC_038016	4.35253	2.2101	0.97774	0.0365	0.276756
TUCP_002043	XLOC_038016	2.13234	1.20712	0.82087	0.0074	0.103302
TUCP_004023	XLOC_070436	0.901388	1.37318	-0.607302	0.0162	0.171433
TUCP_003300	XLOC_058828	29.0827	19.6472	0.565842	0.01055	0.131009
TUCP_003301	XLOC_058828	24.3267	13.8798	0.809552	0.0003	0.00924583
TUCP_001217	XLOC_023137	75.1575	42.2605	0.830608	0.02445	0.220168
TUCP_001218	XLOC_023137	75.1575	42.2605	0.830608	0.02215	0.207768
TUCP_002772	XLOC_051070	9.23184	6.8886	0.422407	0.0277	0.2367
TUCP_001108	XLOC_020806	7.76191	9.42488	-0.280063	0.04665	0.316825
TUCP_000042	XLOC_000440	20.3825	12.9065	0.659236	0.03695	0.278611
TUCP_001622	XLOC_031139	38.3582	29.6064	0.373625	0.02605	0.228489
TUCP_004117	XLOC_072365	6.70018	10.5727	-0.65807	0.0304	0.249779
TUCP_000830	XLOC_017080	2.98242	0.484461	2.62203	0.0029	0.0532799
TUCP_000835	XLOC_017224	13.0641	19.0918	-0.547344	0.00045	0.012877
TUCP_002995	XLOC_055079	2.82005	1.13884	1.30815	0.01245	0.145797
TUCP_003021	XLOC_055380	753.343	969.827	-0.36442	0.0049	0.0780644
TUCP_003020	XLOC_055379	75.2825	105.324	-0.484449	0.00275	0.0511448
TUCP_002920	XLOC_053583	1.039	0.428115	1.27912	0.01125	0.136886
TUCP_001935	XLOC_036878	1.4543	3.57442	-1.29738	0.02925	0.244016
TUCP_000386	XLOC_008139	12.6825	6.95492	0.866734	5e-05	0.00202103
TUCP_000381	XLOC_007896	0.511805	0.951138	-0.894059	0.0446	0.309503
TUCP_001474	XLOC_028172	0.497559	1.04616	-1.07216	0.02305	0.212865
TUCP_001472	XLOC_028138	440.047	255.364	0.785103	5e-05	0.00202103
TUCP_001399	XLOC_026799	55.8163	34.9873	0.673854	0.01295	0.149474
TUCP_001539	XLOC_029342	1.94505	1.18375	0.716441	0.04845	0.323352
TUCP_001533	XLOC_029230	5.62501	10.6644	-0.922879	0.0065	0.0945683
TUCP_002134	XLOC_040235	0.668708	1.07759	-0.688358	0.027	0.233218
TUCP_002072	XLOC_038848	2.86142	5.80255	-1.01995	0.00105	0.0251824
TUCP_002074	XLOC_038892	2.29203	1.37168	0.740682	5e-05	0.00202103
TUCP_003558	XLOC_062943	4.12429	9.30739	-1.17423	0.0012	0.0278402
TUCP_001847	XLOC_035205	28.6317	19.9293	0.522722	5e-05	0.00202103
TUCP_001156	XLOC_021832	2.9171	1.58837	0.876986	0.03565	0.272846
TUCP_001671	XLOC_032000	6.02253	8.30773	-0.464084	0.03035	0.249604
TUCP_003798	XLOC_066481	0.255318	1.06531	-2.06091	0.04135	0.296423
TUCP_000718	XLOC_014891	0.860579	1.40498	-0.707175	0.00195	0.0397719
TUCP_000863	XLOC_017767	3.39787	4.57591	-0.42943	0.04585	0.314005
TUCP_002708	XLOC_050169	72.0661	58.2561	0.306912	0.01675	0.174844
TUCP_000035	XLOC_000404	46.8018	32.1467	0.541894	0.0115	0.13886
TUCP_001344	XLOC_025848	3.16872	1.96596	0.68867	0.02095	0.200198
TUCP_000236	XLOC_004609	6.78786	4.34282	0.644326	0.01445	0.160508
TUCP_000234	XLOC_004448	41.5956	19.8579	1.06672	5e-05	0.00202103
TUCP_001186	XLOC_022568	4.72419	1.37085	1.785	5e-05	0.00202103
TUCP_001185	XLOC_022568	5.25796	1.41358	1.89515	5e-05	0.00202103
TUCP_001182	XLOC_022330	59.9528	38.4615	0.640412	5e-05	0.00202103
TUCP_001968	XLOC_037239	31.3287	19.8951	0.655069	5e-05	0.00202103
TUCP_002186	XLOC_041194	1.06831	0.283288	1.91498	0.0078	0.107055
TUCP_002333	XLOC_045238	4.27175	3.02424	0.498256	0.01615	0.171129
TUCP_000791	XLOC_016425	33.8082	24.1618	0.484641	0.03685	0.278218
TUCP_001449	XLOC_027815	27.6492	21.6208	0.354816	0.0493	0.326169
TUCP_003173	XLOC_057442	5.83089	3.77239	0.628236	0.03125	0.25365
TUCP_002102	XLOC_039709	0.400624	1.07897	-1.42933	0.0163	0.172003
TUCP_002101	XLOC_039574	1.21994	2.44357	-1.00218	0.003	0.0545985
TUCP_002813	XLOC_051651	32.419	19.3778	0.742435	5e-05	0.00202103
TUCP_003249	XLOC_058383	0.880197	1.4162	-0.686125	0.00065	0.0173722
TUCP_003241	XLOC_058315	64.2004	48.979	0.39042	0.00315	0.0565306
TUCP_003865	XLOC_067507	2.77394	3.97543	-0.519171	0.0024	0.0463522
TUCP_001736	XLOC_033006	0.772395	0.205578	1.90965	0.00925	0.119972
TUCP_001739	XLOC_033006	0.518114	1.01917	-0.976047	0.01605	0.170571
TUCP_004039	XLOC_070688	2.38506	3.81993	-0.679525	0.0067	0.0965101
TUCP_003320	XLOC_059117	11.3677	14.5749	-0.358541	0.01215	0.143539
TUCP_003321	XLOC_059120	1.12461	3.69828	-1.71744	0.0221	0.207542
TUCP_003322	XLOC_059124	2.53592	5.13244	-1.01714	0.00105	0.0251824
TUCP_004036	XLOC_070632	0.363928	6.08238	-4.06291	0.0419	0.298705
TUCP_004158	XLOC_073461	1.46313	3.17983	-1.11989	0.0016	0.0345351
TUCP_002187	XLOC_041194	0.283219	0.830121	-1.5514	0.04655	0.316434
TUCP_002184	XLOC_041194	2.04239	0.80901	1.33603	0.0161	0.170859
TUCP_001110	XLOC_020857	3.56858	4.51712	-0.340052	0.0285	0.240642
TUCP_003771	XLOC_065810	1.09025	2.21793	-1.02455	0.01175	0.140708
TUCP_003776	XLOC_066142	1.46947	2.51583	-0.775738	0.02225	0.208407
TUCP_003369	XLOC_059880	2.98217	1.05721	1.4961	0.0017	0.0360674
TUCP_003983	XLOC_069724	3.11505	4.87808	-0.647057	0.0469	0.317552
TUCP_000187	XLOC_003431	33.2209	24.9332	0.414024	0.03875	0.286273
TUCP_000188	XLOC_003431	15.5025	8.33027	0.896068	0.0453	0.312101
TUCP_001073	XLOC_020040	93.6218	78.2209	0.25929	0.04605	0.314673
TUCP_003508	XLOC_061880	18.2247	12.2843	0.569077	0.00055	0.0151692
TUCP_003506	XLOC_061879	1.08518	2.08123	-0.939507	5e-05	0.00202103
TUCP_003501	XLOC_061818	42.0353	20.64	1.02616	5e-05	0.00202103
TUCP_003502	XLOC_061818	10.6177	4.97622	1.09335	0.0019	0.0390879
TUCP_000066	XLOC_000660	41.0229	26.4439	0.633492	0.001	0.0242618
TUCP_003214	XLOC_057991	1.49973	2.56006	-0.771473	0.01615	0.171129
TUCP_001607	XLOC_030486	9.15708	11.531	-0.332562	0.0416	0.297521
TUCP_003291	XLOC_058696	36.6003	22.136	0.72546	0.0063	0.0926261
TUCP_003293	XLOC_058701	85.8173	29.5457	1.53832	5e-05	0.00202103
TUCP_003294	XLOC_058701	82.1002	39.8909	1.04133	0.0001	0.00369986
TUCP_000192	XLOC_003476	0.270867	1.05374	-1.95986	0.01675	0.174844
TUCP_000768	XLOC_015518	0.347259	0.803274	-1.20988	0.00095	0.0232703
TUCP_003125	XLOC_056928	0.840469	0	inf	5e-05	0.00202103
TUCP_002512	XLOC_047628	5.38677	6.66446	-0.307068	0.0418	0.298216
TUCP_003003	XLOC_055366	20.201	12.3359	0.711563	0.0151	0.164612
TUCP_003004	XLOC_055366	24.3808	17.2933	0.495529	0.0492	0.325879
TUCP_001334	XLOC_025649	0.558817	1.39803	-1.32295	0.03355	0.263553
TUCP_001337	XLOC_025719	0.684631	1.25935	-0.879278	0.0157	0.16848
TUCP_000953	XLOC_019188	1.79348	0.650402	1.46336	0.00045	0.012877
TUCP_001913	XLOC_036461	0.620963	2.1467	-1.78954	0.00085	0.0213413
TUCP_003932	XLOC_068661	0.486111	1.3242	-1.44576	0.01075	0.132798
TUCP_002805	XLOC_051560	1.54371	0.414312	1.89761	0.0084	0.112467
TUCP_002802	XLOC_051475	4.1286	3.26873	0.336923	0.0464	0.316052
TUCP_001499	XLOC_028368	0.154535	0.735252	-2.2503	0.01265	0.147199
TUCP_003398	XLOC_060021	5.43974	4.27433	0.347838	0.02845	0.240356
TUCP_003393	XLOC_060001	2.6891	1.26877	1.08369	0.0003	0.00924583
TUCP_003615	XLOC_063798	10.5978	13.3352	-0.331479	0.02235	0.208857
TUCP_001271	XLOC_024348	3.02169	1.23879	1.28642	0.0321	0.257152
TUCP_000649	XLOC_013720	8.77313	5.73057	0.614412	0.0045	0.0735427
TUCP_000644	XLOC_013638	25.8733	16.7634	0.626153	0.00065	0.0173722
TUCP_001510	XLOC_028754	131.197	84.5759	0.633419	5e-05	0.00202103
TUCP_000214	XLOC_003898	2.09949	0.406383	2.36913	0.0456	0.313197
TUCP_002448	XLOC_046921	24.5327	14.4596	0.762676	5e-05	0.00202103
TUCP_003577	XLOC_063178	1.83787	0.410651	2.16205	0.0011	0.0261058
TUCP_003576	XLOC_063159	1.48201	0.461669	1.68263	0.02025	0.196786
TUCP_003578	XLOC_063178	3.80934	1.66187	1.19674	0.00015	0.00522409
TUCP_003682	XLOC_064771	22.7253	15.9295	0.512594	0.01835	0.184537
TUCP_001867	XLOC_035728	2.16657	4.81271	-1.15143	0.00065	0.0173722
TUCP_000058	XLOC_000592	576.462	353.818	0.704218	5e-05	0.00202103
TUCP_000051	XLOC_000513	1.51586	0.673176	1.17108	0.0406	0.293464
TUCP_000057	XLOC_000592	235.944	152.746	0.627312	0.01015	0.127881
TUCP_003854	XLOC_067383	1.63175	0.68832	1.24527	0.01405	0.157692
TUCP_003727	XLOC_065285	0.362316	1.81728	-2.32646	0.0071	0.10028
TUCP_003728	XLOC_065285	0.468734	2.35297	-2.32764	0.00615	0.0909714
TUCP_000485	XLOC_010839	12.0661	14.9244	-0.306714	0.0334	0.263027
TUCP_002393	XLOC_046064	2.54563	5.40757	-1.08696	0.00745	0.103806
TUCP_003119	XLOC_056678	20.4669	15.7003	0.382507	0.032	0.256725
TUCP_000805	XLOC_016705	1.82031	0.68285	1.41454	0.00345	0.060268
TUCP_001365	XLOC_026251	9.05931	3.98032	1.18651	0.0162	0.171433
TUCP_001369	XLOC_026292	12.5633	9.56745	0.39301	0.0459	0.314204
TUCP_004075	XLOC_071571	3.10787	0.645301	2.26788	0.036	0.274499
TUCP_000219	XLOC_004080	26.5018	34.3383	-0.373728	0.03765	0.281854
TUCP_003457	XLOC_060872	8.81667	11.3226	-0.360903	0.0103	0.128931
TUCP_002524	XLOC_047703	2.63031	4.83647	-0.878725	0.02075	0.19907
TUCP_001943	XLOC_036901	0.933973	2.24024	-1.2622	0.00125	0.0287068
TUCP_001946	XLOC_036941	0.885123	2.19127	-1.30782	0.01695	0.176139
TUCP_003207	XLOC_057800	1.36717	0.527213	1.37473	0.04595	0.314319
TUCP_000405	XLOC_008425	4.22861	1.72837	1.29077	0.0026	0.0491337
TUCP_002311	XLOC_044616	6.68044	5.08488	0.393731	0.02995	0.247797
HSP70+Sa vs HSP70
transcript_id	gene_id	HSP70_Sa_FPKM	HSP70_FPKM	log2(foldchange)	pvalue	qvalue
TUCP_004102	XLOC_072034	4.89973	3.62826	0.433424	0.00155	0.0338051
TUCP_002903	XLOC_053223	52.2821	79.3227	-0.601416	5e-05	0.00202103
TUCP_001307	XLOC_025051	3.74998	7.37949	-0.97664	5e-05	0.00202103
TUCP_000672	XLOC_014286	0.706377	1.98815	-1.49292	0.02505	0.223261
TUCP_002120	XLOC_039953	15.5106	21.8481	-0.49425	0.03215	0.257336
TUCP_003658	XLOC_064563	22.4983	7.63813	1.55853	5e-05	0.00202103
TUCP_003659	XLOC_064582	2.48637	4.13015	-0.732153	0.0117	0.140415
TUCP_001695	XLOC_032315	7.34115	14.8026	-1.01177	0.00025	0.00799258
TUCP_001698	XLOC_032338	1146.34	1547.75	-0.433134	0.00655	0.0949782
TUCP_003261	XLOC_058416	3.8055	6.10452	-0.681794	0.01355	0.153882
TUCP_003840	XLOC_067261	1.26616	3.05808	-1.27217	0.04185	0.29843
TUCP_002573	XLOC_048088	0.354516	0.832915	-1.23232	0.03655	0.277035
TUCP_001903	XLOC_036265	43.7473	24.141	0.857708	5e-05	0.00202103
TUCP_001754	XLOC_033275	40.6303	54.645	-0.427533	0.0371	0.279298
TUCP_001752	XLOC_033275	113.054	164.915	-0.544717	0.00015	0.00522409
TUCP_003442	XLOC_060725	134.686	58.9376	1.19234	5e-05	0.00202103
TUCP_003445	XLOC_060728	12.0437	22.1081	-0.876298	5e-05	0.00202103
TUCP_003444	XLOC_060728	4.70491	7.71698	-0.71387	0.0249	0.222437
TUCP_000936	XLOC_018992	0.554732	1.18469	-1.09465	0.02315	0.213411
TUCP_002479	XLOC_047225	1.85701	2.50552	-0.432132	0.01385	0.156321
TUCP_002475	XLOC_047157	7.13763	11.5914	-0.699541	5e-05	0.00202103
TUCP_004134	XLOC_072844	4.20441	9.43274	-1.16578	0.0157	0.16848
TUCP_004133	XLOC_072833	15.9809	23.1141	-0.532421	0.0019	0.0390879
TUCP_000167	XLOC_003034	89.5645	124.048	-0.469904	5e-05	0.00202103
TUCP_000161	XLOC_002727	0.82203	0.414311	0.988478	5e-05	0.00202103
TUCP_000168	XLOC_003050	0.835101	0.162424	2.36218	0.04825	0.322636
TUCP_001453	XLOC_027931	1.67831	3.3067	-0.978382	0.0005	0.0140348
TUCP_000364	XLOC_007567	1.25592	2.96558	-1.23958	0.0113	0.137302
TUCP_000360	XLOC_007539	52.1557	70.6312	-0.437482	0.00325	0.0577694
TUCP_001548	XLOC_029425	0.974349	0.0796395	3.61288	0.02655	0.231012
TUCP_001544	XLOC_029381	19.6067	33.9318	-0.791289	5e-05	0.00202103
TUCP_001545	XLOC_029385	91.8906	111.297	-0.276427	0.0164	0.172622
TUCP_001039	XLOC_019687	9.60323	2.51024	1.93569	0.02705	0.233418
TUCP_002828	XLOC_052058	27.5243	23.4631	0.230311	0.04955	0.32714
TUCP_002827	XLOC_052015	0.819755	0.281278	1.54319	0.0445	0.309179
TUCP_000532	XLOC_011885	78.8495	104.368	-0.404503	0.00075	0.0193755
TUCP_001668	XLOC_031929	28.5434	50.0877	-0.811299	5e-05	0.00202103
TUCP_001660	XLOC_031757	4.50297	5.90855	-0.391927	0.0397	0.289826
TUCP_002008	XLOC_037662	0.413089	0.951371	-1.20356	0.01055	0.131009
TUCP_002009	XLOC_037662	1.09834	0.508166	1.11196	0.00055	0.0151692
TUCP_002003	XLOC_037592	12.9844	16.4761	-0.343603	0.0245	0.220447
TUCP_003751	XLOC_065499	1.42667	3.07071	-1.10592	0.03995	0.290757
TUCP_000709	XLOC_014779	0.793544	0.378843	1.06671	0.01815	0.183444
TUCP_000700	XLOC_014595	6.19797	8.88586	-0.519717	0.0003	0.00924583
TUCP_001259	XLOC_024016	2.5622	0.358637	2.83679	0.0092	0.119561
TUCP_001250	XLOC_023812	64.0867	92.5074	-0.529545	0.0001	0.00369986
TUCP_002631	XLOC_048710	4.6415	2.8894	0.683821	0.0027	0.0504665
TUCP_004026	XLOC_070442	3.03921	6.18241	-1.02448	0.0039	0.0660521
TUCP_004025	XLOC_070436	0.56873	1.50762	-1.40646	0.0001	0.00369986
TUCP_001848	XLOC_035251	39.4227	31.2488	0.335226	0.00465	0.0751243
TUCP_003523	XLOC_062419	21.7596	30.9028	-0.506088	0.00635	0.0929947
TUCP_003520	XLOC_062407	4.19283	1.95052	1.10406	0.0215	0.20385
TUCP_000870	XLOC_017859	2.56954	0.492472	2.38339	0.03315	0.261908
TUCP_002738	XLOC_050378	4.3535	6.79976	-0.643308	0.0005	0.0140348
TUCP_002734	XLOC_050345	10.7602	15.0017	-0.479423	0.00625	0.0920595
TUCP_002735	XLOC_050345	15.5908	20.6414	-0.40485	0.0123	0.144543
TUCP_002730	XLOC_050309	648.305	1163.01	-0.843125	5e-05	0.00202103
TUCP_002733	XLOC_050343	48.9583	64.1783	-0.390531	0.0012	0.0278402
TUCP_001839	XLOC_035026	0.659877	0.146529	2.17101	0.01215	0.143539
TUCP_001832	XLOC_034849	1.63254	2.38068	-0.544257	0.01255	0.146557
TUCP_001831	XLOC_034728	0.846691	0.624527	0.439072	0.005	0.0792466
TUCP_000006	XLOC_000041	3.45485	5.35821	-0.633128	0.0345	0.268052
TUCP_000007	XLOC_000078	235.411	324.154	-0.4615	0.0001	0.00369986
TUCP_001357	XLOC_026036	19.4344	26.6419	-0.455085	5e-05	0.00202103
TUCP_000240	XLOC_004694	1.35544	0.55101	1.29862	0.0321	0.257152
TUCP_002084	XLOC_039228	0.580444	1.56434	-1.43032	0.0323	0.258061
TUCP_002081	XLOC_039188	0.202752	0.982905	-2.27734	0.01295	0.149474
TUCP_001197	XLOC_022669	8.15706	12.8365	-0.654135	0.03825	0.284288
TUCP_002359	XLOC_045690	1.78612	0.282526	2.66037	0.0012	0.0278402
TUCP_001970	XLOC_037275	5.32093	8.26632	-0.635566	5e-05	0.00202103
TUCP_004046	XLOC_070894	0.385259	0.992324	-1.36498	0.03505	0.270394
TUCP_004047	XLOC_070931	3.58227	5.10228	-0.510267	0.0139	0.156699
TUCP_003923	XLOC_068601	1.82766	3.2383	-0.825236	0.03045	0.250013
TUCP_003927	XLOC_068609	11.8955	27.7731	-1.22328	5e-05	0.00202103
TUCP_003924	XLOC_068604	6.96182	11.0276	-0.663579	0.0014	0.0312515
TUCP_003925	XLOC_068607	1.57881	4.66209	-1.56214	0.0014	0.0312515
TUCP_000784	XLOC_016230	4.05342	2.66475	0.605138	0.03255	0.259029
TUCP_003494	XLOC_061553	52.3255	25.7537	1.02273	0.0003	0.00924583
TUCP_003219	XLOC_058106	5.8976	10.6161	-0.848059	0.00855	0.113688
TUCP_004170	XLOC_073804	1.37175	0.191225	2.84268	0.0266	0.231216
TUCP_002951	XLOC_054059	1.36126	2.32289	-0.770974	0.02305	0.212865
TUCP_002953	XLOC_054194	0.929524	0.0991993	3.22809	0.0011	0.0261058
TUCP_002955	XLOC_054226	4.06231	2.6617	0.609952	0.04885	0.324673
TUCP_002956	XLOC_054226	8.06208	2.96851	1.44141	0.00015	0.00522409
TUCP_002959	XLOC_054249	2.01291	3.27	-0.700006	0.0077	0.106227
TUCP_000088	XLOC_001092	1.77666	0.347947	2.35223	0.00235	0.0457503
TUCP_002178	XLOC_041167	1.35154	0.982261	0.460422	0.0146	0.161556
TUCP_001119	XLOC_021059	14.6709	26.6838	-0.863009	0.00015	0.00522409
TUCP_001118	XLOC_021059	1.93398	4.39867	-1.18549	0.01845	0.185115
TUCP_003235	XLOC_058210	80.1402	104.01	-0.376132	0.01355	0.153882
TUCP_000478	XLOC_010720	0.996607	0.409549	1.28299	0.02395	0.217693
TUCP_001709	XLOC_032421	10.2756	20.2304	-0.977299	0.0001	0.00369986
TUCP_003411	XLOC_060201	8.08359	9.91649	-0.294834	0.0447	0.309724
TUCP_003414	XLOC_060250	1.63548	5.13629	-1.65101	0.0118	0.141112
TUCP_004144	XLOC_073064	6.08048	1.50993	2.0097	0.00775	0.106649
TUCP_004140	XLOC_073045	1.16654	1.94936	-0.740761	0.02445	0.220168
TUCP_004143	XLOC_073062	1.65927	0.856003	0.954864	0.00185	0.0383539
TUCP_000138	XLOC_002332	13.1562	21.1428	-0.68442	0.0112	0.1365
TUCP_000132	XLOC_001981	1.57284	0.709138	1.14923	5e-05	0.00202103
TUCP_002247	XLOC_042793	2.25077	1.76481	0.350907	0.01895	0.188502
TUCP_002249	XLOC_042801	5.00268	9.16054	-0.87273	0.01245	0.145797
TUCP_001573	XLOC_030021	2.44386	3.41943	-0.484598	0.0262	0.229342
TUCP_003622	XLOC_063860	10.2845	17.9307	-0.801967	5e-05	0.00202103
TUCP_000339	XLOC_006866	3.71847	1.93464	0.942643	0.03605	0.27474
TUCP_001060	XLOC_019783	1.14004	0.45779	1.31632	0.02275	0.211365
TUCP_003819	XLOC_066837	1.8192	7.89389	-2.11743	0.03035	0.249604
TUCP_000547	XLOC_012297	0.434899	0.87935	-1.01576	0.0092	0.119561
TUCP_002032	XLOC_037817	5.45924	8.36675	-0.615967	0.0016	0.0345351
TUCP_000941	XLOC_018994	40.8643	23.7964	0.780099	5e-05	0.00202103
TUCP_000940	XLOC_018994	29.9249	19.3821	0.626621	0.00525	0.081733
TUCP_003378	XLOC_059885	0.906198	0.550134	0.720044	0.0469	0.317552
TUCP_003373	XLOC_059885	1.2495	0.475036	1.39524	0.0078	0.107055
TUCP_003993	XLOC_069745	0.872214	0.176638	2.30389	0.0394	0.288787
TUCP_003991	XLOC_069740	13.4578	16.5194	-0.295717	0.03835	0.284606
TUCP_001269	XLOC_024188	22.2124	28.5294	-0.361087	0.0073	0.102289
TUCP_001068	XLOC_019844	5.39344	3.98663	0.436038	0.02885	0.24211
TUCP_003514	XLOC_062321	4.83077	6.63153	-0.457089	0.0033	0.0584691
TUCP_001806	XLOC_034255	9.23728	14.2685	-0.62729	0.00765	0.105746
TUCP_001805	XLOC_034255	9.10314	13.2124	-0.537458	0.00565	0.0859615
TUCP_001803	XLOC_034250	4.46121	6.04304	-0.43784	0.0102	0.128156
TUCP_001800	XLOC_034165	1.01763	0.377509	1.43063	0.0285	0.240642
TUCP_000079	XLOC_000913	1.4543	2.30398	-0.663799	0.0366	0.277192
TUCP_000070	XLOC_000786	1.0685	0.312036	1.7758	0.0109	0.134064
TUCP_003706	XLOC_065125	2.14062	0.778869	1.45858	0.0498	0.328002
TUCP_003705	XLOC_065125	3.36035	5.36582	-0.675187	0.00435	0.0716971
TUCP_003283	XLOC_058638	28.213	47.8191	-0.761223	0.00435	0.0716971
TUCP_003287	XLOC_058661	12.2574	15.1755	-0.308092	0.02375	0.21661
TUCP_003286	XLOC_058659	38.0512	12.9755	1.55215	5e-05	0.00202103
TUCP_003285	XLOC_058653	39.5977	56.4955	-0.512719	0.00345	0.060268
TUCP_001456	XLOC_028015	185.778	266.537	-0.520758	0.0057	0.0865331
TUCP_001457	XLOC_028016	100.156	203.026	-1.01942	5e-05	0.00202103
TUCP_003914	XLOC_068372	0.483162	1.43261	-1.56807	0.03135	0.254008
TUCP_001403	XLOC_026809	6.9769	9.31812	-0.417453	0.0067	0.0965101
TUCP_003138	XLOC_057153	1.48699	2.64235	-0.82943	0.0424	0.300894
TUCP_003136	XLOC_057129	11.0746	13.5959	-0.29591	0.0136	0.154316
TUCP_003204	XLOC_057667	10.359	15.1281	-0.546345	0.03905	0.287533
TUCP_003220	XLOC_058107	3.33982	5.10362	-0.611753	0.0026	0.0491337
TUCP_001889	XLOC_036057	1.09302	2.58666	-1.24278	0.0037	0.0635406
TUCP_001884	XLOC_035968	5.11961	6.83229	-0.416335	0.04175	0.298104
TUCP_001883	XLOC_035925	9.64614	14.6809	-0.605921	5e-05	0.00202103
TUCP_003035	XLOC_055737	13.2262	20.7119	-0.647061	5e-05	0.00202103
TUCP_003036	XLOC_055738	2.41118	5.12244	-1.08709	0.0025	0.0477537
TUCP_002143	XLOC_040265	0.72087	0.324906	1.14972	0.0369	0.278374
TUCP_002146	XLOC_040340	88.3802	110.244	-0.318901	0.0053	0.0823151
TUCP_002145	XLOC_040310	14.3249	29.4402	-1.03926	5e-05	0.00202103
TUCP_004095	XLOC_071835	6.67085	13.0274	-0.965603	0.00645	0.0940767
TUCP_004094	XLOC_071833	1.36741	2.35386	-0.783587	0.00135	0.0304609
TUCP_001926	XLOC_036767	37.9191	49.6277	-0.388223	0.00285	0.0525926
TUCP_001927	XLOC_036784	0.894813	0.14148	2.66099	0.02265	0.21068
TUCP_001922	XLOC_036706	1.66328	1.10889	0.584915	0.00485	0.0774924
TUCP_001923	XLOC_036723	0.779147	0.382124	1.02785	0.047	0.3179
TUCP_001928	XLOC_036803	15.895	12.4456	0.352935	0.03145	0.254384
TUCP_002567	XLOC_048065	1.07671	0.534074	1.01152	0.0185	0.18551
TUCP_002566	XLOC_048065	0.788896	0.288909	1.44922	0.0011	0.0261058
TUCP_000428	XLOC_009209	0.643336	1.49241	-1.214	0.03305	0.261355
TUCP_000429	XLOC_009209	1.29297	0.654347	0.982563	0.00195	0.0397719
TUCP_000427	XLOC_009140	41.0753	53.744	-0.387832	0.00115	0.0269193
TUCP_003429	XLOC_060616	3.16197	5.47916	-0.793129	5e-05	0.00202103
TUCP_001483	XLOC_028267	9.17835	12.8606	-0.486654	0.00365	0.0628991
TUCP_000992	XLOC_019403	4.09908	11.3111	-1.46437	0.0025	0.0477537
TUCP_001306	XLOC_025051	2.5317	4.12462	-0.704154	0.00235	0.0457503
TUCP_000654	XLOC_013801	5.48723	1.88234	1.54355	0.0024	0.0463522
TUCP_000656	XLOC_013844	5.4821	6.66174	-0.28117	0.03165	0.25527
TUCP_001521	XLOC_029034	2036.89	924.158	1.14016	0.0002	0.00663999
TUCP_001524	XLOC_029034	9048.22	13922.2	-0.621679	0.03415	0.266383
TUCP_001527	XLOC_029096	0.355345	1.80373	-2.34369	0.0365	0.276756
TUCP_002706	XLOC_049910	56.8514	68.5598	-0.270165	0.0203	0.197015
TUCP_001779	XLOC_033731	3.35262	8.78164	-1.3892	0.0178	0.181381
TUCP_002457	XLOC_046986	31.169	51.6008	-0.727282	5e-05	0.00202103
TUCP_000304	XLOC_005989	4.37216	7.88613	-0.850973	0.0001	0.00369986
TUCP_003543	XLOC_062750	2.64519	0.725993	1.86534	0.0436	0.305384
TUCP_003544	XLOC_062778	2.36797	3.73786	-0.658562	0.02305	0.212865
TUCP_003547	XLOC_062801	26.777	55.3443	-1.04744	0.0001	0.00369986
TUCP_003548	XLOC_062804	1.94668	3.91936	-1.0096	0.0001	0.00369986
TUCP_000895	XLOC_018143	45.7847	56.386	-0.300472	0.0148	0.16282
TUCP_001349	XLOC_025848	1.36252	0.388717	1.80949	0.0107	0.132352
TUCP_002792	XLOC_051303	0.661962	0.100196	2.72392	0.0045	0.0735427
TUCP_002790	XLOC_051291	241.779	313.181	-0.373305	0.0282	0.23925
TUCP_001852	XLOC_035398	22.821	10.2808	1.15042	5e-05	0.00202103
TUCP_001855	XLOC_035511	358.251	241.876	0.566705	0.0026	0.0491337
TUCP_001856	XLOC_035511	808.556	521.2	0.63351	0.0005	0.0140348
TUCP_001645	XLOC_031385	2.49376	4.4695	-0.841793	0.025	0.222987
TUCP_002349	XLOC_045585	5.53225	9.25484	-0.742342	5e-05	0.00202103
TUCP_003737	XLOC_065427	7.45542	3.4834	1.09779	5e-05	0.00202103
TUCP_003735	XLOC_065366	13.1901	3.02099	2.12636	5e-05	0.00202103
TUCP_003734	XLOC_065329	1.50041	1.05706	0.505295	0.0399	0.290535
TUCP_003731	XLOC_065310	2.24705	6.63637	-1.56236	5e-05	0.00202103
TUCP_000725	XLOC_014990	0.440046	0.985684	-1.16347	0.00775	0.106649
TUCP_002657	XLOC_049057	4.12193	6.2423	-0.598758	0.04625	0.315503
TUCP_000819	XLOC_016851	3.23299	0.562886	2.52195	0.00625	0.0920595
TUCP_000818	XLOC_016789	1.26179	2.08397	-0.723863	0.04425	0.30818
TUCP_003045	XLOC_055977	2.06328	5.30802	-1.36323	5e-05	0.00202103
TUCP_003044	XLOC_055977	7.47016	14.9826	-1.00408	5e-05	0.00202103
TUCP_003047	XLOC_055986	2.01803	0.962094	1.0687	0.00695	0.0987628
TUCP_003049	XLOC_056026	6.90645	22.9191	-1.73054	5e-05	0.00202103
TUCP_003048	XLOC_056026	4.25201	14.1113	-1.73063	5e-05	0.00202103
TUCP_000021	XLOC_000241	1.11394	0.450716	1.30538	0.03505	0.270394
TUCP_001377	XLOC_026377	1.35782	0.330528	2.03845	5e-05	0.00202103
TUCP_002825	XLOC_051858	1.6738	4.30451	-1.36273	0.04815	0.322276
TUCP_001171	XLOC_022156	129.671	159.542	-0.299086	0.0271	0.233618
TUCP_001959	XLOC_037151	6.40711	10.3361	-0.68995	0.0087	0.115126
TUCP_001958	XLOC_037132	2.26199	3.1429	-0.474503	0.0132	0.151372
TUCP_001955	XLOC_037058	17.0829	44.37	-1.37703	5e-05	0.00202103
TUCP_001957	XLOC_037131	11.8071	14.9642	-0.341862	0.0132	0.151372
TUCP_001956	XLOC_037128	12.2566	17.6876	-0.529174	0.00065	0.0173722
TUCP_000416	XLOC_008859	0.29754	0.782591	-1.39517	0.0167	0.174584
TUCP_002309	XLOC_044556	1.21379	2.43615	-1.00509	5e-05	0.00202103
TUCP_003163	XLOC_057367	1.51051	2.18568	-0.533047	0.0116	0.139712
TUCP_002480	XLOC_047226	55.1126	65.7348	-0.254277	0.0414	0.296659
TUCP_002484	XLOC_047303	1.00994	0.103329	3.28895	0.0323	0.258061
TUCP_002485	XLOC_047313	2.37775	5.24003	-1.13998	0.01695	0.176139
TUCP_002489	XLOC_047318	7.12408	9.003	-0.337703	0.0203	0.197015
TUCP_002511	XLOC_047624	275.915	475.537	-0.785334	5e-05	0.00202103
TUCP_000602	XLOC_012875	12.381	16.8002	-0.44035	0.002	0.0405226
TUCP_000600	XLOC_012875	2.11554	4.00232	-0.91981	0.01045	0.130138
TUCP_000608	XLOC_012995	2.41166	3.0192	-0.324136	0.04285	0.302709
TUCP_003966	XLOC_069237	18.5744	49.2275	-1.40615	0.0338	0.264601
TUCP_002119	XLOC_039953	26.9892	36.6588	-0.441773	0.007	0.0992977
TUCP_003648	XLOC_064281	1.15807	2.61269	-1.17382	0.01455	0.161225
TUCP_003884	XLOC_067911	1.71503	2.70436	-0.657049	0.03895	0.28708
TUCP_003534	XLOC_062513	34.9858	51.8942	-0.568803	5e-05	0.00202103
TUCP_000824	XLOC_017080	7.21431	2.1844	1.72362	0.00075	0.0193755
TUCP_000822	XLOC_017079	5.51949	3.49749	0.658215	0.0301	0.248251
TUCP_000823	XLOC_017079	18.3404	8.40164	1.12628	5e-05	0.00202103
TUCP_000820	XLOC_016868	4.08856	3.21954	0.344737	0.01655	0.173589
TUCP_000821	XLOC_016964	0.722837	1.13595	-0.65216	0.0086	0.114237
TUCP_000323	XLOC_006541	0.905686	0.469325	0.948425	0.0099	0.125672
TUCP_001723	XLOC_032783	2.19951	3.72531	-0.760177	0.0022	0.0435443
TUCP_003475	XLOC_061175	1.68883	0.745628	1.17949	0.0348	0.269201
TUCP_003470	XLOC_061124	6.87653	0.847732	3.02	0.01965	0.193093
TUCP_000929	XLOC_018730	42.5039	14.1725	1.5845	5e-05	0.00202103
TUCP_000110	XLOC_001362	26.6128	37.0732	-0.478256	0.03115	0.253173
TUCP_000111	XLOC_001389	3.31909	1.32661	1.32304	0.00275	0.0511448
TUCP_000117	XLOC_001533	35.5869	25.3363	0.490138	0.00535	0.0828207
TUCP_000353	XLOC_007149	20.0375	24.1524	-0.269468	0.0355	0.272277
TUCP_000356	XLOC_007322	2.25438	3.13344	-0.475017	0.004	0.0672875
TUCP_000358	XLOC_007465	0.94855	0.538479	0.816833	0.0283	0.239689
TUCP_002267	XLOC_042980	9.1859	41.6302	-2.18014	0.0002	0.00663999
TUCP_001557	XLOC_029473	17.9967	21.6169	-0.264423	0.0338	0.264601
TUCP_002839	XLOC_052249	0.957875	1.61617	-0.75467	0.0161	0.170859
TUCP_000529	XLOC_011873	0.800846	0.354774	1.17463	0.03755	0.281489
TUCP_002011	XLOC_037671	35.6975	57.0752	-0.677042	0.0024	0.0463522
TUCP_002012	XLOC_037674	2.0296	4.93596	-1.28214	0.0013	0.0295819
TUCP_003762	XLOC_065639	563.402	404.112	0.479409	0.0002	0.00663999
TUCP_003764	XLOC_065705	6.06226	7.7813	-0.360156	0.01175	0.140708
TUCP_003766	XLOC_065734	115.793	168.65	-0.542479	5e-05	0.00202103
TUCP_003221	XLOC_058110	1.27729	2.01791	-0.659768	0.0077	0.106227
TUCP_001444	XLOC_027440	0.872968	0.171098	2.3511	0.0021	0.0420511
TUCP_001443	XLOC_027426	88.792	108.654	-0.291238	0.0148	0.16282
TUCP_000196	XLOC_003499	18.9651	24.5613	-0.373042	0.00465	0.0751243
TUCP_001248	XLOC_023682	2.16413	3.45102	-0.673236	0.02865	0.241265
TUCP_001243	XLOC_023329	18.6345	12.6469	0.559189	0.03575	0.273371
TUCP_002604	XLOC_048229	2.27475	3.17671	-0.481821	0.0075	0.104308
TUCP_001007	XLOC_019466	105.518	136.388	-0.37022	0.0028	0.0518256
TUCP_003538	XLOC_062682	1.54976	9.42676	-2.60472	0.0011	0.0261058
TUCP_002729	XLOC_050309	262.49	541.57	-1.04489	0.0004	0.0116733
TUCP_002725	XLOC_050287	3.42088	5.48474	-0.681056	0.0006	0.0163071
TUCP_002724	XLOC_050287	2.07425	0.906937	1.19351	0.0104	0.129717
TUCP_001824	XLOC_034517	1.98396	3.67403	-0.888977	0.00045	0.012877
TUCP_000012	XLOC_000132	0.912268	0.355803	1.35838	5e-05	0.00202103
TUCP_000010	XLOC_000101	5.47223	7.03724	-0.362882	0.0133	0.152085
TUCP_004084	XLOC_071726	4.02294	19.6967	-2.29163	0.032	0.256725
TUCP_004034	XLOC_070624	3.10309	1.05125	1.5616	0.0007	0.0183932
TUCP_004032	XLOC_070498	0.563158	2.32231	-2.04395	0.01275	0.147884
TUCP_003787	XLOC_066325	42.6176	55.4272	-0.379143	0.04695	0.317747
TUCP_001613	XLOC_030912	23.7149	37.8932	-0.676145	0.00195	0.0397719
TUCP_001611	XLOC_030754	2.58061	3.50448	-0.441486	0.02735	0.234785
TUCP_003839	XLOC_067259	2.99351	0.535406	2.48313	0.00885	0.116476
TUCP_001795	XLOC_034145	21.4604	15.7292	0.448236	0.00085	0.0213413
TUCP_000779	XLOC_016109	1.36302	0.0960814	3.8264	0.0229	0.212193
TUCP_000776	XLOC_016085	15.2066	19.9104	-0.38882	0.00425	0.0705387
TUCP_000774	XLOC_015736	3.65137	0.9559	1.93351	5e-05	0.00202103
TUCP_000772	XLOC_015579	22.6946	15.5062	0.549499	0.00145	0.0321409
TUCP_000773	XLOC_015579	63.6776	35.9769	0.823717	5e-05	0.00202103
TUCP_002681	XLOC_049463	1.88838	3.45194	-0.870257	0.00085	0.0213413
TUCP_002682	XLOC_049464	0.332465	0.876732	-1.39893	0.0255	0.225731
TUCP_002686	XLOC_049556	8.8139	2.23124	1.98194	0.0007	0.0183932
TUCP_002687	XLOC_049579	10.4566	16.1997	-0.631553	0.0476	0.320319
TUCP_002688	XLOC_049579	17.3239	23.6709	-0.450352	0.03255	0.259029
TUCP_003156	XLOC_057339	3501.42	4510.02	-0.365193	0.0017	0.0360674
TUCP_000097	XLOC_001220	6.17671	22.5491	-1.86816	0.00055	0.0151692
TUCP_000091	XLOC_001142	143.647	198.606	-0.467381	0.0001	0.00369986
TUCP_000090	XLOC_001124	1.58786	0.628205	1.33778	0.02665	0.231439
TUCP_000633	XLOC_013388	5.35248	7.94565	-0.569958	0.00425	0.0705387
TUCP_001120	XLOC_021060	24.1277	36.8355	-0.61041	5e-05	0.00202103
TUCP_001122	XLOC_021061	238.572	415.976	-0.802075	0.0004	0.0116733
TUCP_002262	XLOC_042978	3.53201	7.87667	-1.1571	0.04565	0.313334
TUCP_001696	XLOC_032338	2849.82	5105.66	-0.841227	0.00165	0.0353731
TUCP_002265	XLOC_042978	0.987529	2.31426	-1.22866	0.00095	0.0232703
TUCP_002195	XLOC_041310	12.5731	5.2056	1.2722	5e-05	0.00202103
TUCP_002191	XLOC_041250	8.78097	17.7423	-1.01474	5e-05	0.00202103
TUCP_002193	XLOC_041296	2.77156	5.18773	-0.904408	0.0051	0.080247
TUCP_000449	XLOC_009488	12.1405	15.3606	-0.339408	0.0099	0.125672
TUCP_000444	XLOC_009377	2.37287	3.85729	-0.700954	0.0417	0.297991
TUCP_002357	XLOC_045686	0.991279	0.0775915	3.67532	0.0017	0.0360674
TUCP_002354	XLOC_045686	1.2981	0.228408	2.50671	0.01045	0.130138
TUCP_002350	XLOC_045588	1.22643	0.573599	1.09636	0.0334	0.263027
TUCP_002351	XLOC_045632	0.697632	0.0705643	3.30546	0.014	0.15735
TUCP_000337	XLOC_006853	0.655251	0.306632	1.09554	0.006	0.0893855
TUCP_002432	XLOC_046595	33.9712	45.4119	-0.418758	0.0171	0.177117
TUCP_002439	XLOC_046706	48.2447	69.2344	-0.521119	0.00785	0.107529
TUCP_002438	XLOC_046689	0.503296	1.61095	-1.67843	0.02265	0.21068
TUCP_003380	XLOC_059891	1.43774	3.19874	-1.1537	0.0072	0.101364
TUCP_004179	XLOC_073951	66.7897	53.5683	0.318245	0.02195	0.206579
TUCP_000129	XLOC_001807	1.62389	2.97281	-0.872377	0.0437	0.305818
TUCP_000123	XLOC_001661	0.902594	2.06857	-1.19649	0.00095	0.0232703
TUCP_000127	XLOC_001727	0.645918	1.51402	-1.22896	0.0063	0.0926261
TUCP_002801	XLOC_051398	17.0282	21.3334	-0.325186	0.0359	0.274057
TUCP_002250	XLOC_042801	5.03299	9.41956	-0.904245	0.04595	0.314319
TUCP_002255	XLOC_042842	33.4449	27.6181	0.27617	0.01965	0.193093
TUCP_001114	XLOC_020910	1.24416	0.442114	1.49269	0.0114	0.137988
TUCP_001502	XLOC_028510	5.35457	9.58163	-0.839502	0.00015	0.00522409
TUCP_001508	XLOC_028681	3.17906	4.19758	-0.400959	0.03235	0.258224
TUCP_001509	XLOC_028681	10.24	13.2484	-0.371607	0.0467	0.316938
TUCP_003611	XLOC_063755	5.44098	3.10499	0.809276	0.0037	0.0635406
TUCP_003803	XLOC_066760	3.90046	1.46161	1.41608	0.024	0.218071
TUCP_000574	XLOC_012547	3.02894	4.56267	-0.591064	0.00515	0.0807782
TUCP_000575	XLOC_012609	46.202	61.9562	-0.423293	0.00015	0.00522409
TUCP_000577	XLOC_012733	5.785	11.7955	-1.02785	5e-05	0.00202103
TUCP_002042	XLOC_038016	4.35253	3.3847	0.362827	0.0228	0.211604
TUCP_002377	XLOC_045944	4.49416	5.64214	-0.32819	0.01695	0.176139
TUCP_001983	XLOC_037321	2.05314	0.658657	1.64023	0.00015	0.00522409
TUCP_000970	XLOC_019270	5.94213	9.6736	-0.703072	0.0167	0.174584
TUCP_003301	XLOC_058828	24.3267	10.9983	1.14526	0.00065	0.0173722
TUCP_003307	XLOC_059065	0.970113	0.511263	0.924087	0.02405	0.218298
TUCP_003304	XLOC_058937	35.4326	103.811	-1.5508	0.0143	0.159504
TUCP_001211	XLOC_022765	0.772918	0.512556	0.592604	0.00265	0.0498441
TUCP_001217	XLOC_023137	75.1575	39.657	0.922342	0.0111	0.13563
TUCP_001218	XLOC_023137	75.1575	39.657	0.922342	0.01165	0.140137
TUCP_004065	XLOC_071399	1.34624	4.49811	-1.74039	0.0077	0.106227
TUCP_004062	XLOC_071376	42.5451	76.4686	-0.845873	5e-05	0.00202103
TUCP_001058	XLOC_019765	1.55388	2.33647	-0.588451	0.0135	0.153582
TUCP_003569	XLOC_063006	8.17963	4.72023	0.793179	0.0114	0.137988
TUCP_003563	XLOC_062961	1.80425	0.722785	1.31976	0.0045	0.0735427
TUCP_003560	XLOC_062943	19.59	30.0568	-0.617577	0.04035	0.292385
TUCP_003566	XLOC_063000	1.81458	6.81035	-1.90809	0.003	0.0545985
TUCP_003567	XLOC_063006	1.5141	0.894391	0.759487	0.00745	0.103806
TUCP_001870	XLOC_035784	0.68847	0.283645	1.2793	0.0343	0.267014
TUCP_001108	XLOC_020806	7.76191	9.88548	-0.3489	0.00525	0.081733
TUCP_000048	XLOC_000475	1.06887	0.28162	1.92427	0.03025	0.249154
TUCP_000045	XLOC_000443	2.81055	6.20518	-1.14262	0.0259	0.227824
TUCP_000286	XLOC_005545	0.658452	2.37531	-1.85096	0.00225	0.0442906
TUCP_002082	XLOC_039225	1.12207	0.669281	0.745483	0.0181	0.183116
TUCP_003714	XLOC_065262	1.26776	4.01581	-1.66341	5e-05	0.00202103
TUCP_004112	XLOC_072276	29.2124	108.348	-1.89102	0.02845	0.240356
TUCP_000081	XLOC_000942	41.9762	70.9854	-0.757949	0.0216	0.204464
TUCP_001290	XLOC_024786	5.25878	1.80009	1.54666	5e-05	0.00202103
TUCP_001296	XLOC_024831	3.70156	5.4226	-0.550853	0.0002	0.00663999
TUCP_002678	XLOC_049445	0.884599	1.56191	-0.820217	0.03945	0.288991
TUCP_002677	XLOC_049445	1.34384	2.05064	-0.609717	0.01675	0.174844
TUCP_003103	XLOC_056461	0.792357	2.90978	-1.87669	0.0137	0.155114
TUCP_000835	XLOC_017224	13.0641	17.7372	-0.441169	0.0015	0.0329624
TUCP_002994	XLOC_055077	16.4201	23.0281	-0.487928	0.00025	0.00799258
TUCP_003029	XLOC_055686	203.695	260.522	-0.354994	0.00325	0.0577694
TUCP_002921	XLOC_053583	0.917803	0.159199	2.52735	0.0495	0.326954
TUCP_001937	XLOC_036895	25.6765	40.7759	-0.667267	5e-05	0.00202103
TUCP_001935	XLOC_036878	1.4543	3.31362	-1.18808	0.02095	0.200198
TUCP_001933	XLOC_036877	7.95604	11.182	-0.49106	0.01615	0.171129
TUCP_001938	XLOC_036895	29.1698	42.0922	-0.529081	0.0242	0.218917
TUCP_000386	XLOC_008139	12.6825	8.78238	0.530157	0.0001	0.00369986
TUCP_000385	XLOC_008124	12.5773	16.5213	-0.393509	0.03005	0.248054
TUCP_000380	XLOC_007823	4.31487	2.42154	0.833391	0.01325	0.151713
TUCP_004064	XLOC_071396	0.372299	1.86768	-2.32671	0.0318	0.255808
TUCP_002366	XLOC_045779	1.46847	0.100652	3.86686	0.00045	0.012877
TUCP_001474	XLOC_028172	0.497559	0.890356	-0.839515	0.04215	0.299669
TUCP_001473	XLOC_028169	12.3303	29.6899	-1.26777	5e-05	0.00202103
TUCP_001390	XLOC_026717	0.678491	0.198815	1.7709	0.0305	0.250168
TUCP_002284	XLOC_044072	37.2292	30.8164	0.272732	0.0209	0.199976
TUCP_002280	XLOC_043700	3.24595	4.27066	-0.395818	0.04815	0.322276
TUCP_002289	XLOC_044238	0.759929	1.264	-0.734057	0.01045	0.130138
TUCP_001530	XLOC_029230	47.8616	95.6479	-0.998865	0.0331	0.261651
TUCP_002131	XLOC_040222	61.1085	88.0127	-0.52634	5e-05	0.00202103
TUCP_003270	XLOC_058593	2.55863	3.63638	-0.507128	0.00265	0.0498441
TUCP_002890	XLOC_053084	1.32487	0.154435	3.10078	0.04725	0.31893
TUCP_002072	XLOC_038848	2.86142	22.4243	-2.97026	5e-05	0.00202103
TUCP_002075	XLOC_038936	4.36928	5.71256	-0.386742	0.01015	0.127881
TUCP_002074	XLOC_038892	2.29203	1.58548	0.531705	0.0005	0.0140348
TUCP_000747	XLOC_015339	10.6195	14.4571	-0.445058	0.00225	0.0442906
TUCP_000907	XLOC_018305	39.3724	51.5553	-0.388935	0.00145	0.0321409
TUCP_002417	XLOC_046500	0.704162	0.265536	1.407	0.0327	0.259629
TUCP_003339	XLOC_059322	6.22822	3.37727	0.882963	0.0463	0.315721
TUCP_000198	XLOC_003593	5.2815	6.87909	-0.381268	0.0244	0.219926
TUCP_000199	XLOC_003643	0.785966	1.17995	-0.586193	0.0288	0.241845
TUCP_000173	XLOC_003103	0.376404	0.951424	-1.33781	0.03955	0.289379
TUCP_000376	XLOC_007776	1.76864	2.6694	-0.593871	0.0289	0.242315
TUCP_000374	XLOC_007687	0.672236	0.0997946	2.75193	0.0398	0.290009
TUCP_002201	XLOC_041327	1.44462	1.00414	0.52473	0.0068	0.09748
TUCP_003554	XLOC_062833	5.74328	9.30134	-0.695564	0.009	0.117901
TUCP_003559	XLOC_062943	2.8544	10.0336	-1.81358	0.02405	0.218298
TUCP_003558	XLOC_062943	4.12429	7.48792	-0.860419	0.0061	0.0904367
TUCP_001847	XLOC_035205	28.6317	19.1802	0.577995	5e-05	0.00202103
TUCP_000507	XLOC_011390	2.06288	1.41544	0.543408	0.01625	0.171718
TUCP_001670	XLOC_031942	0.162848	1.50014	-3.2035	0.01105	0.135208
TUCP_001671	XLOC_032000	6.02253	14.8905	-1.30595	5e-05	0.00202103
TUCP_003747	XLOC_065465	4.30035	5.7063	-0.408103	0.0263	0.229871
TUCP_002591	XLOC_048115	0.669198	1.48827	-1.15313	0.03	0.247877
TUCP_002889	XLOC_053081	1.44519	2.24547	-0.635756	0.02445	0.220168
TUCP_003820	XLOC_066852	19.5173	24.6867	-0.33898	0.03025	0.249154
TUCP_000031	XLOC_000314	6.98974	10.5767	-0.597572	0.0134	0.15286
TUCP_000033	XLOC_000385	10.5025	18.0944	-0.784808	5e-05	0.00202103
TUCP_000032	XLOC_000318	0.372815	1.16881	-1.64851	0.0226	0.210421
TUCP_000234	XLOC_004448	41.5956	22.7571	0.870113	5e-05	0.00202103
TUCP_000582	XLOC_012795	2.52527	1.59594	0.662032	0.0005	0.0140348
TUCP_000584	XLOC_012826	3.85112	8.76642	-1.18671	0.0091	0.118779
TUCP_001186	XLOC_022568	4.72419	1.64242	1.52425	5e-05	0.00202103
TUCP_001184	XLOC_022480	23.8442	19.3595	0.300595	0.02085	0.199663
TUCP_001185	XLOC_022568	5.25796	1.60759	1.7096	5e-05	0.00202103
TUCP_001182	XLOC_022330	59.9528	39.0376	0.618963	5e-05	0.00202103
TUCP_002804	XLOC_051557	2.66986	3.98576	-0.578091	0.00315	0.0565306
TUCP_001968	XLOC_037239	31.3287	21.8533	0.519632	0.0001	0.00369986
TUCP_000698	XLOC_014535	1.06594	1.57777	-0.565767	0.0336	0.263767
TUCP_003959	XLOC_068981	2.55848	0.282869	3.17708	0.04495	0.310714
TUCP_003958	XLOC_068953	2.51163	3.16996	-0.335841	0.02945	0.244902
TUCP_003954	XLOC_068851	30.8833	66.6234	-1.1092	0.02335	0.214347
TUCP_003952	XLOC_068842	50.8663	79.9554	-0.652487	0.00825	0.1111
TUCP_002333	XLOC_045238	4.27175	3.0407	0.490425	0.0098	0.124827
TUCP_003173	XLOC_057442	5.83089	4.29228	0.441971	0.0361	0.275041
TUCP_002498	XLOC_047378	5.10086	8.69968	-0.770221	0.03205	0.256988
TUCP_002496	XLOC_047378	5.10086	8.69968	-0.770221	0.03055	0.250401
TUCP_002967	XLOC_054436	58.1351	70.8563	-0.285489	0.0128	0.148316
TUCP_002961	XLOC_054350	7.7692	10.1168	-0.380912	0.04515	0.311417
TUCP_000615	XLOC_013125	0.854138	2.28157	-1.41749	0.02165	0.204789
TUCP_002102	XLOC_039709	0.400624	0.989709	-1.30476	0.01565	0.168255
TUCP_002101	XLOC_039574	1.21994	2.40197	-0.97741	0.0032	0.0571921
TUCP_002100	XLOC_039574	2.03886	3.81828	-0.905159	5e-05	0.00202103
TUCP_003962	XLOC_069126	2.68425	5.15831	-0.94238	0.0015	0.0329624
TUCP_003961	XLOC_069109	6.209	2.04467	1.60249	0.0021	0.0420511
TUCP_002813	XLOC_051651	32.419	23.615	0.457135	5e-05	0.00202103
TUCP_002816	XLOC_051683	0.56741	1.50872	-1.41086	0.015	0.164036
TUCP_003247	XLOC_058359	203.146	301.661	-0.57041	5e-05	0.00202103
TUCP_003241	XLOC_058315	64.2004	94.8303	-0.562765	5e-05	0.00202103
TUCP_002269	XLOC_043424	1.21016	0.597444	1.01832	0.00575	0.0870518
TUCP_001037	XLOC_019645	1.58456	0.500915	1.66144	0.00055	0.0151692
TUCP_000466	XLOC_010378	0.682658	1.65994	-1.2819	0.04235	0.300661
TUCP_000460	XLOC_009940	1.14035	0.175855	2.69702	0.0124	0.14544
TUCP_000468	XLOC_010498	2.57058	6.01184	-1.22571	0.0001	0.00369986
TUCP_001736	XLOC_033006	0.772395	0.409617	0.915062	0.0337	0.264135
TUCP_003463	XLOC_060924	1.05073	0.0755089	3.79861	0.0291	0.243289
TUCP_003320	XLOC_059117	11.3677	19.6116	-0.786762	5e-05	0.00202103
TUCP_003321	XLOC_059120	1.12461	2.68824	-1.25724	0.04905	0.32536
TUCP_003322	XLOC_059124	2.53592	6.2492	-1.30116	5e-05	0.00202103
TUCP_003323	XLOC_059126	137.791	197.017	-0.515832	5e-05	0.00202103
TUCP_004037	XLOC_070644	1.02274	0.281456	1.86145	5e-05	0.00202103
TUCP_004036	XLOC_070632	0.363928	11.58	-4.99184	0.01785	0.181749
TUCP_004158	XLOC_073461	1.46313	3.48223	-1.25095	5e-05	0.00202103
TUCP_000109	XLOC_001337	17.8573	23.0325	-0.367154	0.02015	0.196307
TUCP_000107	XLOC_001336	164.314	203.885	-0.311299	0.03135	0.254008
TUCP_000100	XLOC_001284	2.22654	5.37282	-1.27088	0.01305	0.150263
TUCP_000346	XLOC_007053	15.8066	19.4063	-0.295995	0.0433	0.304365
TUCP_000348	XLOC_007066	10.3228	6.11273	0.755947	0.00035	0.0104927
TUCP_002276	XLOC_043621	110.608	146.179	-0.402287	0.00525	0.081733
TUCP_002270	XLOC_043467	12.2261	15.7484	-0.365235	0.01505	0.164359
TUCP_001452	XLOC_027862	67.8691	86.2175	-0.345227	0.02645	0.230603
TUCP_003581	XLOC_063183	15.6199	23.1116	-0.565237	5e-05	0.00202103
TUCP_001110	XLOC_020857	3.56858	4.50014	-0.334621	0.0156	0.167994
TUCP_001116	XLOC_020910	3.26803	6.29292	-0.945311	0.04935	0.326376
TUCP_002028	XLOC_037778	1.23869	0.544197	1.18662	0.0118	0.141112
TUCP_003771	XLOC_065810	1.09025	2.16872	-0.992186	0.0107	0.132352
TUCP_003775	XLOC_066093	1.07045	0.320953	1.73778	0.02545	0.225422
TUCP_002098	XLOC_039480	18.253	24.5433	-0.427196	0.0028	0.0518256
TUCP_003369	XLOC_059880	2.98217	1.95847	0.606633	0.03175	0.255682
TUCP_000186	XLOC_003417	4.42333	7.28447	-0.71969	0.01495	0.163763
TUCP_002610	XLOC_048575	1.27014	2.10844	-0.731188	0.0207	0.198901
TUCP_003770	XLOC_065810	3.49664	7.63359	-1.12639	5e-05	0.00202103
TUCP_003508	XLOC_061880	18.2247	12.4539	0.549303	0.0003	0.00924583
TUCP_003504	XLOC_061848	19.8329	24.6612	-0.314345	0.0064	0.093491
TUCP_003501	XLOC_061818	42.0353	30.2526	0.474542	0.0082	0.110612
TUCP_003502	XLOC_061818	10.6177	6.37388	0.736229	0.0433	0.304365
TUCP_000853	XLOC_017698	12.8231	8.05388	0.670992	0.0238	0.216933
TUCP_000062	XLOC_000620	19.269	9.87786	0.964015	0.0269	0.232662
TUCP_003214	XLOC_057991	1.49973	2.3192	-0.628925	0.0277	0.2367
TUCP_004008	XLOC_070121	3.61935	0.510535	2.82565	0.0002	0.00663999
TUCP_004088	XLOC_071744	1.27762	1.77591	-0.475104	0.0223	0.208651
TUCP_000262	XLOC_005041	38.187	53.9275	-0.497942	5e-05	0.00202103
TUCP_000267	XLOC_005259	24.5294	29.394	-0.261008	0.032	0.256725
TUCP_000268	XLOC_005282	7.54687	5.52615	0.449604	0.01605	0.170571
TUCP_001608	XLOC_030555	1.58174	4.82705	-1.60963	0.03915	0.287863
TUCP_001600	XLOC_030362	0.803704	0.334993	1.26253	0.02595	0.228014
TUCP_001607	XLOC_030486	9.15708	11.4644	-0.324198	0.02525	0.224393
TUCP_003299	XLOC_058811	18.1697	4.95102	1.87573	0.0002	0.00663999
TUCP_003293	XLOC_058701	85.8173	38.9918	1.1381	5e-05	0.00202103
TUCP_003294	XLOC_058701	82.1002	48.4501	0.760885	0.0009	0.0223443
TUCP_003296	XLOC_058754	2.15257	1.64762	0.385671	0.02325	0.214012
TUCP_001418	XLOC_026934	153.826	222.289	-0.53114	5e-05	0.00202103
TUCP_001419	XLOC_026972	1.97073	0.940367	1.06744	0.02485	0.222199
TUCP_003123	XLOC_056918	6.45099	16.2847	-1.33592	0.0123	0.144543
TUCP_002512	XLOC_047628	5.38677	7.32123	-0.442665	0.00095	0.0232703
TUCP_003001	XLOC_055356	33.5779	45.5943	-0.441341	0.0003	0.00924583
TUCP_003009	XLOC_055366	115.885	76.3852	0.601327	0.04035	0.292385
TUCP_004176	XLOC_073891	36.3845	43.7046	-0.264464	0.03225	0.257859
TUCP_001330	XLOC_025648	2.14143	3.89889	-0.864486	0.0024	0.0463522
TUCP_000953	XLOC_019188	1.79348	1.09745	0.708604	0.01255	0.146557
TUCP_001138	XLOC_021329	12.1515	15.141	-0.317326	0.01665	0.174288
TUCP_002564	XLOC_048009	1.54813	0.564782	1.45476	0.0117	0.140415
TUCP_001913	XLOC_036461	0.620963	1.40154	-1.17443	0.01505	0.164359
TUCP_001917	XLOC_036492	5.30051	7.56529	-0.513262	0.0001	0.00369986
TUCP_002805	XLOC_051560	1.54371	0.383743	2.00819	0.00275	0.0511448
TUCP_002802	XLOC_051475	4.1286	2.91307	0.503113	0.00115	0.0269193
TUCP_000452	XLOC_009548	1.41516	0.245759	2.52565	0.0095	0.122168
TUCP_002345	XLOC_045462	4.54152	5.72251	-0.333473	0.0248	0.221923
TUCP_003437	XLOC_060700	0.181768	0.922	-2.34267	0.03205	0.256988
TUCP_004163	XLOC_073545	1.96039	0.656837	1.57753	0.0271	0.233618
TUCP_004160	XLOC_073494	5.48471	11.642	-1.08585	0.0322	0.257598
TUCP_003615	XLOC_063798	10.5978	13.6295	-0.36297	0.0052	0.0813304
TUCP_001270	XLOC_024348	4.54633	6.14962	-0.435793	0.03705	0.279063
TUCP_002939	XLOC_053844	4.09589	5.8469	-0.513495	0.00715	0.100823
TUCP_001688	XLOC_032244	4.25102	7.86499	-0.887637	0.00085	0.0213413
TUCP_000390	XLOC_008224	22.0988	28.7168	-0.377925	0.0012	0.0278402
TUCP_000393	XLOC_008253	813.288	1089.38	-0.421671	0.005	0.0792466
TUCP_000649	XLOC_013720	8.77313	0.79503	3.46401	5e-05	0.00202103
TUCP_000645	XLOC_013638	32.8233	14.6318	1.16561	0.0083	0.111557
TUCP_000642	XLOC_013487	2.16329	0.857903	1.33434	0.00765	0.105746
TUCP_000641	XLOC_013473	1.89744	0.583564	1.70109	0.002	0.0405226
TUCP_001510	XLOC_028754	131.197	80.7776	0.699709	5e-05	0.00202103
TUCP_001512	XLOC_028839	11.0625	17.5763	-0.667955	5e-05	0.00202103
TUCP_003607	XLOC_063658	1.55744	0.723537	1.10604	0.02455	0.220726
TUCP_000135	XLOC_002080	3.37491	0.336893	3.32449	0.01275	0.147884
TUCP_002808	XLOC_051596	5.18599	4.05099	0.356345	0.0269	0.232662
TUCP_000568	XLOC_012531	7.57651	11.8681	-0.647486	0.0176	0.180364
TUCP_000561	XLOC_012376	524.225	858.148	-0.71104	5e-05	0.00202103
TUCP_000567	XLOC_012530	3.60921	13.0177	-1.85073	5e-05	0.00202103
TUCP_000968	XLOC_019258	1.93197	0.217401	3.15164	5e-05	0.00202103
TUCP_002445	XLOC_046893	2.16871	21.5212	-3.31085	0.0281	0.238828
TUCP_002448	XLOC_046921	24.5327	13.1593	0.898617	5e-05	0.00202103
TUCP_002225	XLOC_042103	8.64993	43.6005	-2.33358	0.01635	0.172322
TUCP_003577	XLOC_063178	1.83787	0.61708	1.5745	0.0237	0.216324
TUCP_003576	XLOC_063159	1.48201	0.661806	1.16308	0.02895	0.24252
TUCP_003578	XLOC_063178	3.80934	1.38464	1.46003	0.0086	0.114237
TUCP_001597	XLOC_030238	63.7039	41.3947	0.621935	0.01125	0.136886
TUCP_003317	XLOC_059088	3.22082	5.33113	-0.727013	0.0152	0.165237
TUCP_001868	XLOC_035728	3.1557	8.33179	-1.40067	5e-05	0.00202103
TUCP_001867	XLOC_035728	2.16657	5.11396	-1.23903	0.0005	0.0140348
TUCP_001866	XLOC_035728	2.27697	7.43386	-1.707	5e-05	0.00202103
TUCP_001860	XLOC_035585	7.63554	10.0739	-0.399828	0.02345	0.214887
TUCP_001862	XLOC_035670	1.48578	0.23635	2.65223	0.0053	0.0823151
TUCP_000056	XLOC_000572	2.16734	0.647923	1.74203	0.03445	0.267763
TUCP_000054	XLOC_000559	0.461342	3.21318	-2.80009	0.0404	0.292565
TUCP_003722	XLOC_065277	1.68062	3.55356	-1.08027	0.0483	0.322722
TUCP_003729	XLOC_065285	0.133175	1.82886	-3.77955	0.04875	0.324339
TUCP_000092	XLOC_001155	3.34419	1.27489	1.39128	0.0015	0.0329624
TUCP_000485	XLOC_010839	12.0661	15.5148	-0.362682	0.00515	0.0807782
TUCP_000486	XLOC_010987	89.3193	108.068	-0.2749	0.02615	0.229039
TUCP_002393	XLOC_046064	2.54563	4.22795	-0.731936	0.0411	0.295483
TUCP_003114	XLOC_056526	377.285	462.846	-0.29488	0.01225	0.144101
TUCP_000087	XLOC_001090	293.037	404.685	-0.465719	0.0172	0.177729
TUCP_000083	XLOC_001008	16.9764	27.1365	-0.676705	5e-05	0.00202103
TUCP_000804	XLOC_016596	1.86384	3.53475	-0.923328	5e-05	0.00202103
TUCP_000805	XLOC_016705	1.82031	0.692744	1.39379	0.0004	0.0116733
TUCP_002987	XLOC_054721	0.84407	0.158003	2.41741	0.0464	0.316052
TUCP_002986	XLOC_054682	0.663424	1.27404	-0.941404	0.0326	0.259268
TUCP_003058	XLOC_056114	22.3312	31.7351	-0.507015	0.0345	0.268052
TUCP_003053	XLOC_056110	1.169	2.20765	-0.91723	0.04925	0.326087
TUCP_004074	XLOC_071554	2.76877	0.60372	2.1973	5e-05	0.00202103
TUCP_000219	XLOC_004080	26.5018	33.326	-0.33056	0.03215	0.257336
TUCP_003457	XLOC_060872	8.81667	11.528	-0.386839	0.00325	0.0577694
TUCP_003450	XLOC_060751	0.859841	0	inf	5e-05	0.00202103
TUCP_001160	XLOC_021870	1.02457	0.75168	0.446824	0.04255	0.301323
TUCP_001164	XLOC_022153	0.366015	1.05449	-1.52658	0.01795	0.182358
TUCP_001165	XLOC_022153	0.409605	1.46379	-1.8374	0.0112	0.1365
TUCP_001168	XLOC_022153	0.327221	1.19765	-1.87187	0.00845	0.112934
TUCP_002524	XLOC_047703	2.63031	5.57519	-1.08379	0.0018	0.0376235
TUCP_000404	XLOC_008369	3.77169	5.64847	-0.582649	5e-05	0.00202103
TUCP_000405	XLOC_008425	4.22861	8.05069	-0.928928	0.00015	0.00522409
TUCP_000407	XLOC_008512	1.71641	0.233687	2.87674	0.00045	0.012877
TUCP_000409	XLOC_008555	8.26537	11.182	-0.436024	0.0035	0.060897
TUCP_002316	XLOC_044787	6.34687	9.46217	-0.576125	0.0007	0.0183932
HSP70+Sa vs Sa
transcript_id	gene_id	HSP70+Sa_FPKM	Sa_FPKM	log2(foldchange)	pvalue	qvalue
TUCP_004102	XLOC_072034	4.89973	6.37257	-0.379174	0.00355	0.061572
TUCP_002906	XLOC_053433	97.2922	119.646	-0.298381	0.02045	0.197772
TUCP_003658	XLOC_064563	22.4983	14.5795	0.625882	0.00075	0.0193755
TUCP_002361	XLOC_045714	8.2869	5.09016	0.703123	0.04475	0.309844
TUCP_003751	XLOC_065499	1.42667	3.05104	-1.09665	0.0412	0.295876
TUCP_001250	XLOC_023812	64.0867	78.5788	-0.294116	0.0289	0.242315
TUCP_002738	XLOC_050378	4.3535	6.41504	-0.559283	0.0026	0.0491337
TUCP_001975	XLOC_037315	3.56938	6.4272	-0.848517	0.01945	0.191777
TUCP_003924	XLOC_068604	6.96182	4.42934	0.652374	0.00775	0.106649
TUCP_001783	XLOC_033963	98.8037	119.274	-0.271638	0.04295	0.30319
TUCP_003498	XLOC_061686	9.84122	12.0718	-0.294728	0.04875	0.324339
TUCP_002953	XLOC_054194	0.929524	0.540051	0.783396	0.02655	0.231012
TUCP_000088	XLOC_001092	1.77666	0.773354	1.19997	0.01845	0.185115
TUCP_003239	XLOC_058293	22.7553	30.9627	-0.44433	0.007	0.0992977
TUCP_002425	XLOC_046563	1.80349	0.619576	1.54144	0.0058	0.0875676
TUCP_002247	XLOC_042793	2.25077	3.18055	-0.498856	0.00025	0.00799258
TUCP_001577	XLOC_030160	9.01638	6.67707	0.433334	0.0305	0.250168
TUCP_003594	XLOC_063508	336.737	466.591	-0.470535	5e-05	0.00202103
TUCP_000071	XLOC_000796	3.00418	5.2807	-0.813755	0.03365	0.263981
TUCP_003286	XLOC_058659	38.0512	24.289	0.647638	0.0089	0.116928
TUCP_001456	XLOC_028015	185.778	282.204	-0.603161	0.0016	0.0345351
TUCP_001457	XLOC_028016	100.156	122.824	-0.294353	0.03665	0.27733
TUCP_001405	XLOC_026916	6.73684	11.4745	-0.76829	0.04255	0.301323
TUCP_004098	XLOC_071880	1.53783	3.02229	-0.974744	0.0365	0.276756
TUCP_003038	XLOC_055800	1.97163	2.98807	-0.599827	0.04935	0.326376
TUCP_002143	XLOC_040265	0.72087	0.323226	1.1572	0.0157	0.16848
TUCP_000426	XLOC_009106	2.95248	1.5208	0.957097	0.022	0.206938
TUCP_001521	XLOC_029034	2036.89	1198.35	0.765315	0.0029	0.0532799
TUCP_001524	XLOC_029034	9048.22	21044.5	-1.21774	0.0003	0.00924583
TUCP_000307	XLOC_005989	0.996086	0.496207	1.00533	0.04615	0.315006
TUCP_003546	XLOC_062799	1.16666	3.8354	-1.717	0.04685	0.31744
TUCP_003547	XLOC_062801	26.777	39.3687	-0.556057	0.02855	0.240772
TUCP_001855	XLOC_035511	358.251	462.511	-0.368516	0.04995	0.328638
TUCP_001856	XLOC_035511	808.556	1038.3	-0.360804	0.0353	0.271341
TUCP_000298	XLOC_005828	0.823679	2.0293	-1.30083	5e-05	0.00202103
TUCP_003735	XLOC_065366	13.1901	9.49547	0.474143	0.00335	0.0590943
TUCP_000499	XLOC_011198	3.61974	4.95797	-0.453865	0.03615	0.275301
TUCP_000729	XLOC_015060	0.403617	1.33911	-1.73021	0.03975	0.290009
TUCP_000728	XLOC_015053	20.5525	26.316	-0.356625	0.0347	0.268766
TUCP_004166	XLOC_073666	12.3885	7.6331	0.698665	0.01815	0.183444
TUCP_000819	XLOC_016851	3.23299	1.52357	1.08541	0.0362	0.275582
TUCP_004043	XLOC_070891	2.01808	3.68152	-0.867315	0.04435	0.308527
TUCP_002823	XLOC_051856	10.5389	13.3066	-0.33642	0.0439	0.306704
TUCP_003940	XLOC_068718	0.650744	1.80365	-1.47076	0.02415	0.218806
TUCP_002487	XLOC_047313	7.92803	10.0006	-0.335048	0.04675	0.317174
TUCP_000827	XLOC_017080	0.725853	6.50967	-3.16483	0.0048	0.0769171
TUCP_000824	XLOC_017080	7.21431	11.1469	-0.627712	0.0091	0.118779
TUCP_000823	XLOC_017079	18.3404	27.8068	-0.600411	0.00025	0.00799258
TUCP_000116	XLOC_001528	120.252	148.892	-0.308203	0.03845	0.285105
TUCP_002839	XLOC_052249	0.957875	1.51981	-0.66598	0.0355	0.272277
TUCP_000527	XLOC_011821	83.6414	131.795	-0.65601	0.0064	0.093491
TUCP_003357	XLOC_059841	0.709346	1.13665	-0.680221	0.0453	0.312101
TUCP_002725	XLOC_050287	3.42088	5.14838	-0.589751	0.0033	0.0584691
TUCP_003096	XLOC_056284	3.92997	5.13223	-0.385069	0.0059	0.0885398
TUCP_000010	XLOC_000101	5.47223	6.99627	-0.354458	0.01425	0.159099
TUCP_002092	XLOC_039461	1.9644	4.53154	-1.20591	0.02515	0.223732
TUCP_003787	XLOC_066325	42.6176	59.3865	-0.478684	0.0122	0.143853
TUCP_003783	XLOC_066264	4.84157	6.35647	-0.392753	0.00255	0.0483814
TUCP_000282	XLOC_005496	16.7517	20.6877	-0.304466	0.01475	0.162373
TUCP_001425	XLOC_027043	1.59793	5.96251	-1.89971	0.0473	0.319144
TUCP_002686	XLOC_049556	8.8139	13.1728	-0.57971	0.03065	0.250787
TUCP_001124	XLOC_021185	0.306048	0.732718	-1.2595	0.00345	0.060268
TUCP_001122	XLOC_021061	238.572	404.944	-0.763296	0.0001	0.00369986
TUCP_001904	XLOC_036330	2371.03	2773.83	-0.226365	0.048	0.321767
TUCP_002350	XLOC_045588	1.22643	0.492703	1.31568	0.01935	0.191134
TUCP_001717	XLOC_032589	1.06684	0.687713	0.633469	0.01975	0.193711
TUCP_002432	XLOC_046595	33.9712	42.6318	-0.327619	0.04725	0.31893
TUCP_001114	XLOC_020910	1.24416	0.453768	1.45515	0.0047	0.0757329
TUCP_001505	XLOC_028569	2.15028	3.3037	-0.619562	0.03535	0.271605
TUCP_003610	XLOC_063755	1.85299	2.69363	-0.539695	0.02695	0.232921
TUCP_002082	XLOC_039225	1.12207	0.721941	0.636215	0.0414	0.296659
TUCP_004112	XLOC_072276	29.2124	107.886	-1.88485	0.037	0.278867
TUCP_001290	XLOC_024786	5.25878	3.18197	0.724806	0.00105	0.0251824
TUCP_002670	XLOC_049363	1.11909	1.3865	-0.309121	0.04355	0.305259
TUCP_003021	XLOC_055380	753.343	1093.1	-0.53704	5e-05	0.00202103
TUCP_003020	XLOC_055379	75.2825	94.8738	-0.333695	0.023	0.212723
TUCP_002367	XLOC_045806	1.27083	1.95719	-0.623017	0.0472	0.318819
TUCP_001473	XLOC_028169	12.3303	9.45134	0.383612	0.0041	0.06866
TUCP_000982	XLOC_019372	2.009	3.2231	-0.681971	0.01675	0.174844
TUCP_001397	XLOC_026788	1.13679	0.617472	0.88052	0.0358	0.273654
TUCP_001394	XLOC_026782	23.5812	81.91	-1.7964	0.0089	0.116928
TUCP_003274	XLOC_058616	0.520258	0.937935	-0.850261	0.0293	0.244218
TUCP_000904	XLOC_018273	8.93244	11.494	-0.363753	0.04605	0.314673
TUCP_000906	XLOC_018293	0.318397	0.680745	-1.09629	0.0222	0.208051
TUCP_002411	XLOC_046215	2.10516	2.83695	-0.430408	0.03365	0.263981
TUCP_003335	XLOC_059322	10.1419	3.86769	1.39079	0.0254	0.22517
TUCP_002207	XLOC_041464	18.2722	26.1449	-0.516877	0.03905	0.287533
TUCP_001846	XLOC_035169	2.44523	3.2394	-0.405756	0.04615	0.315006
TUCP_000504	XLOC_011328	27.5876	34.2812	-0.313397	0.04525	0.31188
TUCP_003269	XLOC_058517	7.93917	10.0058	-0.333781	0.01595	0.170219
TUCP_000868	XLOC_017818	10.2935	13.2292	-0.361995	0.0479	0.321365
TUCP_000584	XLOC_012826	3.85112	13.8435	-1.84586	0.0001	0.00369986
TUCP_001966	XLOC_037211	18.5869	24.4387	-0.394885	0.0105	0.130637
TUCP_000082	XLOC_000985	1592.12	1890.38	-0.247727	0.0355	0.272277
TUCP_003954	XLOC_068851	30.8833	60.6085	-0.972694	0.0481	0.322128
TUCP_003950	XLOC_068838	58.8952	112.005	-0.927345	0.0016	0.0345351
TUCP_000614	XLOC_013067	132.314	206.028	-0.638877	0.02385	0.217143
TUCP_003961	XLOC_069109	6.209	3.56016	0.802417	0.0379	0.282672
TUCP_002811	XLOC_051633	7.72739	10.303	-0.415009	0.013	0.149885
TUCP_002816	XLOC_051683	0.56741	1.3254	-1.22396	0.0261	0.228812
TUCP_003865	XLOC_067507	2.77394	3.7381	-0.430367	0.00395	0.066715
TUCP_002360	XLOC_045714	17.9207	22.2575	-0.312664	0.03425	0.266804
TUCP_000468	XLOC_010498	2.57058	4.99509	-0.958416	0.037	0.278867
TUCP_001736	XLOC_033006	0.772395	0.289232	1.41711	0.01705	0.176774
TUCP_003467	XLOC_061046	25.2368	62.4833	-1.30794	0.01685	0.175484
TUCP_004157	XLOC_073457	0.641421	0.936103	-0.545396	0.0464	0.316052
TUCP_000106	XLOC_001317	9.06675	12.7302	-0.489594	0.0192	0.190138
TUCP_001112	XLOC_020908	0.74375	1.51728	-1.0286	0.01315	0.150965
TUCP_001116	XLOC_020910	3.26803	6.30569	-0.948234	0.04915	0.325755
TUCP_004085	XLOC_071732	1.6499	1.13112	0.544631	0.02815	0.239059
TUCP_003366	XLOC_059848	43.0471	55.8605	-0.375915	0.03055	0.250401
TUCP_000063	XLOC_000642	134.297	283.037	-1.07556	0.02595	0.228014
TUCP_002917	XLOC_053578	53.6471	68.0135	-0.34232	0.0273	0.23451
TUCP_000260	XLOC_005012	1.06338	0.033674	4.98087	0.0399	0.290535
TUCP_000269	XLOC_005282	15.4739	19.6348	-0.343572	0.0377	0.281986
TUCP_001605	XLOC_030369	0.979786	2.08144	-1.08705	0.03975	0.290009
TUCP_001607	XLOC_030486	9.15708	11.8333	-0.369897	0.01155	0.139319
TUCP_003295	XLOC_058715	46.8591	93.3328	-0.994054	0.0001	0.00369986
TUCP_003125	XLOC_056928	0.840469	0.185744	2.17788	0.02245	0.209472
TUCP_001330	XLOC_025648	2.14143	3.34859	-0.644976	0.02045	0.197772
TUCP_001139	XLOC_021337	11.608	15.5623	-0.422935	0.0034	0.0596439
TUCP_002803	XLOC_051484	1.21941	0.499076	1.28885	0.01545	0.167068
TUCP_002342	XLOC_045339	21.1656	26.6992	-0.335079	0.0481	0.322128
TUCP_003433	XLOC_060693	0.706759	2.64315	-1.90297	0.0325	0.258788
TUCP_001491	XLOC_028367	1.75853	0.675227	1.38092	0.0006	0.0163071
TUCP_004165	XLOC_073666	13.8883	21.8036	-0.650701	0.0165	0.173204
TUCP_001512	XLOC_028839	11.0625	13.9211	-0.331598	0.03765	0.281854
TUCP_003600	XLOC_063555	1.16306	1.95593	-0.749926	0.0064	0.093491
TUCP_002809	XLOC_051596	1.00736	2.02972	-1.0107	0.01815	0.183444
TUCP_001769	XLOC_033419	3.04369	4.59137	-0.593101	0.021	0.200547
TUCP_003576	XLOC_063159	1.48201	2.94793	-0.992145	0.0136	0.154316
TUCP_001288	XLOC_024783	1.07604	0.407522	1.40078	0.0287	0.24153
TUCP_000087	XLOC_001090	293.037	492.899	-0.75021	5e-05	0.00202103
TUCP_000806	XLOC_016715	12.7647	15.5628	-0.285949	0.0293	0.244218
TUCP_004074	XLOC_071554	2.76877	1.54763	0.839191	0.0042	0.0698753
TUCP_001168	XLOC_022153	0.327221	0.883072	-1.43227	0.0303	0.249408
TUCP_000407	XLOC_008512	1.71641	1.08104	0.666968	0.0435	0.305032
TUCP_001461	XLOC_028091	12.3558	15.1442	-0.293584	0.03115	0.253173
TUCP_001464	XLOC_028099	1.19529	2.33261	-0.964583	0.0037	0.0635406
