# Supplementary material for: LncRNA and mRNA profiling during activation of tilapia macrophages by HSP70 and Streptococcus agalactiae antigen
Source: Oncotarget. 2017 Sep 30;8(58):98455–70. doi: 10.18632/oncotarget.21427 (PMC5716742; doi:10.18632/oncotarget.21427)
Supplement: Supplementary file 6 [file oncotarget-08-98455-s006.xlsx]

## Sheet: Table S3 lncRNA and mRNA coloca
Supplementary Table 3: lncRNA and mRNA co-location results
lncRNA_ID	lncRNA_Status	lncRNA_Start	lncRNA_End	mRNA_ID	mRNA_Start	mRNA_End	Distance	Location
LNC_000141	lncRNA	862086	953582	ENSONIT00000008936	1025562	1028504	71979	upstream
LNC_000141	lncRNA	862086	953582	ENSONIT00000026074	833121	834365	27720	downstream
LNC_000229	lncRNA	3920613	3941012	ENSONIT00000026689	3901134	3901562	19050	downstream
LNC_000229	lncRNA	3920613	3941012	ENSONIT00000006781	3879668	3896881	23731	downstream
LNC_000229	lncRNA	3920613	3941012	ENSONIT00000006810	4024927	4031176	83914	downstream
LNC_000229	lncRNA	3920613	3941012	ENSONIT00000006768	3863909	3869195	51417	upstream
LNC_000229	lncRNA	3920613	3941012	ENSONIT00000006815	4035531	4041297	94518	upstream
LNC_000229	lncRNA	3920613	3941012	ENSONIT00000006775	3871013	3874334	46278	upstream
LNC_000229	lncRNA	3920613	3941012	ENSONIT00000006763	3859167	3863498	57114	downstream
LNC_000229	lncRNA	3920613	3941012	ENSONIT00000006801	3942393	3944334	1380	upstream
LNC_000229	lncRNA	3920613	3941012	ENSONIT00000006750	3836230	3858464	62148	upstream
LNC_000229	lncRNA	3920613	3941012	ENSONIT00000006751	3839407	3855889	64723	upstream
LNC_000229	lncRNA	3920613	3941012	ENSONIT00000006741	3825963	3833701	86911	upstream
LNC_000229	lncRNA	3920613	3941012	ENSONIT00000006807	3954214	3965923	13201	upstream
LNC_000229	lncRNA	3920613	3941012	ENSONIT00000006790	3909399	3932755	-12143	antisense
LNC_000229	lncRNA	3920613	3941012	ENSONIT00000006791	3909438	3931864	-11252	antisense
LNC_000229	lncRNA	3920613	3941012	ENSONIT00000006802	3946951	3953057	5938	downstream
LNC_000229	lncRNA	3920613	3941012	ENSONIT00000006803	3946951	3952684	5938	downstream
LNC_000217	lncRNA	1583363	1584467	ENSONIT00000007968	1589507	1594773	5039	upstream
LNC_000217	lncRNA	1583363	1584467	ENSONIT00000007982	1620551	1690967	36083	upstream
LNC_000216	lncRNA	815641	839100	ENSONIT00000007903	904844	910463	65743	downstream
LNC_000216	lncRNA	815641	839100	ENSONIT00000007869	804674	807028	8612	upstream
LNC_000216	lncRNA	815641	839100	ENSONIT00000007886	867746	870728	28645	downstream
LNC_000216	lncRNA	815641	839100	ENSONIT00000007905	911110	914058	72009	upstream
LNC_000216	lncRNA	815641	839100	ENSONIT00000007877	855786	863376	16685	upstream
LNC_000216	lncRNA	815641	839100	ENSONIT00000007874	847360	853371	8259	upstream
LNC_000216	lncRNA	815641	839100	ENSONIT00000007888	875022	878283	35921	upstream
LNC_000216	lncRNA	815641	839100	ENSONIT00000007872	842373	843229	3272	upstream
LNC_000216	lncRNA	815641	839100	ENSONIT00000007862	773773	786850	28790	downstream
LNC_000216	lncRNA	815641	839100	ENSONIT00000007847	711874	729585	86055	upstream
LNC_000216	lncRNA	815641	839100	ENSONIT00000007852	731330	746187	69453	downstream
LNC_000216	lncRNA	815641	839100	ENSONIT00000007858	761383	772642	42998	downstream
LNC_000216	lncRNA	815641	839100	ENSONIT00000007906	935461	942997	96360	downstream
LNC_000216	lncRNA	815641	839100	ENSONIT00000007890	879241	896088	40140	upstream
LNC_000216	lncRNA	815641	839100	ENSONIT00000007891	879874	896088	40773	upstream
LNC_000216	lncRNA	815641	839100	ENSONIT00000007848	711883	727743	87897	upstream
LNC_000215	lncRNA	70631	76038	ENSONIT00000007786	27416	32906	37724	upstream
LNC_000215	lncRNA	70631	76038	ENSONIT00000007798	160589	163111	84550	upstream
LNC_000215	lncRNA	70631	76038	ENSONIT00000007791	110809	119779	34770	upstream
LNC_000215	lncRNA	70631	76038	ENSONIT00000007790	56773	58819	11811	downstream
LNC_000215	lncRNA	70631	76038	ENSONIT00000007797	142527	147382	66488	upstream
LNC_000215	lncRNA	70631	76038	ENSONIT00000007789	56549	59250	11380	downstream
LNC_000215	lncRNA	70631	76038	ENSONIT00000007794	133586	139117	57547	upstream
LNC_000215	lncRNA	70631	76038	ENSONIT00000007799	169265	171497	93226	upstream
LNC_000214	lncRNA	4151983	4158966	ENSONIT00000007605	4045294	4058779	93203	downstream
LNC_000214	lncRNA	4151983	4158966	ENSONIT00000007616	4125444	4131158	20824	downstream
LNC_000214	lncRNA	4151983	4158966	ENSONIT00000007613	4058798	4114548	37434	downstream
LNC_000214	lncRNA	4151983	4158966	ENSONIT00000007627	4172615	4179646	13648	downstream
LNC_000214	lncRNA	4151983	4158966	ENSONIT00000007624	4165156	4170058	6189	downstream
LNC_000214	lncRNA	4151983	4158966	ENSONIT00000007623	4159980	4164105	1013	upstream
LNC_000214	lncRNA	4151983	4158966	ENSONIT00000007622	4132044	4139173	12809	downstream
LNC_000214	lncRNA	4151983	4158966	ENSONIT00000007648	4235709	4242820	76742	downstream
LNC_000214	lncRNA	4151983	4158966	ENSONIT00000007641	4203599	4207645	44632	downstream
LNC_000214	lncRNA	4151983	4158966	ENSONIT00000007643	4218562	4230163	59595	upstream
LNC_000214	lncRNA	4151983	4158966	ENSONIT00000007642	4217985	4233580	59018	upstream
LNC_000214	lncRNA	4151983	4158966	ENSONIT00000007654	4245890	4265385	86923	upstream
LNC_000214	lncRNA	4151983	4158966	ENSONIT00000007655	4246246	4261636	87279	upstream
LNC_000213	lncRNA	1592857	1601376	ENSONIT00000007248	1484300	1496650	96206	downstream
LNC_000213	lncRNA	1592857	1601376	ENSONIT00000007259	1571501	1583938	8918	upstream
LNC_000213	lncRNA	1592857	1601376	ENSONIT00000007264	1625468	1630576	24091	upstream
LNC_000213	lncRNA	1592857	1601376	ENSONIT00000007263	1618696	1621660	17319	upstream
LNC_000213	lncRNA	1592857	1601376	ENSONIT00000007262	1586405	1588515	4341	upstream
LNC_000213	lncRNA	1592857	1601376	ENSONIT00000007269	1656426	1670258	55049	downstream
LNC_000212	lncRNA	50257	50631	ENSONIT00000006962	93601	108414	42969	downstream
LNC_000212	lncRNA	50257	50631	ENSONIT00000006961	75669	80656	25037	downstream
LNC_000212	lncRNA	50257	50631	ENSONIT00000006960	75669	80656	25037	downstream
LNC_000212	lncRNA	50257	50631	ENSONIT00000006970	128224	151282	77592	downstream
LNC_000212	lncRNA	50257	50631	ENSONIT00000006969	128224	219481	77592	downstream
LNC_000212	lncRNA	50257	50631	ENSONIT00000006956	58181	71664	7549	downstream
LNC_000212	lncRNA	50257	50631	ENSONIT00000006954	5213	12215	38041	upstream
LNC_000212	lncRNA	50257	50631	ENSONIT00000006955	56618	65432	5986	downstream
LNC_000211	lncRNA	4064000	4068125	ENSONIT00000010393	4149453	4189264	81327	upstream
LNC_000211	lncRNA	4064000	4068125	ENSONIT00000010392	4126425	4130164	58299	upstream
LNC_000211	lncRNA	4064000	4068125	ENSONIT00000010386	4101614	4106311	33488	upstream
LNC_000211	lncRNA	4064000	4068125	ENSONIT00000010387	4106682	4117348	38556	downstream
LNC_000211	lncRNA	4064000	4068125	ENSONIT00000010380	3963050	3973901	90098	downstream
LNC_000210	lncRNA	4056011	4068125	ENSONIT00000010393	4149453	4189264	81327	upstream
LNC_000210	lncRNA	4056011	4068125	ENSONIT00000010392	4126425	4130164	58299	upstream
LNC_000210	lncRNA	4056011	4068125	ENSONIT00000010379	3956351	3957563	98447	downstream
LNC_000210	lncRNA	4056011	4068125	ENSONIT00000010386	4101614	4106311	33488	upstream
LNC_000210	lncRNA	4056011	4068125	ENSONIT00000010387	4106682	4117348	38556	downstream
LNC_000210	lncRNA	4056011	4068125	ENSONIT00000010380	3963050	3973901	82109	downstream
LNC_000219	lncRNA	155668	158112	ENSONIT00000007799	169265	171497	11152	upstream
LNC_000219	lncRNA	155668	158112	ENSONIT00000007798	160589	163111	2476	upstream
LNC_000219	lncRNA	155668	158112	ENSONIT00000007803	236843	239485	78730	upstream
LNC_000219	lncRNA	155668	158112	ENSONIT00000007802	224659	228728	66546	upstream
LNC_000219	lncRNA	155668	158112	ENSONIT00000007791	110809	119779	35888	downstream
LNC_000219	lncRNA	155668	158112	ENSONIT00000007790	56773	58819	96848	downstream
LNC_000219	lncRNA	155668	158112	ENSONIT00000007797	142527	147382	8285	downstream
LNC_000219	lncRNA	155668	158112	ENSONIT00000007789	56549	59250	96417	downstream
LNC_000219	lncRNA	155668	158112	ENSONIT00000007794	133586	139117	16550	downstream
LNC_000219	lncRNA	155668	158112	ENSONIT00000007800	188597	190639	30484	upstream
LNC_000219	lncRNA	155668	158112	ENSONIT00000007801	194364	241344	36251	upstream
LNC_000218	lncRNA	2941447	2989253	ENSONIT00000008126	2848865	2851920	89526	upstream
LNC_000218	lncRNA	2941447	2989253	ENSONIT00000008123	2835846	2847941	93505	upstream
LNC_000218	lncRNA	2941447	2989253	ENSONIT00000008130	2858804	2859899	81547	downstream
LNC_000218	lncRNA	2941447	2989253	ENSONIT00000008144	3013744	3052316	24490	upstream
LNC_000218	lncRNA	2941447	2989253	ENSONIT00000008131	2899932	2935067	6379	downstream
LNC_000218	lncRNA	2941447	2989253	ENSONIT00000008129	2855679	2859899	81547	downstream
LNC_000218	lncRNA	2941447	2989253	ENSONIT00000008155	3069305	3078392	80051	downstream
LNC_000218	lncRNA	2941447	2989253	ENSONIT00000008145	3031615	3052316	42361	upstream
LNC_000218	lncRNA	2941447	2989253	ENSONIT00000008157	3087107	3090100	97853	downstream
LNC_000149	lncRNA	1873	2848	ENSONIT00000002505	101733	102276	98884	upstream
LNC_000149	lncRNA	1873	2848	ENSONIT00000002504	100540	102745	97691	upstream
LNC_000149	lncRNA	1873	2848	ENSONIT00000002501	24506	30195	21657	upstream
LNC_000149	lncRNA	1873	2848	ENSONIT00000002503	89092	91761	86243	upstream
LNC_000149	lncRNA	1873	2848	ENSONIT00000002502	70702	71936	67853	downstream
LNC_000657	lncRNA	221956	223668	ENSONIT00000007893	308401	308952	84732	downstream
LNC_000656	lncRNA	171608	261061	ENSONIT00000007893	308401	308952	47339	downstream
LNC_000655	lncRNA	263885	264573	ENSONIT00000007893	308401	308952	43827	downstream
LNC_000654	lncRNA	208696	338380	ENSONIT00000007893	308401	308952	-552	antisense
LNC_000653	lncRNA	82691	265568	ENSONIT00000007892	39606	40174	42516	upstream
LNC_000653	lncRNA	82691	265568	ENSONIT00000007893	308401	308952	42832	downstream
LNC_000718	lncRNA	84950	86290	ENSONIT00000005685	134893	146842	48602	upstream
LNC_000718	lncRNA	84950	86290	ENSONIT00000005684	116910	124753	30619	upstream
LNC_000718	lncRNA	84950	86290	ENSONIT00000005676	32553	58799	26150	upstream
LNC_000718	lncRNA	84950	86290	ENSONIT00000005681	72093	80553	4396	downstream
LNC_000719	lncRNA	84950	86290	ENSONIT00000005685	134893	146842	48602	upstream
LNC_000719	lncRNA	84950	86290	ENSONIT00000005684	116910	124753	30619	upstream
LNC_000719	lncRNA	84950	86290	ENSONIT00000005676	32553	58799	26150	upstream
LNC_000719	lncRNA	84950	86290	ENSONIT00000005681	72093	80553	4396	downstream
LNC_000716	lncRNA	34964	36439	ENSONIT00000020297	134542	141053	98102	downstream
LNC_000716	lncRNA	34964	36439	ENSONIT00000020285	9361	20987	13976	downstream
LNC_000716	lncRNA	34964	36439	ENSONIT00000020296	105694	141986	69254	downstream
LNC_000716	lncRNA	34964	36439	ENSONIT00000020289	95294	105654	58854	upstream
LNC_000714	lncRNA	3621	4117	ENSONIT00000020285	9361	20987	5243	upstream
LNC_000714	lncRNA	3621	4117	ENSONIT00000020289	95294	105654	91176	upstream
LNC_000715	lncRNA	33237	36439	ENSONIT00000020297	134542	141053	98102	downstream
LNC_000715	lncRNA	33237	36439	ENSONIT00000020285	9361	20987	12249	downstream
LNC_000715	lncRNA	33237	36439	ENSONIT00000020296	105694	141986	69254	downstream
LNC_000715	lncRNA	33237	36439	ENSONIT00000020289	95294	105654	58854	upstream
LNC_000713	lncRNA	59531	183039	ENSONIT00000019462	126582	127935	-1354	antisense
LNC_000659	lncRNA	66412	81101	ENSONIT00000021302	153971	172514	72869	downstream
LNC_000659	lncRNA	66412	81101	ENSONIT00000021299	57257	60819	5592	upstream
LNC_000659	lncRNA	66412	81101	ENSONIT00000021303	157654	172494	76552	downstream
LNC_000658	lncRNA	221956	223671	ENSONIT00000007893	308401	308952	84729	downstream
LNC_000060	lncRNA	217125	218418	ENSONIT00000015813	129928	137697	79427	downstream
LNC_000060	lncRNA	217125	218418	ENSONIT00000015812	113855	117492	99632	upstream
LNC_000060	lncRNA	217125	218418	ENSONIT00000015816	188183	198213	18911	upstream
LNC_000060	lncRNA	217125	218418	ENSONIT00000015814	161010	163963	53161	upstream
LNC_000060	lncRNA	217125	218418	ENSONIT00000015828	257804	262711	39385	downstream
LNC_000060	lncRNA	217125	218418	ENSONIT00000015829	258011	259828	39592	downstream
LNC_000060	lncRNA	217125	218418	ENSONIT00000015831	308311	318809	89892	downstream
LNC_000060	lncRNA	217125	218418	ENSONIT00000015830	273463	280388	55044	upstream
LNC_000060	lncRNA	217125	218418	ENSONIT00000015827	230059	232281	11640	upstream
LNC_000061	lncRNA	3146361	3148471	ENSONIT00000016054	3194804	3244601	46332	downstream
LNC_000061	lncRNA	3146361	3148471	ENSONIT00000016053	3193626	3257679	45154	downstream
LNC_000061	lncRNA	3146361	3148471	ENSONIT00000016030	3018247	3079726	66634	upstream
LNC_000061	lncRNA	3146361	3148471	ENSONIT00000016039	3170873	3186344	22401	upstream
LNC_000061	lncRNA	3146361	3148471	ENSONIT00000016049	3184696	3190111	36224	downstream
LNC_000061	lncRNA	3146361	3148471	ENSONIT00000026381	3136093	3137661	8699	upstream
LNC_000061	lncRNA	3146361	3148471	ENSONIT00000026380	3113175	3114845	31515	upstream
LNC_000061	lncRNA	3146361	3148471	ENSONIT00000016035	3142964	3171947	-2111	antisense
LNC_000061	lncRNA	3146361	3148471	ENSONIT00000026378	3096052	3096840	49520	downstream
LNC_000061	lncRNA	3146361	3148471	ENSONIT00000026379	3100368	3101987	44373	downstream
LNC_000061	lncRNA	3146361	3148471	ENSONIT00000016032	3091034	3092849	53511	downstream
LNC_000061	lncRNA	3146361	3148471	ENSONIT00000016033	3121927	3124647	21713	downstream
LNC_000062	lncRNA	221116	222052	ENSONIT00000015813	129928	137697	83418	downstream
LNC_000062	lncRNA	221116	222052	ENSONIT00000015816	188183	198213	22902	upstream
LNC_000062	lncRNA	221116	222052	ENSONIT00000015814	161010	163963	57152	upstream
LNC_000062	lncRNA	221116	222052	ENSONIT00000015828	257804	262711	35751	downstream
LNC_000062	lncRNA	221116	222052	ENSONIT00000015829	258011	259828	35958	downstream
LNC_000062	lncRNA	221116	222052	ENSONIT00000015831	308311	318809	86258	downstream
LNC_000062	lncRNA	221116	222052	ENSONIT00000015830	273463	280388	51410	upstream
LNC_000062	lncRNA	221116	222052	ENSONIT00000015827	230059	232281	8006	upstream
LNC_000063	lncRNA	2284363	2332331	ENSONIT00000015984	2161522	2263127	21235	downstream
LNC_000063	lncRNA	2284363	2332331	ENSONIT00000015994	2375207	2413650	42875	upstream
LNC_000063	lncRNA	2284363	2332331	ENSONIT00000015991	2335886	2350379	3554	upstream
LNC_000064	lncRNA	2316105	2332352	ENSONIT00000015984	2161522	2263127	52977	downstream
LNC_000064	lncRNA	2316105	2332352	ENSONIT00000015994	2375207	2413650	42854	upstream
LNC_000064	lncRNA	2316105	2332352	ENSONIT00000015991	2335886	2350379	3533	upstream
LNC_000065	lncRNA	3395968	3401413	ENSONIT00000016090	3495438	3504329	94024	upstream
LNC_000065	lncRNA	3395968	3401413	ENSONIT00000016086	3488171	3492447	86757	upstream
LNC_000065	lncRNA	3395968	3401413	ENSONIT00000016085	3360002	3368099	27868	downstream
LNC_000065	lncRNA	3395968	3401413	ENSONIT00000026382	3482153	3483403	80739	downstream
LNC_000066	lncRNA	4965498	4985727	ENSONIT00000018914	5060596	5077355	74868	upstream
LNC_000066	lncRNA	4965498	4985727	ENSONIT00000018910	5055002	5059130	69274	downstream
LNC_000066	lncRNA	4965498	4985727	ENSONIT00000018900	5029291	5045970	43563	upstream
LNC_000066	lncRNA	4965498	4985727	ENSONIT00000018925	5080503	5081732	94775	upstream
LNC_000066	lncRNA	4965498	4985727	ENSONIT00000018909	5050471	5059265	64743	downstream
LNC_000066	lncRNA	4965498	4985727	ENSONIT00000018892	4893289	4900263	65234	downstream
LNC_000066	lncRNA	4965498	4985727	ENSONIT00000018893	4900758	4903705	61792	downstream
LNC_000066	lncRNA	4965498	4985727	ENSONIT00000018883	4858503	4871308	94189	upstream
LNC_000066	lncRNA	4965498	4985727	ENSONIT00000018896	4941305	4942687	22810	downstream
LNC_000066	lncRNA	4965498	4985727	ENSONIT00000018897	4947033	4948969	16528	downstream
LNC_000066	lncRNA	4965498	4985727	ENSONIT00000018898	5017915	5045970	32187	upstream
LNC_000066	lncRNA	4965498	4985727	ENSONIT00000018899	5028777	5045970	43049	upstream
LNC_000067	lncRNA	4965498	4985727	ENSONIT00000018914	5060596	5077355	74868	upstream
LNC_000067	lncRNA	4965498	4985727	ENSONIT00000018910	5055002	5059130	69274	downstream
LNC_000067	lncRNA	4965498	4985727	ENSONIT00000018900	5029291	5045970	43563	upstream
LNC_000067	lncRNA	4965498	4985727	ENSONIT00000018925	5080503	5081732	94775	upstream
LNC_000067	lncRNA	4965498	4985727	ENSONIT00000018909	5050471	5059265	64743	downstream
LNC_000067	lncRNA	4965498	4985727	ENSONIT00000018892	4893289	4900263	65234	downstream
LNC_000067	lncRNA	4965498	4985727	ENSONIT00000018893	4900758	4903705	61792	downstream
LNC_000067	lncRNA	4965498	4985727	ENSONIT00000018883	4858503	4871308	94189	upstream
LNC_000067	lncRNA	4965498	4985727	ENSONIT00000018896	4941305	4942687	22810	downstream
LNC_000067	lncRNA	4965498	4985727	ENSONIT00000018897	4947033	4948969	16528	downstream
LNC_000067	lncRNA	4965498	4985727	ENSONIT00000018898	5017915	5045970	32187	upstream
LNC_000067	lncRNA	4965498	4985727	ENSONIT00000018899	5028777	5045970	43049	upstream
LNC_000103	lncRNA	4935073	4938568	ENSONIT00000002003	4949118	4952699	10549	downstream
LNC_000103	lncRNA	4935073	4938568	ENSONIT00000002007	4955243	4959264	16674	upstream
LNC_000103	lncRNA	4935073	4938568	ENSONIT00000002008	5026860	5031291	88291	upstream
LNC_000103	lncRNA	4935073	4938568	ENSONIT00000001993	4941032	4944999	2463	downstream
LNC_000103	lncRNA	4935073	4938568	ENSONIT00000001992	4905826	4906785	28287	upstream
LNC_000103	lncRNA	4935073	4938568	ENSONIT00000001968	4841571	4854459	80613	downstream
LNC_000103	lncRNA	4935073	4938568	ENSONIT00000026264	4946710	4947627	8141	downstream
LNC_000103	lncRNA	4935073	4938568	ENSONIT00000026263	4836973	4838094	96978	downstream
LNC_000069	lncRNA	7411275	7423306	ENSONIT00000019279	7391280	7436426	-12032	antisense
LNC_000069	lncRNA	7411275	7423306	ENSONIT00000019298	7500085	7502554	76778	upstream
LNC_000069	lncRNA	7411275	7423306	ENSONIT00000019315	7523216	7532456	99909	upstream
LNC_000069	lncRNA	7411275	7423306	ENSONIT00000019311	7508915	7517940	85608	downstream
LNC_000069	lncRNA	7411275	7423306	ENSONIT00000019283	7447712	7459488	24405	downstream
LNC_000069	lncRNA	7411275	7423306	ENSONIT00000019280	7415288	7432783	-8019	antisense
LNC_000069	lncRNA	7411275	7423306	ENSONIT00000026295	7324780	7325721	85553	upstream
LNC_000069	lncRNA	7411275	7423306	ENSONIT00000019285	7477603	7494791	54296	upstream
LNC_000069	lncRNA	7411275	7423306	ENSONIT00000019299	7500443	7505165	77136	downstream
LNC_000069	lncRNA	7411275	7423306	ENSONIT00000019276	7367156	7372861	38413	upstream
LNC_000069	lncRNA	7411275	7423306	ENSONIT00000019308	7505630	7510813	82323	upstream
LNC_000069	lncRNA	7411275	7423306	ENSONIT00000019273	7354951	7364098	47176	downstream
LNC_000101	lncRNA	4815298	4832557	ENSONIT00000001951	4732871	4742119	73178	upstream
LNC_000101	lncRNA	4815298	4832557	ENSONIT00000001947	4718874	4728617	86680	upstream
LNC_000101	lncRNA	4815298	4832557	ENSONIT00000001948	4718874	4728602	86695	upstream
LNC_000101	lncRNA	4815298	4832557	ENSONIT00000001949	4725792	4728779	86518	upstream
LNC_000101	lncRNA	4815298	4832557	ENSONIT00000001992	4905826	4906785	73268	downstream
LNC_000101	lncRNA	4815298	4832557	ENSONIT00000001968	4841571	4854459	9013	upstream
LNC_000101	lncRNA	4815298	4832557	ENSONIT00000001967	4756922	4772407	42890	upstream
LNC_000101	lncRNA	4815298	4832557	ENSONIT00000026263	4836973	4838094	4415	upstream
LNC_000101	lncRNA	4815298	4832557	ENSONIT00000001960	4745557	4749602	65695	upstream
LNC_000100	lncRNA	4814316	4832557	ENSONIT00000001951	4732871	4742119	72196	upstream
LNC_000100	lncRNA	4814316	4832557	ENSONIT00000001947	4718874	4728617	85698	upstream
LNC_000100	lncRNA	4814316	4832557	ENSONIT00000001948	4718874	4728602	85713	upstream
LNC_000100	lncRNA	4814316	4832557	ENSONIT00000001949	4725792	4728779	85536	upstream
LNC_000100	lncRNA	4814316	4832557	ENSONIT00000001992	4905826	4906785	73268	downstream
LNC_000100	lncRNA	4814316	4832557	ENSONIT00000001968	4841571	4854459	9013	upstream
LNC_000100	lncRNA	4814316	4832557	ENSONIT00000001967	4756922	4772407	41908	upstream
LNC_000100	lncRNA	4814316	4832557	ENSONIT00000026263	4836973	4838094	4415	upstream
LNC_000100	lncRNA	4814316	4832557	ENSONIT00000001960	4745557	4749602	64713	upstream
LNC_000107	lncRNA	5522950	5567397	ENSONIT00000002346	5639656	5663660	72258	downstream
LNC_000107	lncRNA	5522950	5567397	ENSONIT00000002345	5631253	5636310	63855	upstream
LNC_000107	lncRNA	5522950	5567397	ENSONIT00000002178	5559432	5570033	-7966	antisense
LNC_000107	lncRNA	5522950	5567397	ENSONIT00000002330	5592767	5627306	25369	upstream
LNC_000107	lncRNA	5522950	5567397	ENSONIT00000002331	5615144	5624406	47746	upstream
LNC_000107	lncRNA	5522950	5567397	ENSONIT00000002313	5577382	5586384	9984	downstream
LNC_000107	lncRNA	5522950	5567397	ENSONIT00000002175	5427712	5430755	92194	downstream
LNC_000107	lncRNA	5522950	5567397	ENSONIT00000002176	5435995	5438828	84121	downstream
LNC_000106	lncRNA	5971921	5973462	ENSONIT00000002423	5994356	6023857	20893	downstream
LNC_000106	lncRNA	5971921	5973462	ENSONIT00000002406	5835821	5926234	45686	downstream
LNC_000106	lncRNA	5971921	5973462	ENSONIT00000002407	5885682	5926234	45686	downstream
LNC_000106	lncRNA	5971921	5973462	ENSONIT00000002437	6030986	6071875	57523	upstream
LNC_000106	lncRNA	5971921	5973462	ENSONIT00000002436	6024383	6028958	50920	upstream
LNC_000106	lncRNA	5971921	5973462	ENSONIT00000002438	6031091	6071875	57628	upstream
LNC_000106	lncRNA	5971921	5973462	ENSONIT00000002420	5981301	5983386	7838	downstream
LNC_000106	lncRNA	5971921	5973462	ENSONIT00000002415	5949815	5964144	7776	upstream
LNC_000106	lncRNA	5971921	5973462	ENSONIT00000002421	5988204	5991442	14741	upstream
LNC_000106	lncRNA	5971921	5973462	ENSONIT00000002419	5980765	5983772	7302	downstream
LNC_000105	lncRNA	4970648	4972112	ENSONIT00000002003	4949118	4952699	17948	upstream
LNC_000105	lncRNA	4970648	4972112	ENSONIT00000002011	5048888	5067079	76775	upstream
LNC_000105	lncRNA	4970648	4972112	ENSONIT00000002007	4955243	4959264	11383	downstream
LNC_000105	lncRNA	4970648	4972112	ENSONIT00000002008	5026860	5031291	54747	upstream
LNC_000105	lncRNA	4970648	4972112	ENSONIT00000002009	5039333	5040659	67220	upstream
LNC_000105	lncRNA	4970648	4972112	ENSONIT00000002010	5048262	5068409	76149	upstream
LNC_000105	lncRNA	4970648	4972112	ENSONIT00000001993	4941032	4944999	25648	upstream
LNC_000105	lncRNA	4970648	4972112	ENSONIT00000001992	4905826	4906785	63862	upstream
LNC_000105	lncRNA	4970648	4972112	ENSONIT00000026264	4946710	4947627	23020	upstream
LNC_000104	lncRNA	4970645	4972112	ENSONIT00000002003	4949118	4952699	17945	upstream
LNC_000104	lncRNA	4970645	4972112	ENSONIT00000002011	5048888	5067079	76775	upstream
LNC_000104	lncRNA	4970645	4972112	ENSONIT00000002007	4955243	4959264	11380	downstream
LNC_000104	lncRNA	4970645	4972112	ENSONIT00000002008	5026860	5031291	54747	upstream
LNC_000104	lncRNA	4970645	4972112	ENSONIT00000002009	5039333	5040659	67220	upstream
LNC_000104	lncRNA	4970645	4972112	ENSONIT00000002010	5048262	5068409	76149	upstream
LNC_000104	lncRNA	4970645	4972112	ENSONIT00000001993	4941032	4944999	25645	upstream
LNC_000104	lncRNA	4970645	4972112	ENSONIT00000001992	4905826	4906785	63859	upstream
LNC_000104	lncRNA	4970645	4972112	ENSONIT00000026264	4946710	4947627	23017	upstream
LNC_000262	lncRNA	1671921	1681257	ENSONIT00000004316	1736810	1752834	55552	upstream
LNC_000260	lncRNA	1954314	1955007	ENSONIT00000022860	1925716	1929468	24845	upstream
LNC_000260	lncRNA	1954314	1955007	ENSONIT00000022861	1966721	1981555	11713	downstream
LNC_000260	lncRNA	1954314	1955007	ENSONIT00000022862	2004005	2016527	48997	downstream
LNC_000260	lncRNA	1954314	1955007	ENSONIT00000022863	2007310	2016321	52302	downstream
LNC_000260	lncRNA	1954314	1955007	ENSONIT00000022876	2046506	2050549	91498	upstream
LNC_000260	lncRNA	1954314	1955007	ENSONIT00000022859	1898470	1908505	45808	upstream
LNC_000261	lncRNA	1958448	1962353	ENSONIT00000022860	1925716	1929468	28979	upstream
LNC_000261	lncRNA	1958448	1962353	ENSONIT00000022861	1966721	1981555	4367	downstream
LNC_000261	lncRNA	1958448	1962353	ENSONIT00000022862	2004005	2016527	41651	downstream
LNC_000261	lncRNA	1958448	1962353	ENSONIT00000022863	2007310	2016321	44956	downstream
LNC_000261	lncRNA	1958448	1962353	ENSONIT00000022876	2046506	2050549	84152	upstream
LNC_000261	lncRNA	1958448	1962353	ENSONIT00000022878	2060064	2178405	97710	downstream
LNC_000261	lncRNA	1958448	1962353	ENSONIT00000022859	1898470	1908505	49942	upstream
LNC_000261	lncRNA	1958448	1962353	ENSONIT00000022877	2060064	2178405	97710	downstream
LNC_000266	lncRNA	3535419	3536998	ENSONIT00000023479	3424626	3482021	53397	downstream
LNC_000266	lncRNA	3535419	3536998	ENSONIT00000026573	3525502	3526626	8792	upstream
LNC_000266	lncRNA	3535419	3536998	ENSONIT00000023487	3513561	3521776	13642	downstream
LNC_000266	lncRNA	3535419	3536998	ENSONIT00000023486	3513519	3521776	13642	downstream
LNC_000266	lncRNA	3535419	3536998	ENSONIT00000023481	3495202	3512025	23393	downstream
LNC_000266	lncRNA	3535419	3536998	ENSONIT00000023480	3494761	3512589	22829	downstream
LNC_000266	lncRNA	3535419	3536998	ENSONIT00000023482	3496751	3512025	23393	downstream
LNC_000267	lncRNA	2148114	2151500	ENSONIT00000020149	2012045	2062170	85943	upstream
LNC_000267	lncRNA	2148114	2151500	ENSONIT00000020158	2106063	2136858	11255	upstream
LNC_000267	lncRNA	2148114	2151500	ENSONIT00000020159	2106832	2136669	11444	upstream
LNC_000267	lncRNA	2148114	2151500	ENSONIT00000020174	2162834	2167009	11333	downstream
LNC_000267	lncRNA	2148114	2151500	ENSONIT00000020175	2178170	2200801	26669	downstream
LNC_000267	lncRNA	2148114	2151500	ENSONIT00000020150	2067887	2088600	59513	downstream
LNC_000267	lncRNA	2148114	2151500	ENSONIT00000020151	2068521	2089698	58415	downstream
LNC_000267	lncRNA	2148114	2151500	ENSONIT00000020156	2094223	2105289	42824	upstream
LNC_000267	lncRNA	2148114	2151500	ENSONIT00000020176	2187764	2199673	36263	downstream
LNC_000264	lncRNA	361006	362511	ENSONIT00000026545	454111	454695	91599	downstream
LNC_000264	lncRNA	361006	362511	ENSONIT00000022464	300509	321190	39815	downstream
LNC_000264	lncRNA	361006	362511	ENSONIT00000022484	457080	471005	94568	upstream
LNC_000264	lncRNA	361006	362511	ENSONIT00000022466	325220	331417	29588	upstream
LNC_000264	lncRNA	361006	362511	ENSONIT00000022485	457314	466219	94802	upstream
LNC_000264	lncRNA	361006	362511	ENSONIT00000022461	277283	284088	76917	downstream
LNC_000264	lncRNA	361006	362511	ENSONIT00000022462	279682	301477	59528	upstream
LNC_000264	lncRNA	361006	362511	ENSONIT00000022463	282095	299324	61681	upstream
LNC_000264	lncRNA	361006	362511	ENSONIT00000022458	251219	266852	94153	downstream
LNC_000264	lncRNA	361006	362511	ENSONIT00000022472	332787	349216	11789	upstream
LNC_000265	lncRNA	2326064	2330317	ENSONIT00000015471	2228423	2241523	84540	upstream
LNC_000265	lncRNA	2326064	2330317	ENSONIT00000015472	2229227	2240648	85415	upstream
LNC_000265	lncRNA	2326064	2330317	ENSONIT00000015492	2318102	2320270	5793	upstream
LNC_000265	lncRNA	2326064	2330317	ENSONIT00000015496	2336399	2350455	6081	downstream
LNC_000265	lncRNA	2326064	2330317	ENSONIT00000015483	2264418	2275704	50359	upstream
LNC_000265	lncRNA	2326064	2330317	ENSONIT00000015484	2297866	2299483	26580	downstream
LNC_000265	lncRNA	2326064	2330317	ENSONIT00000015485	2303002	2304930	21133	upstream
LNC_000265	lncRNA	2326064	2330317	ENSONIT00000015486	2305394	2309035	17028	downstream
LNC_000265	lncRNA	2326064	2330317	ENSONIT00000015490	2315404	2317095	8968	downstream
LNC_000265	lncRNA	2326064	2330317	ENSONIT00000015469	2208003	2226464	99599	downstream
LNC_000265	lncRNA	2326064	2330317	ENSONIT00000015500	2353323	2415305	23005	downstream
LNC_000268	lncRNA	1199976	1201141	ENSONIT00000022855	1262964	1273153	61822	downstream
LNC_000268	lncRNA	1199976	1201141	ENSONIT00000022838	1162988	1179053	20922	upstream
LNC_000268	lncRNA	1199976	1201141	ENSONIT00000022846	1243950	1259249	42808	downstream
LNC_000268	lncRNA	1199976	1201141	ENSONIT00000022845	1229731	1239995	28589	upstream
LNC_000268	lncRNA	1199976	1201141	ENSONIT00000022842	1186608	1197009	2966	upstream
LNC_000268	lncRNA	1199976	1201141	ENSONIT00000022843	1213751	1218061	12609	downstream
LNC_000269	lncRNA	1850678	1854356	ENSONIT00000022930	1885789	1919538	31432	downstream
LNC_000269	lncRNA	1850678	1854356	ENSONIT00000022909	1802722	1815766	34911	downstream
LNC_000269	lncRNA	1850678	1854356	ENSONIT00000022897	1740413	1751651	99026	upstream
LNC_000269	lncRNA	1850678	1854356	ENSONIT00000022921	1828077	1838815	11862	upstream
LNC_000269	lncRNA	1850678	1854356	ENSONIT00000022929	1873463	1879236	19106	upstream
LNC_000269	lncRNA	1850678	1854356	ENSONIT00000022916	1816511	1846147	4530	downstream
LNC_000269	lncRNA	1850678	1854356	ENSONIT00000022922	1848355	1850288	389	upstream
LNC_000269	lncRNA	1850678	1854356	ENSONIT00000022903	1765076	1771014	79663	downstream
LNC_000269	lncRNA	1850678	1854356	ENSONIT00000022923	1854831	1871729	474	downstream
LNC_000269	lncRNA	1850678	1854356	ENSONIT00000022905	1786385	1801438	49239	downstream
LNC_000769	lncRNA	2856	3305	ENSONIT00000008075	42744	47892	39438	upstream
LNC_000622	lncRNA	434087	453915	ENSONIT00000008989	374080	375551	58535	downstream
LNC_000622	lncRNA	434087	453915	ENSONIT00000008988	360303	361517	72569	downstream
LNC_000623	lncRNA	404505	406969	ENSONIT00000008756	366508	367691	36813	downstream
LNC_000623	lncRNA	404505	406969	ENSONIT00000008747	309556	311280	93224	downstream
LNC_000623	lncRNA	404505	406969	ENSONIT00000008755	366288	367515	36989	downstream
LNC_000623	lncRNA	404505	406969	ENSONIT00000008741	203551	322165	82339	downstream
LNC_000623	lncRNA	404505	406969	ENSONIT00000008753	339147	343791	60713	downstream
LNC_000623	lncRNA	404505	406969	ENSONIT00000008751	320964	322540	81964	downstream
LNC_000623	lncRNA	404505	406969	ENSONIT00000008754	354544	355834	48670	downstream
LNC_000623	lncRNA	404505	406969	ENSONIT00000008761	401973	403658	846	downstream
LNC_000620	lncRNA	40234	90452	ENSONIT00000011574	36092	36614	3619	upstream
LNC_000620	lncRNA	40234	90452	ENSONIT00000011575	142001	143093	51548	downstream
LNC_000621	lncRNA	40574	90843	ENSONIT00000011574	36092	36614	3959	upstream
LNC_000621	lncRNA	40574	90843	ENSONIT00000011575	142001	143093	51157	downstream
LNC_000626	lncRNA	40789	46954	ENSONIT00000009830	53071	54965	6116	upstream
LNC_000626	lncRNA	40789	46954	ENSONIT00000009831	64658	83439	17703	upstream
LNC_000626	lncRNA	40789	46954	ENSONIT00000009832	75172	79077	28217	upstream
LNC_000626	lncRNA	40789	46954	ENSONIT00000009833	87381	106313	40426	upstream
LNC_000626	lncRNA	40789	46954	ENSONIT00000009843	141467	193509	94512	upstream
LNC_000626	lncRNA	40789	46954	ENSONIT00000009842	121893	123614	74938	upstream
LNC_000627	lncRNA	93211	94192	ENSONIT00000013952	122339	122876	28146	upstream
LNC_000624	lncRNA	439741	449654	ENSONIT00000008756	366508	367691	72049	downstream
LNC_000624	lncRNA	439741	449654	ENSONIT00000008754	354544	355834	83906	downstream
LNC_000624	lncRNA	439741	449654	ENSONIT00000008755	366288	367515	72225	downstream
LNC_000624	lncRNA	439741	449654	ENSONIT00000008753	339147	343791	95949	downstream
LNC_000624	lncRNA	439741	449654	ENSONIT00000008761	401973	403658	36082	downstream
LNC_000625	lncRNA	164429	213214	ENSONIT00000008744	300266	304101	87051	upstream
LNC_000625	lncRNA	164429	213214	ENSONIT00000008747	309556	311280	96341	upstream
LNC_000625	lncRNA	164429	213214	ENSONIT00000008741	203551	322165	-9664	antisense
LNC_000625	lncRNA	164429	213214	ENSONIT00000008742	254411	258572	41196	upstream
LNC_000625	lncRNA	164429	213214	ENSONIT00000008738	159364	161115	3313	downstream
LNC_000625	lncRNA	164429	213214	ENSONIT00000008739	166303	167510	-1208	antisense
LNC_000625	lncRNA	164429	213214	ENSONIT00000008736	64852	70611	93817	downstream
LNC_000625	lncRNA	164429	213214	ENSONIT00000008737	67836	69370	95058	downstream
LNC_000628	lncRNA	93211	94198	ENSONIT00000013952	122339	122876	28140	upstream
LNC_000439	lncRNA	990576	994498	ENSONIT00000012085	922938	984430	6145	downstream
LNC_000439	lncRNA	990576	994498	ENSONIT00000012086	934313	963994	26581	downstream
LNC_000439	lncRNA	990576	994498	ENSONIT00000012089	1019728	1029774	25229	downstream
LNC_000439	lncRNA	990576	994498	ENSONIT00000012088	1003894	1006385	9395	downstream
LNC_000439	lncRNA	990576	994498	ENSONIT00000012090	1040301	1041845	45802	downstream
LNC_000438	lncRNA	503452	504527	ENSONIT00000012081	554480	565147	49952	downstream
LNC_000438	lncRNA	503452	504527	ENSONIT00000012082	595875	596927	91347	upstream
LNC_000438	lncRNA	503452	504527	ENSONIT00000012078	542029	542611	37501	downstream
LNC_000438	lncRNA	503452	504527	ENSONIT00000012076	456350	457137	46314	upstream
LNC_000438	lncRNA	503452	504527	ENSONIT00000012077	463543	465762	37689	upstream
LNC_000438	lncRNA	503452	504527	ENSONIT00000012073	304365	418476	84975	upstream
LNC_000437	lncRNA	503452	504446	ENSONIT00000012081	554480	565147	50033	downstream
LNC_000437	lncRNA	503452	504446	ENSONIT00000012082	595875	596927	91428	upstream
LNC_000437	lncRNA	503452	504446	ENSONIT00000012078	542029	542611	37582	downstream
LNC_000437	lncRNA	503452	504446	ENSONIT00000012076	456350	457137	46314	upstream
LNC_000437	lncRNA	503452	504446	ENSONIT00000012077	463543	465762	37689	upstream
LNC_000437	lncRNA	503452	504446	ENSONIT00000012073	304365	418476	84975	upstream
LNC_000436	lncRNA	712688	716528	ENSONIT00000012084	782044	784227	65515	downstream
LNC_000436	lncRNA	712688	716528	ENSONIT00000012083	738459	740158	21930	upstream
LNC_000435	lncRNA	712671	716528	ENSONIT00000012084	782044	784227	65515	downstream
LNC_000435	lncRNA	712671	716528	ENSONIT00000012083	738459	740158	21930	upstream
LNC_000434	lncRNA	712659	716528	ENSONIT00000012084	782044	784227	65515	downstream
LNC_000434	lncRNA	712659	716528	ENSONIT00000012083	738459	740158	21930	upstream
LNC_000433	lncRNA	712599	716528	ENSONIT00000012084	782044	784227	65515	downstream
LNC_000433	lncRNA	712599	716528	ENSONIT00000012083	738459	740158	21930	upstream
LNC_000432	lncRNA	813269	815635	ENSONIT00000015668	773336	792772	20496	downstream
LNC_000432	lncRNA	813269	815635	ENSONIT00000015676	861290	863686	45654	upstream
LNC_000432	lncRNA	813269	815635	ENSONIT00000015671	839613	843224	23977	upstream
LNC_000432	lncRNA	813269	815635	ENSONIT00000015677	915000	918079	99364	upstream
LNC_000431	lncRNA	813139	815635	ENSONIT00000015668	773336	792772	20366	downstream
LNC_000431	lncRNA	813139	815635	ENSONIT00000015676	861290	863686	45654	upstream
LNC_000431	lncRNA	813139	815635	ENSONIT00000015671	839613	843224	23977	upstream
LNC_000431	lncRNA	813139	815635	ENSONIT00000015677	915000	918079	99364	upstream
LNC_000430	lncRNA	626878	628599	ENSONIT00000022280	602409	618298	8579	upstream
LNC_000430	lncRNA	626878	628599	ENSONIT00000025913	592484	593569	33308	downstream
LNC_000430	lncRNA	626878	628599	ENSONIT00000022296	629268	671641	668	upstream
LNC_000430	lncRNA	626878	628599	ENSONIT00000022297	708444	711313	79844	upstream
LNC_000430	lncRNA	626878	628599	ENSONIT00000022279	535507	541677	85200	downstream
LNC_000430	lncRNA	626878	628599	ENSONIT00000022278	535333	544567	82310	downstream
LNC_000430	lncRNA	626878	628599	ENSONIT00000022291	620029	624958	1919	upstream
LNC_000430	lncRNA	626878	628599	ENSONIT00000022290	620020	624958	1919	upstream
LNC_000430	lncRNA	626878	628599	ENSONIT00000022289	620020	624958	1919	upstream
LNC_000430	lncRNA	626878	628599	ENSONIT00000022274	527546	532789	94088	downstream
LNC_000430	lncRNA	626878	628599	ENSONIT00000022299	719187	736476	90587	upstream
LNC_000430	lncRNA	626878	628599	ENSONIT00000022298	716724	737436	88124	upstream
LNC_000534	lncRNA	728320	729798	ENSONIT00000001278	741010	741692	11211	upstream
LNC_000534	lncRNA	728320	729798	ENSONIT00000001279	780403	782575	50604	downstream
LNC_000534	lncRNA	728320	729798	ENSONIT00000001276	707023	708842	19477	downstream
LNC_000534	lncRNA	728320	729798	ENSONIT00000001277	707054	707781	20538	downstream
LNC_000534	lncRNA	728320	729798	ENSONIT00000026273	791952	792428	62153	upstream
LNC_000532	lncRNA	189888	195957	ENSONIT00000009291	63265	140104	49783	downstream
LNC_000532	lncRNA	189888	195957	ENSONIT00000009292	107181	183962	5925	downstream
LNC_000532	lncRNA	189888	195957	ENSONIT00000009293	181106	185482	4405	upstream
LNC_000532	lncRNA	189888	195957	ENSONIT00000009294	198429	247760	2471	upstream
LNC_000533	lncRNA	584663	585592	ENSONIT00000001274	508380	510183	74479	downstream
LNC_000533	lncRNA	584663	585592	ENSONIT00000001275	511364	511941	72721	upstream
LNC_000530	lncRNA	350721	352523	ENSONIT00000000612	402092	416529	49568	upstream
LNC_000530	lncRNA	350721	352523	ENSONIT00000000609	388402	397544	35878	upstream
LNC_000530	lncRNA	350721	352523	ENSONIT00000000589	275291	284094	66626	downstream
LNC_000530	lncRNA	350721	352523	ENSONIT00000000590	290590	310203	40517	downstream
LNC_000530	lncRNA	350721	352523	ENSONIT00000000622	423811	435754	71287	upstream
LNC_000530	lncRNA	350721	352523	ENSONIT00000000603	324548	327421	23299	upstream
LNC_000530	lncRNA	350721	352523	ENSONIT00000000604	324548	326973	23747	upstream
LNC_000530	lncRNA	350721	352523	ENSONIT00000000605	379116	383781	26592	upstream
LNC_000530	lncRNA	350721	352523	ENSONIT00000000628	438752	441610	86228	downstream
LNC_000531	lncRNA	611688	615517	ENSONIT00000023641	587891	593189	18498	downstream
LNC_000531	lncRNA	611688	615517	ENSONIT00000023640	530346	531617	80070	downstream
LNC_000531	lncRNA	611688	615517	ENSONIT00000026493	691598	692350	76080	upstream
LNC_000531	lncRNA	611688	615517	ENSONIT00000023645	601303	603480	8207	upstream
LNC_000531	lncRNA	611688	615517	ENSONIT00000023639	496977	518279	93408	downstream
LNC_000749	lncRNA	19958	21087	ENSONIT00000008760	11918	14448	5509	upstream
LNC_000088	lncRNA	281680	285159	ENSONIT00000006272	193615	217535	64144	downstream
LNC_000088	lncRNA	281680	285159	ENSONIT00000006271	166629	217463	64216	downstream
LNC_000088	lncRNA	281680	285159	ENSONIT00000006277	244782	267066	14613	downstream
LNC_000088	lncRNA	281680	285159	ENSONIT00000006276	229426	267066	14613	downstream
LNC_000088	lncRNA	281680	285159	ENSONIT00000006288	283475	310222	-1685	antisense
LNC_000088	lncRNA	281680	285159	ENSONIT00000006287	280430	281539	140	upstream
LNC_000088	lncRNA	281680	285159	ENSONIT00000006285	274720	277800	3879	upstream
LNC_000088	lncRNA	281680	285159	ENSONIT00000006283	271279	274636	7043	upstream
LNC_000089	lncRNA	2445433	2446710	ENSONIT00000006521	2540772	2546270	94061	downstream
LNC_000089	lncRNA	2445433	2446710	ENSONIT00000006520	2532647	2536780	85936	downstream
LNC_000089	lncRNA	2445433	2446710	ENSONIT00000006508	2361195	2389677	55755	upstream
LNC_000089	lncRNA	2445433	2446710	ENSONIT00000006519	2526401	2527886	79690	downstream
LNC_000089	lncRNA	2445433	2446710	ENSONIT00000006512	2400820	2406219	39213	downstream
LNC_000089	lncRNA	2445433	2446710	ENSONIT00000006516	2485749	2504361	39038	upstream
LNC_000089	lncRNA	2445433	2446710	ENSONIT00000006515	2462902	2472514	16191	upstream
LNC_000082	lncRNA	6812650	6820739	ENSONIT00000012930	6903482	6905051	82742	upstream
LNC_000082	lncRNA	6812650	6820739	ENSONIT00000012905	6827099	6835873	6359	upstream
LNC_000082	lncRNA	6812650	6820739	ENSONIT00000012925	6893136	6895445	72396	downstream
LNC_000082	lncRNA	6812650	6820739	ENSONIT00000012894	6762129	6766104	46545	downstream
LNC_000082	lncRNA	6812650	6820739	ENSONIT00000012923	6856104	6858654	35364	downstream
LNC_000082	lncRNA	6812650	6820739	ENSONIT00000012897	6785895	6804806	7843	downstream
LNC_000082	lncRNA	6812650	6820739	ENSONIT00000012887	6715241	6729495	83154	downstream
LNC_000082	lncRNA	6812650	6820739	ENSONIT00000012886	6709195	6730958	81691	downstream
LNC_000082	lncRNA	6812650	6820739	ENSONIT00000012892	6762075	6766104	46545	downstream
LNC_000082	lncRNA	6812650	6820739	ENSONIT00000012893	6762096	6766104	46545	downstream
LNC_000082	lncRNA	6812650	6820739	ENSONIT00000012924	6891455	6895445	70715	downstream
LNC_000082	lncRNA	6812650	6820739	ENSONIT00000012891	6761724	6766565	46084	downstream
LNC_000082	lncRNA	6812650	6820739	ENSONIT00000012928	6896203	6901107	75463	upstream
LNC_000082	lncRNA	6812650	6820739	ENSONIT00000012937	6909915	6926356	89175	upstream
LNC_000082	lncRNA	6812650	6820739	ENSONIT00000012908	6842021	6858654	21281	upstream
LNC_000082	lncRNA	6812650	6820739	ENSONIT00000012898	6787399	6804805	7844	downstream
LNC_000082	lncRNA	6812650	6820739	ENSONIT00000012901	6807798	6816270	-3621	antisense
LNC_000083	lncRNA	5695301	5696440	ENSONIT00000012755	5608783	5610970	84330	downstream
LNC_000083	lncRNA	5695301	5696440	ENSONIT00000012757	5656412	5676963	18337	downstream
LNC_000080	lncRNA	6808460	6820739	ENSONIT00000012930	6903482	6905051	82742	upstream
LNC_000080	lncRNA	6808460	6820739	ENSONIT00000012905	6827099	6835873	6359	upstream
LNC_000080	lncRNA	6808460	6820739	ENSONIT00000012925	6893136	6895445	72396	downstream
LNC_000080	lncRNA	6808460	6820739	ENSONIT00000012894	6762129	6766104	42355	downstream
LNC_000080	lncRNA	6808460	6820739	ENSONIT00000012886	6709195	6730958	77501	downstream
LNC_000080	lncRNA	6808460	6820739	ENSONIT00000012923	6856104	6858654	35364	downstream
LNC_000080	lncRNA	6808460	6820739	ENSONIT00000012897	6785895	6804806	3653	downstream
LNC_000080	lncRNA	6808460	6820739	ENSONIT00000012887	6715241	6729495	78964	downstream
LNC_000080	lncRNA	6808460	6820739	ENSONIT00000012877	6703120	6708693	99766	upstream
LNC_000080	lncRNA	6808460	6820739	ENSONIT00000012892	6762075	6766104	42355	downstream
LNC_000080	lncRNA	6808460	6820739	ENSONIT00000012901	6807798	6816270	-7811	antisense
LNC_000080	lncRNA	6808460	6820739	ENSONIT00000012924	6891455	6895445	70715	downstream
LNC_000080	lncRNA	6808460	6820739	ENSONIT00000012891	6761724	6766565	41894	downstream
LNC_000080	lncRNA	6808460	6820739	ENSONIT00000012928	6896203	6901107	75463	upstream
LNC_000080	lncRNA	6808460	6820739	ENSONIT00000012937	6909915	6926356	89175	upstream
LNC_000080	lncRNA	6808460	6820739	ENSONIT00000012908	6842021	6858654	21281	upstream
LNC_000080	lncRNA	6808460	6820739	ENSONIT00000012898	6787399	6804805	3654	downstream
LNC_000080	lncRNA	6808460	6820739	ENSONIT00000012893	6762096	6766104	42355	downstream
LNC_000081	lncRNA	6808460	6820739	ENSONIT00000012930	6903482	6905051	82742	upstream
LNC_000081	lncRNA	6808460	6820739	ENSONIT00000012905	6827099	6835873	6359	upstream
LNC_000081	lncRNA	6808460	6820739	ENSONIT00000012925	6893136	6895445	72396	downstream
LNC_000081	lncRNA	6808460	6820739	ENSONIT00000012894	6762129	6766104	42355	downstream
LNC_000081	lncRNA	6808460	6820739	ENSONIT00000012886	6709195	6730958	77501	downstream
LNC_000081	lncRNA	6808460	6820739	ENSONIT00000012923	6856104	6858654	35364	downstream
LNC_000081	lncRNA	6808460	6820739	ENSONIT00000012897	6785895	6804806	3653	downstream
LNC_000081	lncRNA	6808460	6820739	ENSONIT00000012887	6715241	6729495	78964	downstream
LNC_000081	lncRNA	6808460	6820739	ENSONIT00000012877	6703120	6708693	99766	upstream
LNC_000081	lncRNA	6808460	6820739	ENSONIT00000012892	6762075	6766104	42355	downstream
LNC_000081	lncRNA	6808460	6820739	ENSONIT00000012901	6807798	6816270	-7811	antisense
LNC_000081	lncRNA	6808460	6820739	ENSONIT00000012924	6891455	6895445	70715	downstream
LNC_000081	lncRNA	6808460	6820739	ENSONIT00000012891	6761724	6766565	41894	downstream
LNC_000081	lncRNA	6808460	6820739	ENSONIT00000012928	6896203	6901107	75463	upstream
LNC_000081	lncRNA	6808460	6820739	ENSONIT00000012937	6909915	6926356	89175	upstream
LNC_000081	lncRNA	6808460	6820739	ENSONIT00000012908	6842021	6858654	21281	upstream
LNC_000081	lncRNA	6808460	6820739	ENSONIT00000012898	6787399	6804805	3654	downstream
LNC_000081	lncRNA	6808460	6820739	ENSONIT00000012893	6762096	6766104	42355	downstream
LNC_000086	lncRNA	3780931	3783114	ENSONIT00000024208	3785960	3806491	2845	upstream
LNC_000086	lncRNA	3780931	3783114	ENSONIT00000024213	3862124	3871580	79009	upstream
LNC_000086	lncRNA	3780931	3783114	ENSONIT00000024211	3829836	3831525	46721	upstream
LNC_000086	lncRNA	3780931	3783114	ENSONIT00000024203	3752614	3759493	21437	upstream
LNC_000086	lncRNA	3780931	3783114	ENSONIT00000024200	3748091	3752010	28920	downstream
LNC_000086	lncRNA	3780931	3783114	ENSONIT00000024212	3848729	3860131	65614	upstream
LNC_000086	lncRNA	3780931	3783114	ENSONIT00000024204	3764640	3776493	4437	downstream
LNC_000086	lncRNA	3780931	3783114	ENSONIT00000024216	3877102	3881680	93987	upstream
LNC_000086	lncRNA	3780931	3783114	ENSONIT00000024189	3691379	3703749	77181	upstream
LNC_000086	lncRNA	3780931	3783114	ENSONIT00000024188	3685936	3689644	91286	downstream
LNC_000086	lncRNA	3780931	3783114	ENSONIT00000024210	3828467	3831564	45352	upstream
LNC_000086	lncRNA	3780931	3783114	ENSONIT00000024193	3723975	3730272	50658	upstream
LNC_000086	lncRNA	3780931	3783114	ENSONIT00000024190	3708915	3720506	60424	upstream
LNC_000086	lncRNA	3780931	3783114	ENSONIT00000024191	3711703	3721871	59059	upstream
LNC_000086	lncRNA	3780931	3783114	ENSONIT00000024196	3735205	3743857	37073	upstream
LNC_000086	lncRNA	3780931	3783114	ENSONIT00000024197	3735683	3743130	37800	upstream
LNC_000086	lncRNA	3780931	3783114	ENSONIT00000024187	3678634	3683416	97514	downstream
LNC_000086	lncRNA	3780931	3783114	ENSONIT00000024186	3678285	3682256	98674	downstream
LNC_000087	lncRNA	5559799	5565859	ENSONIT00000024398	5583400	5599322	17540	downstream
LNC_000087	lncRNA	5559799	5565859	ENSONIT00000024401	5608758	5660415	42898	downstream
LNC_000087	lncRNA	5559799	5565859	ENSONIT00000024396	5573768	5578666	7908	upstream
LNC_000087	lncRNA	5559799	5565859	ENSONIT00000024399	5585806	5595584	19946	downstream
LNC_000087	lncRNA	5559799	5565859	ENSONIT00000024389	5496635	5509850	49948	upstream
LNC_000087	lncRNA	5559799	5565859	ENSONIT00000024388	5496154	5510303	49495	upstream
LNC_000087	lncRNA	5559799	5565859	ENSONIT00000024390	5511093	5570068	-6061	antisense
LNC_000087	lncRNA	5559799	5565859	ENSONIT00000024391	5538429	5570100	-6061	antisense
LNC_000087	lncRNA	5559799	5565859	ENSONIT00000024400	5604025	5660392	38165	downstream
LNC_000087	lncRNA	5559799	5565859	ENSONIT00000024407	5664237	5669461	98377	upstream
LNC_000087	lncRNA	5559799	5565859	ENSONIT00000024387	5488646	5493836	65962	downstream
LNC_000087	lncRNA	5559799	5565859	ENSONIT00000024386	5470719	5471785	88013	downstream
LNC_000087	lncRNA	5559799	5565859	ENSONIT00000024385	5460651	5468045	91753	downstream
LNC_000084	lncRNA	1450563	1452627	ENSONIT00000023900	1339774	1355423	95139	downstream
LNC_000084	lncRNA	1450563	1452627	ENSONIT00000023901	1343720	1355123	95439	downstream
LNC_000084	lncRNA	1450563	1452627	ENSONIT00000023915	1431218	1441426	9136	upstream
LNC_000084	lncRNA	1450563	1452627	ENSONIT00000023914	1430966	1441939	8623	upstream
LNC_000084	lncRNA	1450563	1452627	ENSONIT00000023905	1358969	1370173	80389	downstream
LNC_000084	lncRNA	1450563	1452627	ENSONIT00000023906	1367771	1374874	75688	upstream
LNC_000084	lncRNA	1450563	1452627	ENSONIT00000023910	1421666	1429943	20619	upstream
LNC_000084	lncRNA	1450563	1452627	ENSONIT00000023909	1378821	1420460	30102	upstream
LNC_000084	lncRNA	1450563	1452627	ENSONIT00000023916	1466316	1505431	13688	upstream
LNC_000084	lncRNA	1450563	1452627	ENSONIT00000023917	1522851	1545038	70223	upstream
LNC_000085	lncRNA	2631184	2632653	ENSONIT00000024048	2544566	2553108	78075	upstream
LNC_000085	lncRNA	2631184	2632653	ENSONIT00000024060	2689847	2690899	57193	downstream
LNC_000085	lncRNA	2631184	2632653	ENSONIT00000024061	2691710	2719879	59056	downstream
LNC_000085	lncRNA	2631184	2632653	ENSONIT00000024042	2517626	2538527	92656	downstream
LNC_000085	lncRNA	2631184	2632653	ENSONIT00000024043	2518014	2535970	95213	downstream
LNC_000085	lncRNA	2631184	2632653	ENSONIT00000026499	2727976	2728965	95322	downstream
LNC_000085	lncRNA	2631184	2632653	ENSONIT00000026498	2680461	2681684	47807	downstream
LNC_000085	lncRNA	2631184	2632653	ENSONIT00000024051	2557277	2568899	62284	downstream
LNC_000085	lncRNA	2631184	2632653	ENSONIT00000024057	2668069	2677496	35415	upstream
LNC_000085	lncRNA	2631184	2632653	ENSONIT00000024055	2638855	2643692	6201	upstream
LNC_000085	lncRNA	2631184	2632653	ENSONIT00000024054	2601089	2605519	25664	upstream
LNC_000085	lncRNA	2631184	2632653	ENSONIT00000026497	2661668	2662945	29014	upstream
LNC_000323	lncRNA	97185	98162	ENSONIT00000021077	118928	119936	20765	upstream
LNC_000323	lncRNA	97185	98162	ENSONIT00000021074	111349	116861	13186	upstream
LNC_000323	lncRNA	97185	98162	ENSONIT00000021066	3541	18824	78360	downstream
LNC_000323	lncRNA	97185	98162	ENSONIT00000021073	39123	50118	47066	upstream
LNC_000323	lncRNA	97185	98162	ENSONIT00000021070	25073	35200	61984	downstream
LNC_000323	lncRNA	97185	98162	ENSONIT00000021067	4599	16852	80332	downstream
LNC_000323	lncRNA	97185	98162	ENSONIT00000026478	88855	89292	7892	upstream
LNC_000322	lncRNA	63300	88879	ENSONIT00000021077	118928	119936	30048	upstream
LNC_000322	lncRNA	63300	88879	ENSONIT00000021074	111349	116861	22469	upstream
LNC_000322	lncRNA	63300	88879	ENSONIT00000021066	3541	18824	44475	downstream
LNC_000322	lncRNA	63300	88879	ENSONIT00000021073	39123	50118	13181	upstream
LNC_000322	lncRNA	63300	88879	ENSONIT00000021070	25073	35200	28099	downstream
LNC_000322	lncRNA	63300	88879	ENSONIT00000021067	4599	16852	46447	downstream
LNC_000322	lncRNA	63300	88879	ENSONIT00000026478	88855	89292	-25	antisense
LNC_000321	lncRNA	62810	72341	ENSONIT00000021077	118928	119936	46586	upstream
LNC_000321	lncRNA	62810	72341	ENSONIT00000021074	111349	116861	39007	upstream
LNC_000321	lncRNA	62810	72341	ENSONIT00000021066	3541	18824	43985	downstream
LNC_000321	lncRNA	62810	72341	ENSONIT00000021073	39123	50118	12691	upstream
LNC_000321	lncRNA	62810	72341	ENSONIT00000021070	25073	35200	27609	downstream
LNC_000321	lncRNA	62810	72341	ENSONIT00000021067	4599	16852	45957	downstream
LNC_000321	lncRNA	62810	72341	ENSONIT00000026478	88855	89292	16513	downstream
LNC_000320	lncRNA	2355759	2356552	ENSONIT00000016522	2425327	2441294	68774	downstream
LNC_000320	lncRNA	2355759	2356552	ENSONIT00000016511	2287906	2326673	29085	downstream
LNC_000327	lncRNA	729097	748174	ENSONIT00000007244	814315	822318	66140	upstream
LNC_000327	lncRNA	729097	748174	ENSONIT00000007258	836693	857794	88518	upstream
LNC_000327	lncRNA	729097	748174	ENSONIT00000007226	711446	808476	-19078	antisense
LNC_000327	lncRNA	729097	748174	ENSONIT00000007225	657747	811270	-19078	antisense
LNC_000327	lncRNA	729097	748174	ENSONIT00000007257	836466	857794	88291	upstream
LNC_000326	lncRNA	1610559	1616957	ENSONIT00000021195	1645554	1650599	28596	upstream
LNC_000326	lncRNA	1610559	1616957	ENSONIT00000021208	1653166	1656852	36208	downstream
LNC_000326	lncRNA	1610559	1616957	ENSONIT00000021218	1672494	1682044	55536	upstream
LNC_000326	lncRNA	1610559	1616957	ENSONIT00000021219	1672633	1680901	55675	upstream
LNC_000326	lncRNA	1610559	1616957	ENSONIT00000021193	1596042	1607338	3220	upstream
LNC_000326	lncRNA	1610559	1616957	ENSONIT00000021216	1664937	1667250	47979	upstream
LNC_000326	lncRNA	1610559	1616957	ENSONIT00000021217	1664937	1667250	47979	upstream
LNC_000326	lncRNA	1610559	1616957	ENSONIT00000021207	1653028	1656760	36070	downstream
LNC_000326	lncRNA	1610559	1616957	ENSONIT00000021215	1661469	1663880	44511	downstream
LNC_000325	lncRNA	2695667	2696073	ENSONIT00000021289	2566341	2648495	47171	downstream
LNC_000325	lncRNA	2695667	2696073	ENSONIT00000021296	2701213	2704030	5139	downstream
LNC_000325	lncRNA	2695667	2696073	ENSONIT00000021297	2701483	2703963	5409	downstream
LNC_000325	lncRNA	2695667	2696073	ENSONIT00000021287	2375837	2646650	49016	downstream
LNC_000325	lncRNA	2695667	2696073	ENSONIT00000021295	2698863	2704045	2789	downstream
LNC_000324	lncRNA	152884	203993	ENSONIT00000021081	233222	241386	29228	upstream
LNC_000324	lncRNA	152884	203993	ENSONIT00000021087	273843	278191	69849	downstream
LNC_000324	lncRNA	152884	203993	ENSONIT00000021086	242812	246044	38818	downstream
LNC_000324	lncRNA	152884	203993	ENSONIT00000021078	215655	228537	11661	downstream
LNC_000324	lncRNA	152884	203993	ENSONIT00000021077	118928	119936	32947	downstream
LNC_000324	lncRNA	152884	203993	ENSONIT00000021074	111349	116861	36022	downstream
LNC_000324	lncRNA	152884	203993	ENSONIT00000021088	273843	277917	69849	downstream
LNC_000324	lncRNA	152884	203993	ENSONIT00000021098	297037	344749	93043	upstream
LNC_000324	lncRNA	152884	203993	ENSONIT00000021094	290753	297031	86759	upstream
LNC_000324	lncRNA	152884	203993	ENSONIT00000026478	88855	89292	63591	upstream
LNC_000442	lncRNA	473532	475833	ENSONIT00000019136	555015	599214	79181	downstream
LNC_000442	lncRNA	473532	475833	ENSONIT00000019105	448468	449924	23607	downstream
LNC_000442	lncRNA	473532	475833	ENSONIT00000019117	479534	487825	3700	upstream
LNC_000442	lncRNA	473532	475833	ENSONIT00000019107	452649	472611	920	upstream
LNC_000442	lncRNA	473532	475833	ENSONIT00000019115	479534	498304	3700	upstream
LNC_000442	lncRNA	473532	475833	ENSONIT00000019108	454629	472268	1263	upstream
LNC_000442	lncRNA	473532	475833	ENSONIT00000019119	522526	547815	46692	downstream
LNC_000442	lncRNA	473532	475833	ENSONIT00000019116	479534	498277	3700	upstream
LNC_000442	lncRNA	473532	475833	ENSONIT00000019104	446073	450291	23240	downstream
LNC_000443	lncRNA	69286	71252	ENSONIT00000021256	161156	162446	89903	downstream
LNC_000443	lncRNA	69286	71252	ENSONIT00000021257	161529	164997	90276	downstream
LNC_000443	lncRNA	69286	71252	ENSONIT00000021254	94306	95256	23053	downstream
LNC_000443	lncRNA	69286	71252	ENSONIT00000021255	111418	112893	40165	downstream
LNC_000443	lncRNA	69286	71252	ENSONIT00000021259	168509	170563	97256	downstream
LNC_000443	lncRNA	69286	71252	ENSONIT00000026483	155013	155852	83760	downstream
LNC_000329	lncRNA	1535313	1552538	ENSONIT00000007701	1526603	1532865	2447	upstream
LNC_000328	lncRNA	1087095	1087982	ENSONIT00000007565	977765	991868	95226	downstream
LNC_000328	lncRNA	1087095	1087982	ENSONIT00000025795	1027652	1029241	57853	upstream
LNC_000328	lncRNA	1087095	1087982	ENSONIT00000007582	1031037	1044131	42963	downstream
LNC_000328	lncRNA	1087095	1087982	ENSONIT00000007600	1132514	1137208	44531	downstream
LNC_000328	lncRNA	1087095	1087982	ENSONIT00000007603	1151648	1234988	63665	downstream
LNC_000328	lncRNA	1087095	1087982	ENSONIT00000025796	1091997	1093043	4014	upstream
LNC_000328	lncRNA	1087095	1087982	ENSONIT00000007572	1017315	1023829	63265	downstream
LNC_000328	lncRNA	1087095	1087982	ENSONIT00000007597	1098006	1118246	10023	downstream
LNC_000328	lncRNA	1087095	1087982	ENSONIT00000007589	1050621	1080447	6647	downstream
LNC_000446	lncRNA	1189556	1191971	ENSONIT00000011430	1086300	1107364	82191	upstream
LNC_000446	lncRNA	1189556	1191971	ENSONIT00000011433	1115699	1126870	62685	downstream
LNC_000446	lncRNA	1189556	1191971	ENSONIT00000011437	1220223	1312873	28251	downstream
LNC_000446	lncRNA	1189556	1191971	ENSONIT00000011438	1230604	1297251	38632	downstream
LNC_000446	lncRNA	1189556	1191971	ENSONIT00000011436	1148367	1180746	8809	upstream
LNC_000447	lncRNA	1219778	1226497	ENSONIT00000023391	1167654	1207581	12196	downstream
LNC_000447	lncRNA	1219778	1226497	ENSONIT00000023393	1236023	1244554	9525	downstream
LNC_000447	lncRNA	1219778	1226497	ENSONIT00000023392	1228685	1232728	2187	upstream
LNC_000447	lncRNA	1219778	1226497	ENSONIT00000023394	1250573	1266150	24075	upstream
LNC_000444	lncRNA	1113277	1130398	ENSONIT00000002388	1159230	1167150	28831	downstream
LNC_000444	lncRNA	1113277	1130398	ENSONIT00000002372	1090034	1100714	12562	upstream
LNC_000444	lncRNA	1113277	1130398	ENSONIT00000002390	1181283	1182673	50884	downstream
LNC_000444	lncRNA	1113277	1130398	ENSONIT00000002391	1185792	1188570	55393	downstream
LNC_000444	lncRNA	1113277	1130398	ENSONIT00000002392	1192860	1194466	62461	upstream
LNC_000444	lncRNA	1113277	1130398	ENSONIT00000002384	1102347	1112766	510	upstream
LNC_000444	lncRNA	1113277	1130398	ENSONIT00000002365	1047161	1064415	48861	downstream
LNC_000444	lncRNA	1113277	1130398	ENSONIT00000002364	1027245	1029796	83480	downstream
LNC_000444	lncRNA	1113277	1130398	ENSONIT00000002367	1070213	1087243	26033	upstream
LNC_000444	lncRNA	1113277	1130398	ENSONIT00000002366	1054438	1064415	48861	downstream
LNC_000444	lncRNA	1113277	1130398	ENSONIT00000026165	1022524	1023519	89757	downstream
LNC_000444	lncRNA	1113277	1130398	ENSONIT00000002389	1180923	1183605	50524	downstream
LNC_000444	lncRNA	1113277	1130398	ENSONIT00000002363	1019261	1020804	92472	downstream
LNC_000444	lncRNA	1113277	1130398	ENSONIT00000026166	1035210	1036163	77113	downstream
LNC_000445	lncRNA	126319	132684	ENSONIT00000002325	107930	115755	10563	downstream
LNC_000445	lncRNA	126319	132684	ENSONIT00000002311	5603	30353	95965	upstream
LNC_000445	lncRNA	126319	132684	ENSONIT00000002326	159848	168406	27163	upstream
LNC_000445	lncRNA	126319	132684	ENSONIT00000026163	133588	134061	903	downstream
LNC_000445	lncRNA	126319	132684	ENSONIT00000026162	106945	107463	18855	upstream
LNC_000445	lncRNA	126319	132684	ENSONIT00000002319	71618	105382	20936	downstream
LNC_000147	lncRNA	4368338	4392857	ENSONIT00000011112	4297493	4303890	64447	upstream
LNC_000147	lncRNA	4368338	4392857	ENSONIT00000011113	4305234	4310070	58267	upstream
LNC_000147	lncRNA	4368338	4392857	ENSONIT00000011111	4125533	4290864	77473	downstream
LNC_000147	lncRNA	4368338	4392857	ENSONIT00000011114	4314432	4342527	25810	upstream
LNC_000147	lncRNA	4368338	4392857	ENSONIT00000011123	4417118	4443718	24260	upstream
LNC_000147	lncRNA	4368338	4392857	ENSONIT00000011122	4344471	4345778	22559	upstream
LNC_000147	lncRNA	4368338	4392857	ENSONIT00000011124	4419698	4443718	26840	upstream
LNC_000146	lncRNA	4014931	4020670	ENSONIT00000011110	4112975	4125889	92304	downstream
LNC_000146	lncRNA	4014931	4020670	ENSONIT00000011104	4079421	4104826	58750	upstream
LNC_000146	lncRNA	4014931	4020670	ENSONIT00000011089	3960714	4005324	9606	downstream
LNC_000146	lncRNA	4014931	4020670	ENSONIT00000011096	4045850	4065807	25179	upstream
LNC_000146	lncRNA	4014931	4020670	ENSONIT00000011081	3921357	3931134	83796	downstream
LNC_000146	lncRNA	4014931	4020670	ENSONIT00000011078	3909154	3916412	98518	upstream
LNC_000146	lncRNA	4014931	4020670	ENSONIT00000011082	3924605	3930975	83955	downstream
LNC_000146	lncRNA	4014931	4020670	ENSONIT00000011094	4008997	4012133	2797	upstream
LNC_000146	lncRNA	4014931	4020670	ENSONIT00000011093	4008988	4012148	2782	upstream
LNC_000146	lncRNA	4014931	4020670	ENSONIT00000011092	4008988	4012148	2782	upstream
LNC_000145	lncRNA	4014931	4020451	ENSONIT00000011110	4112975	4125889	92523	downstream
LNC_000145	lncRNA	4014931	4020451	ENSONIT00000011104	4079421	4104826	58969	upstream
LNC_000145	lncRNA	4014931	4020451	ENSONIT00000011089	3960714	4005324	9606	downstream
LNC_000145	lncRNA	4014931	4020451	ENSONIT00000011096	4045850	4065807	25398	upstream
LNC_000145	lncRNA	4014931	4020451	ENSONIT00000011081	3921357	3931134	83796	downstream
LNC_000145	lncRNA	4014931	4020451	ENSONIT00000011078	3909154	3916412	98518	upstream
LNC_000145	lncRNA	4014931	4020451	ENSONIT00000011082	3924605	3930975	83955	downstream
LNC_000145	lncRNA	4014931	4020451	ENSONIT00000011094	4008997	4012133	2797	upstream
LNC_000145	lncRNA	4014931	4020451	ENSONIT00000011093	4008988	4012148	2782	upstream
LNC_000145	lncRNA	4014931	4020451	ENSONIT00000011092	4008988	4012148	2782	upstream
LNC_000144	lncRNA	5268621	5280689	ENSONIT00000009817	5135962	5176261	92359	downstream
LNC_000144	lncRNA	5268621	5280689	ENSONIT00000009824	5188442	5231416	37204	upstream
LNC_000144	lncRNA	5268621	5280689	ENSONIT00000009834	5281010	5281696	320	downstream
LNC_000144	lncRNA	5268621	5280689	ENSONIT00000009835	5292122	5294240	11432	upstream
LNC_000144	lncRNA	5268621	5280689	ENSONIT00000009836	5358184	5360670	77494	downstream
LNC_000143	lncRNA	2645446	2647387	ENSONIT00000009650	2669798	2678569	22410	upstream
LNC_000143	lncRNA	2645446	2647387	ENSONIT00000009651	2670779	2677277	23391	upstream
LNC_000143	lncRNA	2645446	2647387	ENSONIT00000009652	2683154	2709049	35766	upstream
LNC_000143	lncRNA	2645446	2647387	ENSONIT00000009653	2733162	2737026	85774	downstream
LNC_000143	lncRNA	2645446	2647387	ENSONIT00000009649	2483119	2550927	94518	upstream
LNC_000142	lncRNA	3576242	3576990	ENSONIT00000009141	3667115	3672602	90124	upstream
LNC_000142	lncRNA	3576242	3576990	ENSONIT00000009120	3495595	3568619	7622	upstream
LNC_000142	lncRNA	3576242	3576990	ENSONIT00000009121	3506580	3567971	8270	upstream
LNC_000142	lncRNA	3576242	3576990	ENSONIT00000009116	3485370	3492884	83357	downstream
LNC_000142	lncRNA	3576242	3576990	ENSONIT00000009132	3589652	3616731	12661	upstream
LNC_000228	lncRNA	2710047	2711651	ENSONIT00000006461	2770235	2776909	58583	downstream
LNC_000228	lncRNA	2710047	2711651	ENSONIT00000006460	2769100	2780371	57448	downstream
LNC_000228	lncRNA	2710047	2711651	ENSONIT00000006447	2750774	2755707	39122	downstream
LNC_000228	lncRNA	2710047	2711651	ENSONIT00000006466	2804094	2811442	92442	upstream
LNC_000228	lncRNA	2710047	2711651	ENSONIT00000006464	2780616	2792999	68964	downstream
LNC_000228	lncRNA	2710047	2711651	ENSONIT00000006428	2702750	2707337	2709	downstream
LNC_000228	lncRNA	2710047	2711651	ENSONIT00000006331	2601546	2653696	56350	downstream
LNC_000228	lncRNA	2710047	2711651	ENSONIT00000006427	2689317	2698377	11669	upstream
LNC_000228	lncRNA	2710047	2711651	ENSONIT00000006437	2742314	2749458	30662	downstream
LNC_000228	lncRNA	2710047	2711651	ENSONIT00000006429	2714304	2723905	2652	upstream
LNC_000228	lncRNA	2710047	2711651	ENSONIT00000006431	2728214	2731420	16562	downstream
LNC_000228	lncRNA	2710047	2711651	ENSONIT00000006423	2670443	2677047	32999	upstream
LNC_000228	lncRNA	2710047	2711651	ENSONIT00000006432	2733665	2738793	22013	downstream
LNC_000228	lncRNA	2710047	2711651	ENSONIT00000006415	2650624	2650812	59234	upstream
LNC_000228	lncRNA	2710047	2711651	ENSONIT00000006448	2750895	2754355	39243	downstream
LNC_000228	lncRNA	2710047	2711651	ENSONIT00000006452	2757133	2762849	45481	upstream
LNC_000228	lncRNA	2710047	2711651	ENSONIT00000006451	2756006	2762849	44354	upstream
LNC_000228	lncRNA	2710047	2711651	ENSONIT00000006419	2662564	2668077	41969	downstream
LNC_000228	lncRNA	2710047	2711651	ENSONIT00000006418	2662454	2668923	41123	downstream
LNC_000140	lncRNA	841584	981085	ENSONIT00000008936	1025562	1028504	44476	upstream
LNC_000140	lncRNA	841584	981085	ENSONIT00000026074	833121	834365	7218	downstream
LNC_000226	lncRNA	1	737	ENSONIT00000023511	76246	277248	75508	upstream
LNC_000226	lncRNA	1	737	ENSONIT00000023508	57733	69236	56995	upstream
LNC_000226	lncRNA	1	737	ENSONIT00000023509	58300	68775	57562	upstream
LNC_000226	lncRNA	1	737	ENSONIT00000023503	46045	57353	45307	upstream
LNC_000227	lncRNA	447410	448174	ENSONIT00000023539	523140	539744	74965	downstream
LNC_000227	lncRNA	447410	448174	ENSONIT00000023538	437769	440533	6876	upstream
LNC_000227	lncRNA	447410	448174	ENSONIT00000023530	431952	434915	12494	upstream
LNC_000227	lncRNA	447410	448174	ENSONIT00000023521	404421	415268	32141	downstream
LNC_000227	lncRNA	447410	448174	ENSONIT00000023540	529864	539450	81689	downstream
LNC_000227	lncRNA	447410	448174	ENSONIT00000023543	543405	549579	95230	downstream
LNC_000224	lncRNA	314287	326307	ENSONIT00000023521	404421	415268	78113	upstream
LNC_000224	lncRNA	314287	326307	ENSONIT00000023513	282020	286600	27686	downstream
LNC_000224	lncRNA	314287	326307	ENSONIT00000023511	76246	277248	37038	downstream
LNC_000224	lncRNA	314287	326307	ENSONIT00000023516	299587	322584	-8298	antisense
LNC_000224	lncRNA	314287	326307	ENSONIT00000023515	299587	324366	-10080	antisense
LNC_000224	lncRNA	314287	326307	ENSONIT00000023518	325599	329820	-709	antisense
LNC_000225	lncRNA	699038	717303	ENSONIT00000023548	651498	680656	18381	upstream
LNC_000225	lncRNA	699038	717303	ENSONIT00000023549	793248	816991	75944	upstream
LNC_000225	lncRNA	699038	717303	ENSONIT00000023546	628290	638153	60884	upstream
LNC_000225	lncRNA	699038	717303	ENSONIT00000023547	638751	644257	54780	downstream
LNC_000225	lncRNA	699038	717303	ENSONIT00000023551	793560	816991	76256	upstream
LNC_000225	lncRNA	699038	717303	ENSONIT00000023550	793248	816991	75944	upstream
LNC_000222	lncRNA	3140822	3142880	ENSONIT00000015547	3223204	3250929	80323	downstream
LNC_000222	lncRNA	3140822	3142880	ENSONIT00000015527	3041448	3043687	97134	downstream
LNC_000222	lncRNA	3140822	3142880	ENSONIT00000015540	3173314	3184369	30433	downstream
LNC_000222	lncRNA	3140822	3142880	ENSONIT00000015528	3060632	3113857	26964	upstream
LNC_000222	lncRNA	3140822	3142880	ENSONIT00000015548	3225927	3250623	83046	downstream
LNC_000222	lncRNA	3140822	3142880	ENSONIT00000015539	3171502	3185467	28621	downstream
LNC_000222	lncRNA	3140822	3142880	ENSONIT00000015537	3120062	3122001	18820	upstream
LNC_000223	lncRNA	4073617	4074353	ENSONIT00000015721	4043466	4064146	9470	downstream
LNC_000223	lncRNA	4073617	4074353	ENSONIT00000015720	4014583	4019824	53792	downstream
LNC_000223	lncRNA	4073617	4074353	ENSONIT00000015723	4122716	4125849	48362	upstream
LNC_000223	lncRNA	4073617	4074353	ENSONIT00000015722	4111568	4121710	37214	downstream
LNC_000223	lncRNA	4073617	4074353	ENSONIT00000015725	4130897	4133873	56543	downstream
LNC_000223	lncRNA	4073617	4074353	ENSONIT00000015729	4166290	4192769	91936	downstream
LNC_000223	lncRNA	4073617	4074353	ENSONIT00000015728	4134810	4136917	60456	upstream
LNC_000223	lncRNA	4073617	4074353	ENSONIT00000015719	3917676	4004274	69342	upstream
LNC_000220	lncRNA	2710982	2712922	ENSONIT00000008113	2681238	2681657	29324	upstream
LNC_000220	lncRNA	2710982	2712922	ENSONIT00000008109	2663222	2663662	47319	upstream
LNC_000220	lncRNA	2710982	2712922	ENSONIT00000008108	2663222	2663750	47231	upstream
LNC_000220	lncRNA	2710982	2712922	ENSONIT00000008111	2677898	2679300	31681	downstream
LNC_000220	lncRNA	2710982	2712922	ENSONIT00000008112	2678867	2679303	31678	downstream
LNC_000220	lncRNA	2710982	2712922	ENSONIT00000008104	2612804	2625339	85642	downstream
LNC_000220	lncRNA	2710982	2712922	ENSONIT00000008116	2715639	2721420	2716	downstream
LNC_000220	lncRNA	2710982	2712922	ENSONIT00000008117	2799283	2812458	86360	upstream
LNC_000148	lncRNA	4355767	4361313	ENSONIT00000011112	4297493	4303890	51876	upstream
LNC_000148	lncRNA	4355767	4361313	ENSONIT00000011113	4305234	4310070	45696	upstream
LNC_000148	lncRNA	4355767	4361313	ENSONIT00000011111	4125533	4290864	64902	downstream
LNC_000148	lncRNA	4355767	4361313	ENSONIT00000011114	4314432	4342527	13239	upstream
LNC_000148	lncRNA	4355767	4361313	ENSONIT00000011123	4417118	4443718	55804	upstream
LNC_000148	lncRNA	4355767	4361313	ENSONIT00000011122	4344471	4345778	9988	upstream
LNC_000148	lncRNA	4355767	4361313	ENSONIT00000011124	4419698	4443718	58384	upstream
LNC_000743	lncRNA	114718	115884	ENSONIT00000002034	90283	97376	17341	upstream
LNC_000743	lncRNA	114718	115884	ENSONIT00000002033	50949	52410	62307	upstream
LNC_000587	lncRNA	55215	257494	ENSONIT00000006273	314681	464430	57186	downstream
LNC_000587	lncRNA	55215	257494	ENSONIT00000006270	306734	309816	49239	downstream
LNC_000585	lncRNA	54375	254107	ENSONIT00000006273	314681	464430	60573	downstream
LNC_000585	lncRNA	54375	254107	ENSONIT00000006270	306734	309816	52626	downstream
LNC_000584	lncRNA	250196	251081	ENSONIT00000017608	349494	349942	98412	upstream
LNC_000583	lncRNA	38919	43534	ENSONIT00000009035	32108	33571	5347	downstream
LNC_000583	lncRNA	38919	43534	ENSONIT00000009036	52398	81739	8863	upstream
LNC_000583	lncRNA	38919	43534	ENSONIT00000009039	96361	100551	52826	upstream
LNC_000583	lncRNA	38919	43534	ENSONIT00000026080	88923	89198	45388	downstream
LNC_000583	lncRNA	38919	43534	ENSONIT00000009040	112820	135641	69285	downstream
LNC_000583	lncRNA	38919	43534	ENSONIT00000009044	137834	148562	94299	upstream
LNC_000582	lncRNA	46053	47935	ENSONIT00000009035	32108	33571	12481	downstream
LNC_000582	lncRNA	46053	47935	ENSONIT00000009036	52398	81739	4462	upstream
LNC_000582	lncRNA	46053	47935	ENSONIT00000009039	96361	100551	48425	upstream
LNC_000582	lncRNA	46053	47935	ENSONIT00000026080	88923	89198	40987	downstream
LNC_000582	lncRNA	46053	47935	ENSONIT00000009040	112820	135641	64884	downstream
LNC_000582	lncRNA	46053	47935	ENSONIT00000009044	137834	148562	89898	upstream
LNC_000581	lncRNA	526467	535127	ENSONIT00000000413	407981	427372	99094	upstream
LNC_000581	lncRNA	526467	535127	ENSONIT00000000416	543309	544633	8181	downstream
LNC_000580	lncRNA	325022	370814	ENSONIT00000000410	391467	393512	20652	upstream
LNC_000580	lncRNA	325022	370814	ENSONIT00000000413	407981	427372	37166	downstream
LNC_000580	lncRNA	325022	370814	ENSONIT00000000409	344686	364041	-19356	antisense
LNC_000666	lncRNA	37031	40296	ENSONIT00000010122	51819	76224	11522	upstream
LNC_000666	lncRNA	37031	40296	ENSONIT00000010124	90555	122929	50258	downstream
LNC_000666	lncRNA	37031	40296	ENSONIT00000010125	90555	98363	50258	downstream
LNC_000667	lncRNA	332346	334355	ENSONIT00000023368	271367	327901	4444	upstream
LNC_000667	lncRNA	332346	334355	ENSONIT00000023369	271367	327901	4444	upstream
LNC_000667	lncRNA	332346	334355	ENSONIT00000023366	50608	259230	73115	downstream
LNC_000667	lncRNA	332346	334355	ENSONIT00000023367	271367	327901	4444	upstream
LNC_000664	lncRNA	36094	40296	ENSONIT00000010122	51819	76224	11522	upstream
LNC_000664	lncRNA	36094	40296	ENSONIT00000010124	90555	122929	50258	downstream
LNC_000664	lncRNA	36094	40296	ENSONIT00000010125	90555	98363	50258	downstream
LNC_000665	lncRNA	36094	40296	ENSONIT00000010122	51819	76224	11522	upstream
LNC_000665	lncRNA	36094	40296	ENSONIT00000010124	90555	122929	50258	downstream
LNC_000665	lncRNA	36094	40296	ENSONIT00000010125	90555	98363	50258	downstream
LNC_000662	lncRNA	236516	237661	ENSONIT00000021309	193071	211121	25394	upstream
LNC_000662	lncRNA	236516	237661	ENSONIT00000021302	153971	172514	64001	upstream
LNC_000662	lncRNA	236516	237661	ENSONIT00000021303	157654	172494	64021	upstream
LNC_000663	lncRNA	36094	40296	ENSONIT00000010122	51819	76224	11522	upstream
LNC_000663	lncRNA	36094	40296	ENSONIT00000010124	90555	122929	50258	downstream
LNC_000663	lncRNA	36094	40296	ENSONIT00000010125	90555	98363	50258	downstream
LNC_000589	lncRNA	115879	256454	ENSONIT00000006273	314681	464430	58226	downstream
LNC_000589	lncRNA	115879	256454	ENSONIT00000006270	306734	309816	50279	downstream
LNC_000661	lncRNA	66826	81101	ENSONIT00000021302	153971	172514	72869	downstream
LNC_000661	lncRNA	66826	81101	ENSONIT00000021299	57257	60819	6006	upstream
LNC_000661	lncRNA	66826	81101	ENSONIT00000021303	157654	172494	76552	downstream
LNC_000741	lncRNA	90544	92362	ENSONIT00000009995	96740	99358	4377	downstream
LNC_000740	lncRNA	44662	46216	ENSONIT00000016491	71877	81191	25660	upstream
LNC_000039	lncRNA	6964436	6979436	ENSONIT00000021720	7049209	7085692	69772	upstream
LNC_000039	lncRNA	6964436	6979436	ENSONIT00000021719	7047617	7088617	68180	upstream
LNC_000039	lncRNA	6964436	6979436	ENSONIT00000021706	6981683	6997982	2246	upstream
LNC_000039	lncRNA	6964436	6979436	ENSONIT00000021700	6888019	6892135	72300	downstream
LNC_000039	lncRNA	6964436	6979436	ENSONIT00000021701	6892585	6896594	67841	upstream
LNC_000039	lncRNA	6964436	6979436	ENSONIT00000021702	6901129	6944957	19478	downstream
LNC_000039	lncRNA	6964436	6979436	ENSONIT00000021703	6901588	6937007	27428	downstream
LNC_000039	lncRNA	6964436	6979436	ENSONIT00000021713	7026230	7029892	46793	downstream
LNC_000039	lncRNA	6964436	6979436	ENSONIT00000021714	7026375	7047502	46938	downstream
LNC_000039	lncRNA	6964436	6979436	ENSONIT00000021711	7021174	7023743	41737	upstream
LNC_000039	lncRNA	6964436	6979436	ENSONIT00000021710	7017771	7026569	38334	upstream
LNC_000039	lncRNA	6964436	6979436	ENSONIT00000021709	7015097	7018972	35660	upstream
LNC_000039	lncRNA	6964436	6979436	ENSONIT00000021698	6880897	6887440	76995	upstream
LNC_000039	lncRNA	6964436	6979436	ENSONIT00000021699	6880897	6886939	77496	upstream
LNC_000038	lncRNA	3180426	3181076	ENSONIT00000021198	3265195	3268563	84118	upstream
LNC_000038	lncRNA	3180426	3181076	ENSONIT00000021194	3218711	3234698	37634	downstream
LNC_000038	lncRNA	3180426	3181076	ENSONIT00000021176	3134608	3137726	42699	upstream
LNC_000038	lncRNA	3180426	3181076	ENSONIT00000021188	3172616	3177164	3261	upstream
LNC_000038	lncRNA	3180426	3181076	ENSONIT00000021189	3182681	3190357	1604	downstream
LNC_000038	lncRNA	3180426	3181076	ENSONIT00000021173	3122872	3129219	51206	upstream
LNC_000038	lncRNA	3180426	3181076	ENSONIT00000021179	3145603	3151104	29321	downstream
LNC_000038	lncRNA	3180426	3181076	ENSONIT00000021171	3117214	3117862	62563	upstream
LNC_000038	lncRNA	3180426	3181076	ENSONIT00000021170	3074870	3103421	77004	downstream
LNC_000038	lncRNA	3180426	3181076	ENSONIT00000021182	3151466	3164296	16129	downstream
LNC_000038	lncRNA	3180426	3181076	ENSONIT00000021169	3074397	3103421	77004	downstream
LNC_000038	lncRNA	3180426	3181076	ENSONIT00000021197	3265195	3268566	84118	upstream
LNC_000038	lncRNA	3180426	3181076	ENSONIT00000021187	3166450	3174978	5447	upstream
LNC_000038	lncRNA	3180426	3181076	ENSONIT00000026464	3142625	3144298	36127	upstream
LNC_000038	lncRNA	3180426	3181076	ENSONIT00000021196	3234811	3251272	53734	downstream
LNC_000744	lncRNA	76054	78368	ENSONIT00000019516	10479	75212	841	upstream
LNC_000744	lncRNA	76054	78368	ENSONIT00000019517	25948	74656	1397	upstream
LNC_000744	lncRNA	76054	78368	ENSONIT00000019518	37281	74303	1750	upstream
LNC_000744	lncRNA	76054	78368	ENSONIT00000019519	49161	74321	1732	upstream
LNC_000033	lncRNA	7030472	7038638	ENSONIT00000025035	7104675	7111864	66036	downstream
LNC_000033	lncRNA	7030472	7038638	ENSONIT00000025029	7080036	7082626	41397	upstream
LNC_000033	lncRNA	7030472	7038638	ENSONIT00000025028	7070438	7074640	31799	upstream
LNC_000033	lncRNA	7030472	7038638	ENSONIT00000025038	7127215	7138106	88576	downstream
LNC_000033	lncRNA	7030472	7038638	ENSONIT00000025036	7113742	7123474	75103	upstream
LNC_000033	lncRNA	7030472	7038638	ENSONIT00000025024	6955896	6984175	46296	upstream
LNC_000033	lncRNA	7030472	7038638	ENSONIT00000025027	7054968	7070030	16329	upstream
LNC_000033	lncRNA	7030472	7038638	ENSONIT00000025026	7049988	7061821	11349	upstream
LNC_000033	lncRNA	7030472	7038638	ENSONIT00000025023	6955896	7010701	19770	upstream
LNC_000033	lncRNA	7030472	7038638	ENSONIT00000025030	7084229	7087653	45590	downstream
LNC_000033	lncRNA	7030472	7038638	ENSONIT00000025034	7092409	7101071	53770	upstream
LNC_000032	lncRNA	5692126	5766739	ENSONIT00000001410	5625047	5680180	11945	downstream
LNC_000032	lncRNA	5692126	5766739	ENSONIT00000001425	5859895	5873554	93155	downstream
LNC_000032	lncRNA	5692126	5766739	ENSONIT00000001406	5596588	5602730	89395	upstream
LNC_000031	lncRNA	5692126	5735943	ENSONIT00000001410	5625047	5680180	11945	downstream
LNC_000031	lncRNA	5692126	5735943	ENSONIT00000001406	5596588	5602730	89395	upstream
LNC_000030	lncRNA	5692125	5771375	ENSONIT00000001410	5625047	5680180	11944	downstream
LNC_000030	lncRNA	5692125	5771375	ENSONIT00000001425	5859895	5873554	88519	downstream
LNC_000030	lncRNA	5692125	5771375	ENSONIT00000001406	5596588	5602730	89394	upstream
LNC_000037	lncRNA	10110347	10110787	ENSONIT00000025330	10086573	10089073	21273	upstream
LNC_000037	lncRNA	10110347	10110787	ENSONIT00000025329	10034358	10048750	61596	upstream
LNC_000036	lncRNA	7565443	7568188	ENSONIT00000026530	7663543	7664337	95354	upstream
LNC_000036	lncRNA	7565443	7568188	ENSONIT00000025115	7638261	7651068	70072	downstream
LNC_000036	lncRNA	7565443	7568188	ENSONIT00000025114	7635974	7636896	67785	downstream
LNC_000036	lncRNA	7565443	7568188	ENSONIT00000025104	7440941	7478615	86827	upstream
LNC_000036	lncRNA	7565443	7568188	ENSONIT00000025116	7638698	7650888	70509	downstream
LNC_000036	lncRNA	7565443	7568188	ENSONIT00000025103	7437095	7541673	23769	upstream
LNC_000036	lncRNA	7565443	7568188	ENSONIT00000025113	7618252	7624032	50063	downstream
LNC_000035	lncRNA	6321197	6335389	ENSONIT00000024945	6295190	6296060	25136	upstream
LNC_000035	lncRNA	6321197	6335389	ENSONIT00000024944	6253900	6275914	45282	upstream
LNC_000035	lncRNA	6321197	6335389	ENSONIT00000024947	6307871	6319842	1354	downstream
LNC_000035	lncRNA	6321197	6335389	ENSONIT00000024946	6296283	6298635	22561	upstream
LNC_000035	lncRNA	6321197	6335389	ENSONIT00000024952	6385286	6391651	49896	upstream
LNC_000035	lncRNA	6321197	6335389	ENSONIT00000024953	6391934	6406662	56544	upstream
LNC_000035	lncRNA	6321197	6335389	ENSONIT00000024950	6365795	6369613	30405	downstream
LNC_000035	lncRNA	6321197	6335389	ENSONIT00000024942	6218333	6226240	94956	upstream
LNC_000035	lncRNA	6321197	6335389	ENSONIT00000024951	6379176	6384806	43786	downstream
LNC_000035	lncRNA	6321197	6335389	ENSONIT00000024954	6392002	6403860	56612	upstream
LNC_000035	lncRNA	6321197	6335389	ENSONIT00000024956	6417464	6475606	82074	downstream
LNC_000034	lncRNA	7957867	7960002	ENSONIT00000025142	7908979	7917731	40135	downstream
LNC_000034	lncRNA	7957867	7960002	ENSONIT00000026532	7931529	7932251	25615	upstream
LNC_000034	lncRNA	7957867	7960002	ENSONIT00000025141	7871828	7902290	55576	downstream
LNC_000034	lncRNA	7957867	7960002	ENSONIT00000025155	7984591	7991330	24588	upstream
LNC_000034	lncRNA	7957867	7960002	ENSONIT00000026534	8059429	8060487	99426	upstream
LNC_000034	lncRNA	7957867	7960002	ENSONIT00000025157	7998006	8002994	38003	upstream
LNC_000034	lncRNA	7957867	7960002	ENSONIT00000025143	7938425	7944588	13278	downstream
LNC_000034	lncRNA	7957867	7960002	ENSONIT00000025158	8003528	8011137	43525	downstream
LNC_000034	lncRNA	7957867	7960002	ENSONIT00000025145	7961184	7974062	1181	downstream
LNC_000034	lncRNA	7957867	7960002	ENSONIT00000025168	8040872	8045855	80869	downstream
LNC_000034	lncRNA	7957867	7960002	ENSONIT00000025176	8055420	8057368	95417	upstream
LNC_000034	lncRNA	7957867	7960002	ENSONIT00000026533	7934243	7936219	21647	upstream
LNC_000034	lncRNA	7957867	7960002	ENSONIT00000025149	7975285	7979182	15282	upstream
LNC_000034	lncRNA	7957867	7960002	ENSONIT00000025175	8048425	8061549	88422	downstream
LNC_000034	lncRNA	7957867	7960002	ENSONIT00000025160	8011303	8031822	51300	downstream
LNC_000034	lncRNA	7957867	7960002	ENSONIT00000025170	8046261	8049891	86258	upstream
LNC_000034	lncRNA	7957867	7960002	ENSONIT00000025163	8034228	8041222	74225	downstream
LNC_000034	lncRNA	7957867	7960002	ENSONIT00000025156	7987548	7990477	27545	upstream
LNC_000132	lncRNA	467137	469969	ENSONIT00000017747	324342	372987	94149	upstream
LNC_000132	lncRNA	467137	469969	ENSONIT00000025744	411488	412501	54635	upstream
LNC_000132	lncRNA	467137	469969	ENSONIT00000017789	455988	456642	10494	upstream
LNC_000132	lncRNA	467137	469969	ENSONIT00000017790	511484	531755	41514	upstream
LNC_000132	lncRNA	467137	469969	ENSONIT00000017769	376665	380771	86365	upstream
LNC_000132	lncRNA	467137	469969	ENSONIT00000017794	536330	570787	66360	downstream
LNC_000132	lncRNA	467137	469969	ENSONIT00000017785	431954	434190	32946	downstream
LNC_000132	lncRNA	467137	469969	ENSONIT00000017776	394305	405017	62119	downstream
LNC_000132	lncRNA	467137	469969	ENSONIT00000017768	373191	382706	84430	upstream
LNC_000132	lncRNA	467137	469969	ENSONIT00000017781	423267	424802	42334	downstream
LNC_000132	lncRNA	467137	469969	ENSONIT00000017793	536330	574038	66360	downstream
LNC_000132	lncRNA	467137	469969	ENSONIT00000017772	383133	391713	75423	downstream
LNC_000132	lncRNA	467137	469969	ENSONIT00000017778	415149	421519	45617	upstream
LNC_000132	lncRNA	467137	469969	ENSONIT00000017788	452602	455364	11772	downstream
LNC_000132	lncRNA	467137	469969	ENSONIT00000017783	431244	443793	23343	upstream
LNC_000132	lncRNA	467137	469969	ENSONIT00000017777	398483	405017	62119	downstream
LNC_000133	lncRNA	926100	929943	ENSONIT00000017881	962910	1012690	32966	downstream
LNC_000133	lncRNA	926100	929943	ENSONIT00000017872	941235	947786	11291	downstream
LNC_000133	lncRNA	926100	929943	ENSONIT00000017869	934812	940260	4868	downstream
LNC_000133	lncRNA	926100	929943	ENSONIT00000025746	848948	849451	76648	upstream
LNC_000133	lncRNA	926100	929943	ENSONIT00000017890	1014923	1019868	84979	downstream
LNC_000133	lncRNA	926100	929943	ENSONIT00000017858	914072	919095	7004	downstream
LNC_000133	lncRNA	926100	929943	ENSONIT00000017882	962961	1012345	33017	downstream
LNC_000133	lncRNA	926100	929943	ENSONIT00000017847	878233	883303	42796	downstream
LNC_000133	lncRNA	926100	929943	ENSONIT00000017857	909727	920046	6053	downstream
LNC_000133	lncRNA	926100	929943	ENSONIT00000017845	841793	846843	79256	downstream
LNC_000133	lncRNA	926100	929943	ENSONIT00000017879	949062	960035	19118	upstream
LNC_000133	lncRNA	926100	929943	ENSONIT00000017839	812505	831766	94333	upstream
LNC_000133	lncRNA	926100	929943	ENSONIT00000017865	920243	926718	-619	antisense
LNC_000133	lncRNA	926100	929943	ENSONIT00000017848	890643	903738	22361	upstream
LNC_000133	lncRNA	926100	929943	ENSONIT00000017849	895090	901118	24981	upstream
LNC_000130	lncRNA	1908691	1913977	ENSONIT00000005538	1806155	1883238	25452	downstream
LNC_000130	lncRNA	1908691	1913977	ENSONIT00000005576	1985389	2026997	71411	downstream
LNC_000130	lncRNA	1908691	1913977	ENSONIT00000005562	1940537	1978113	26559	downstream
LNC_000130	lncRNA	1908691	1913977	ENSONIT00000005537	1793165	1887895	20795	downstream
LNC_000131	lncRNA	2339155	2348677	ENSONIT00000005612	2357881	2424721	9203	downstream
LNC_000131	lncRNA	2339155	2348677	ENSONIT00000005613	2425751	2430975	77073	upstream
LNC_000131	lncRNA	2339155	2348677	ENSONIT00000005614	2433345	2444057	84667	upstream
LNC_000136	lncRNA	4784758	4792803	ENSONIT00000018292	4830648	4844772	37844	downstream
LNC_000136	lncRNA	4784758	4792803	ENSONIT00000018280	4823047	4827927	30243	downstream
LNC_000136	lncRNA	4784758	4792803	ENSONIT00000018293	4877115	4907439	84311	downstream
LNC_000136	lncRNA	4784758	4792803	ENSONIT00000018278	4801527	4813453	8723	downstream
LNC_000136	lncRNA	4784758	4792803	ENSONIT00000018279	4823041	4827954	30237	downstream
LNC_000136	lncRNA	4784758	4792803	ENSONIT00000018275	4792390	4803431	-414	antisense
LNC_000136	lncRNA	4784758	4792803	ENSONIT00000018272	4535828	4783597	1160	upstream
LNC_000137	lncRNA	841396	861995	ENSONIT00000026074	833121	834365	7030	downstream
LNC_000134	lncRNA	3257648	3272243	ENSONIT00000018164	3273285	3277321	1041	upstream
LNC_000134	lncRNA	3257648	3272243	ENSONIT00000018143	3151853	3172320	85327	upstream
LNC_000134	lncRNA	3257648	3272243	ENSONIT00000018178	3302720	3326267	30476	downstream
LNC_000134	lncRNA	3257648	3272243	ENSONIT00000018160	3190390	3192897	64750	upstream
LNC_000134	lncRNA	3257648	3272243	ENSONIT00000018161	3201674	3246119	11528	downstream
LNC_000134	lncRNA	3257648	3272243	ENSONIT00000018144	3151910	3167454	90193	upstream
LNC_000134	lncRNA	3257648	3272243	ENSONIT00000018145	3155362	3158783	98864	upstream
LNC_000134	lncRNA	3257648	3272243	ENSONIT00000018173	3290663	3296352	18419	upstream
LNC_000134	lncRNA	3257648	3272243	ENSONIT00000018172	3290663	3296352	18419	upstream
LNC_000134	lncRNA	3257648	3272243	ENSONIT00000018194	3359335	3699115	87091	downstream
LNC_000134	lncRNA	3257648	3272243	ENSONIT00000018168	3282681	3287656	10437	upstream
LNC_000134	lncRNA	3257648	3272243	ENSONIT00000018188	3339758	3341467	67514	upstream
LNC_000134	lncRNA	3257648	3272243	ENSONIT00000018189	3342386	3346555	70142	upstream
LNC_000134	lncRNA	3257648	3272243	ENSONIT00000018185	3328139	3338137	55895	upstream
LNC_000134	lncRNA	3257648	3272243	ENSONIT00000018186	3328923	3337910	56679	upstream
LNC_000134	lncRNA	3257648	3272243	ENSONIT00000018193	3352577	3550160	80333	downstream
LNC_000134	lncRNA	3257648	3272243	ENSONIT00000018190	3347885	3348975	75641	upstream
LNC_000135	lncRNA	3257648	3272708	ENSONIT00000018164	3273285	3277321	576	upstream
LNC_000135	lncRNA	3257648	3272708	ENSONIT00000018143	3151853	3172320	85327	upstream
LNC_000135	lncRNA	3257648	3272708	ENSONIT00000018178	3302720	3326267	30011	downstream
LNC_000135	lncRNA	3257648	3272708	ENSONIT00000018160	3190390	3192897	64750	upstream
LNC_000135	lncRNA	3257648	3272708	ENSONIT00000018161	3201674	3246119	11528	downstream
LNC_000135	lncRNA	3257648	3272708	ENSONIT00000018144	3151910	3167454	90193	upstream
LNC_000135	lncRNA	3257648	3272708	ENSONIT00000018145	3155362	3158783	98864	upstream
LNC_000135	lncRNA	3257648	3272708	ENSONIT00000018173	3290663	3296352	17954	upstream
LNC_000135	lncRNA	3257648	3272708	ENSONIT00000018172	3290663	3296352	17954	upstream
LNC_000135	lncRNA	3257648	3272708	ENSONIT00000018194	3359335	3699115	86626	downstream
LNC_000135	lncRNA	3257648	3272708	ENSONIT00000018168	3282681	3287656	9972	upstream
LNC_000135	lncRNA	3257648	3272708	ENSONIT00000018188	3339758	3341467	67049	upstream
LNC_000135	lncRNA	3257648	3272708	ENSONIT00000018189	3342386	3346555	69677	upstream
LNC_000135	lncRNA	3257648	3272708	ENSONIT00000018185	3328139	3338137	55430	upstream
LNC_000135	lncRNA	3257648	3272708	ENSONIT00000018186	3328923	3337910	56214	upstream
LNC_000135	lncRNA	3257648	3272708	ENSONIT00000018193	3352577	3550160	79868	downstream
LNC_000135	lncRNA	3257648	3272708	ENSONIT00000018190	3347885	3348975	75176	upstream
LNC_000138	lncRNA	841396	916660	ENSONIT00000026074	833121	834365	7030	downstream
LNC_000139	lncRNA	841429	899882	ENSONIT00000026074	833121	834365	7063	downstream
LNC_000710	lncRNA	7370	10497	ENSONIT00000026078	5891	6748	621	downstream
LNC_000468	lncRNA	804587	811759	ENSONIT00000008426	859146	859853	47386	upstream
LNC_000468	lncRNA	804587	811759	ENSONIT00000008427	890920	899999	79160	upstream
LNC_000468	lncRNA	804587	811759	ENSONIT00000008422	721886	724531	80055	downstream
LNC_000468	lncRNA	804587	811759	ENSONIT00000008423	798836	800090	4496	upstream
LNC_000468	lncRNA	804587	811759	ENSONIT00000008428	897933	900454	86173	upstream
LNC_000468	lncRNA	804587	811759	ENSONIT00000008429	899604	901555	87844	upstream
LNC_000469	lncRNA	813486	815684	ENSONIT00000008426	859146	859853	43461	upstream
LNC_000469	lncRNA	813486	815684	ENSONIT00000008427	890920	899999	75235	upstream
LNC_000469	lncRNA	813486	815684	ENSONIT00000008422	721886	724531	88954	downstream
LNC_000469	lncRNA	813486	815684	ENSONIT00000008423	798836	800090	13395	upstream
LNC_000469	lncRNA	813486	815684	ENSONIT00000008428	897933	900454	82248	upstream
LNC_000469	lncRNA	813486	815684	ENSONIT00000008429	899604	901555	83919	upstream
LNC_000109	lncRNA	5747036	5767026	ENSONIT00000007821	5780011	5787069	12984	upstream
LNC_000109	lncRNA	5747036	5767026	ENSONIT00000007815	5775992	5779618	8965	downstream
LNC_000109	lncRNA	5747036	5767026	ENSONIT00000007809	5726368	5746744	291	upstream
LNC_000109	lncRNA	5747036	5767026	ENSONIT00000007787	5681919	5698010	49025	downstream
LNC_000109	lncRNA	5747036	5767026	ENSONIT00000007782	5642751	5649809	97226	upstream
LNC_000109	lncRNA	5747036	5767026	ENSONIT00000007826	5796341	5906945	29314	downstream
LNC_000109	lncRNA	5747036	5767026	ENSONIT00000007792	5703176	5720841	26194	upstream
LNC_000109	lncRNA	5747036	5767026	ENSONIT00000007816	5776130	5780137	9103	downstream
LNC_000109	lncRNA	5747036	5767026	ENSONIT00000007814	5772033	5780245	5006	downstream
LNC_000108	lncRNA	2598899	2600083	ENSONIT00000007234	2536889	2541050	57848	downstream
LNC_000108	lncRNA	2598899	2600083	ENSONIT00000007235	2536970	2540553	58345	downstream
LNC_000108	lncRNA	2598899	2600083	ENSONIT00000007229	2495205	2500209	98689	upstream
LNC_000108	lncRNA	2598899	2600083	ENSONIT00000007230	2507463	2516503	82395	upstream
LNC_000108	lncRNA	2598899	2600083	ENSONIT00000007231	2519057	2524132	74766	upstream
LNC_000108	lncRNA	2598899	2600083	ENSONIT00000007252	2621268	2648723	21184	downstream
LNC_000108	lncRNA	2598899	2600083	ENSONIT00000007247	2608869	2615938	8785	downstream
LNC_000108	lncRNA	2598899	2600083	ENSONIT00000007246	2608869	2619572	8785	downstream
LNC_000108	lncRNA	2598899	2600083	ENSONIT00000007238	2551812	2564398	34500	downstream
LNC_000108	lncRNA	2598899	2600083	ENSONIT00000007239	2567381	2574895	24003	upstream
LNC_000108	lncRNA	2598899	2600083	ENSONIT00000007240	2579061	2598387	511	upstream
LNC_000108	lncRNA	2598899	2600083	ENSONIT00000007260	2657101	2694405	57017	downstream
LNC_000108	lncRNA	2598899	2600083	ENSONIT00000007242	2602654	2608226	2570	upstream
LNC_000108	lncRNA	2598899	2600083	ENSONIT00000007253	2625507	2647230	25423	downstream
LNC_000349	lncRNA	755555	757060	ENSONIT00000008467	733898	739300	16254	upstream
LNC_000349	lncRNA	755555	757060	ENSONIT00000008460	649809	674871	80683	upstream
LNC_000349	lncRNA	755555	757060	ENSONIT00000008476	771787	793886	14726	downstream
LNC_000349	lncRNA	755555	757060	ENSONIT00000008475	770790	794158	13729	downstream
LNC_000349	lncRNA	755555	757060	ENSONIT00000008466	710344	731001	24553	upstream
LNC_000349	lncRNA	755555	757060	ENSONIT00000008470	757609	762971	548	downstream
LNC_000461	lncRNA	1131836	1133797	ENSONIT00000022898	1030101	1039800	92035	upstream
LNC_000461	lncRNA	1131836	1133797	ENSONIT00000022896	1014566	1031901	99934	downstream
LNC_000461	lncRNA	1131836	1133797	ENSONIT00000022908	1072942	1086108	45727	downstream
LNC_000461	lncRNA	1131836	1133797	ENSONIT00000022910	1107425	1109310	22525	downstream
LNC_000461	lncRNA	1131836	1133797	ENSONIT00000022911	1149448	1152598	15650	downstream
LNC_000461	lncRNA	1131836	1133797	ENSONIT00000022912	1168156	1170956	34358	upstream
LNC_000461	lncRNA	1131836	1133797	ENSONIT00000022913	1168409	1170600	34611	upstream
LNC_000461	lncRNA	1131836	1133797	ENSONIT00000022902	1050379	1063257	68578	downstream
LNC_000461	lncRNA	1131836	1133797	ENSONIT00000022901	1050379	1063257	68578	downstream
LNC_000068	lncRNA	6239955	6242550	ENSONIT00000019078	6181831	6193817	46137	upstream
LNC_000068	lncRNA	6239955	6242550	ENSONIT00000019068	6143883	6162919	77035	upstream
LNC_000068	lncRNA	6239955	6242550	ENSONIT00000019094	6341223	6366736	98672	downstream
LNC_000068	lncRNA	6239955	6242550	ENSONIT00000019091	6336551	6339365	94000	upstream
LNC_000068	lncRNA	6239955	6242550	ENSONIT00000019086	6264250	6265721	21699	upstream
LNC_000068	lncRNA	6239955	6242550	ENSONIT00000019081	6204645	6238832	1122	upstream
LNC_000068	lncRNA	6239955	6242550	ENSONIT00000019089	6301728	6316021	59177	upstream
LNC_000068	lncRNA	6239955	6242550	ENSONIT00000019067	6143587	6162968	76986	upstream
LNC_000068	lncRNA	6239955	6242550	ENSONIT00000019077	6174794	6177584	62370	downstream
LNC_000724	lncRNA	58603	146004	ENSONIT00000010001	36785	48015	10587	downstream
LNC_000369	lncRNA	247104	249507	ENSONIT00000023435	338143	349394	88635	downstream
LNC_000369	lncRNA	247104	249507	ENSONIT00000023416	202708	221088	26015	downstream
LNC_000369	lncRNA	247104	249507	ENSONIT00000023417	264817	266671	15309	upstream
LNC_000369	lncRNA	247104	249507	ENSONIT00000023429	321513	329459	72005	upstream
LNC_000369	lncRNA	247104	249507	ENSONIT00000023426	313022	318640	63514	upstream
LNC_000369	lncRNA	247104	249507	ENSONIT00000023432	332247	336176	82739	upstream
LNC_000369	lncRNA	247104	249507	ENSONIT00000023419	276751	295123	27243	upstream
LNC_000369	lncRNA	247104	249507	ENSONIT00000023423	305198	312606	55690	upstream
LNC_000369	lncRNA	247104	249507	ENSONIT00000023422	303985	312951	54477	upstream
LNC_000369	lncRNA	247104	249507	ENSONIT00000023420	276751	295123	27243	upstream
LNC_000102	lncRNA	4896858	4940793	ENSONIT00000002003	4949118	4952699	8324	downstream
LNC_000102	lncRNA	4896858	4940793	ENSONIT00000002007	4955243	4959264	14449	upstream
LNC_000102	lncRNA	4896858	4940793	ENSONIT00000002008	5026860	5031291	86066	upstream
LNC_000102	lncRNA	4896858	4940793	ENSONIT00000002009	5039333	5040659	98539	upstream
LNC_000102	lncRNA	4896858	4940793	ENSONIT00000001993	4941032	4944999	238	downstream
LNC_000102	lncRNA	4896858	4940793	ENSONIT00000001992	4905826	4906785	-960	antisense
LNC_000102	lncRNA	4896858	4940793	ENSONIT00000001968	4841571	4854459	42398	downstream
LNC_000102	lncRNA	4896858	4940793	ENSONIT00000026264	4946710	4947627	5916	downstream
LNC_000102	lncRNA	4896858	4940793	ENSONIT00000026263	4836973	4838094	58763	downstream
LNC_000367	lncRNA	1821191	1829625	ENSONIT00000004616	1882831	1924001	53205	downstream
LNC_000367	lncRNA	1821191	1829625	ENSONIT00000004615	1882645	1924052	53019	downstream
LNC_000367	lncRNA	1821191	1829625	ENSONIT00000004614	1878379	1879127	48753	upstream
LNC_000366	lncRNA	149447	151329	ENSONIT00000016812	83047	101240	48206	downstream
LNC_000366	lncRNA	149447	151329	ENSONIT00000016808	41648	78128	71318	upstream
LNC_000366	lncRNA	149447	151329	ENSONIT00000016814	106743	112595	36851	upstream
LNC_000366	lncRNA	149447	151329	ENSONIT00000016813	103905	113134	36312	upstream
LNC_000365	lncRNA	359695	573713	ENSONIT00000015549	305950	314855	44839	downstream
LNC_000365	lncRNA	359695	573713	ENSONIT00000015550	450430	452103	-1674	antisense
LNC_000364	lncRNA	2093336	2094706	ENSONIT00000008954	2100415	2125255	5708	upstream
LNC_000364	lncRNA	2093336	2094706	ENSONIT00000008955	2157445	2160180	62738	downstream
LNC_000364	lncRNA	2093336	2094706	ENSONIT00000008956	2171187	2174216	76480	downstream
LNC_000364	lncRNA	2093336	2094706	ENSONIT00000008960	2183675	2186455	88968	downstream
LNC_000363	lncRNA	2383247	2383863	ENSONIT00000011260	2364362	2371033	12213	downstream
LNC_000363	lncRNA	2383247	2383863	ENSONIT00000011262	2433798	2438837	49934	upstream
LNC_000363	lncRNA	2383247	2383863	ENSONIT00000011259	2329097	2334219	49027	downstream
LNC_000362	lncRNA	566116	568334	ENSONIT00000026741	541825	543018	23097	upstream
LNC_000362	lncRNA	566116	568334	ENSONIT00000011100	488356	503132	62983	upstream
LNC_000362	lncRNA	566116	568334	ENSONIT00000011105	517787	535699	30416	upstream
LNC_000362	lncRNA	566116	568334	ENSONIT00000011099	480895	502762	63353	upstream
LNC_000362	lncRNA	566116	568334	ENSONIT00000011098	477720	488080	78035	upstream
LNC_000362	lncRNA	566116	568334	ENSONIT00000011091	334840	469429	96686	upstream
LNC_000361	lncRNA	1149789	1150955	ENSONIT00000022080	1159156	1161206	8200	upstream
LNC_000361	lncRNA	1149789	1150955	ENSONIT00000022081	1164486	1168610	13530	upstream
LNC_000361	lncRNA	1149789	1150955	ENSONIT00000022079	1151427	1154546	471	upstream
LNC_000361	lncRNA	1149789	1150955	ENSONIT00000022078	1151376	1153829	420	upstream
LNC_000361	lncRNA	1149789	1150955	ENSONIT00000022076	1141754	1147519	2269	downstream
LNC_000361	lncRNA	1149789	1150955	ENSONIT00000022074	1132357	1139944	9844	downstream
LNC_000361	lncRNA	1149789	1150955	ENSONIT00000022072	1125190	1131961	17827	downstream
LNC_000361	lncRNA	1149789	1150955	ENSONIT00000022071	1113457	1123054	26734	upstream
LNC_000361	lncRNA	1149789	1150955	ENSONIT00000022070	1101475	1111916	37872	downstream
LNC_000361	lncRNA	1149789	1150955	ENSONIT00000022085	1171181	1174344	20225	downstream
LNC_000360	lncRNA	943106	944494	ENSONIT00000011171	854112	860006	83099	upstream
LNC_000360	lncRNA	943106	944494	ENSONIT00000011172	1044144	1079841	99649	upstream
LNC_000360	lncRNA	943106	944494	ENSONIT00000026437	959611	959946	15116	downstream
LNC_000406	lncRNA	733568	746319	ENSONIT00000004537	627894	639877	93690	downstream
LNC_000406	lncRNA	733568	746319	ENSONIT00000004538	772149	866025	25829	upstream
LNC_000406	lncRNA	733568	746319	ENSONIT00000004539	824075	864804	77755	upstream
LNC_000568	lncRNA	590052	591483	ENSONIT00000010274	475799	491203	98848	downstream
LNC_000568	lncRNA	590052	591483	ENSONIT00000010305	529640	533761	56290	upstream
LNC_000568	lncRNA	590052	591483	ENSONIT00000010294	501318	507059	82992	downstream
LNC_000568	lncRNA	590052	591483	ENSONIT00000010321	588980	592045	-1432	antisense
LNC_000568	lncRNA	590052	591483	ENSONIT00000010303	515585	526864	63187	downstream
LNC_000568	lncRNA	590052	591483	ENSONIT00000010313	559880	581153	8898	upstream
LNC_000568	lncRNA	590052	591483	ENSONIT00000010329	593836	614190	2352	upstream
LNC_000568	lncRNA	590052	591483	ENSONIT00000010308	552336	557089	32962	downstream
LNC_000568	lncRNA	590052	591483	ENSONIT00000010306	545625	557789	32262	downstream
LNC_000568	lncRNA	590052	591483	ENSONIT00000010298	506001	515049	75002	upstream
LNC_000568	lncRNA	590052	591483	ENSONIT00000010316	583013	586089	3962	upstream
LNC_000568	lncRNA	590052	591483	ENSONIT00000010330	594255	612211	2771	upstream
LNC_000568	lncRNA	590052	591483	ENSONIT00000010307	551068	556930	33121	downstream
LNC_000568	lncRNA	590052	591483	ENSONIT00000010304	529355	533483	56568	upstream
LNC_000404	lncRNA	1209787	1319276	ENSONIT00000017268	1137511	1139247	70539	upstream
LNC_000404	lncRNA	1209787	1319276	ENSONIT00000017269	1281007	1283028	-2022	antisense
LNC_000405	lncRNA	1209787	1319276	ENSONIT00000017268	1137511	1139247	70539	upstream
LNC_000405	lncRNA	1209787	1319276	ENSONIT00000017269	1281007	1283028	-2022	antisense
LNC_000402	lncRNA	1791577	1804294	ENSONIT00000017273	1754498	1755718	35858	downstream
LNC_000402	lncRNA	1791577	1804294	ENSONIT00000017274	1785173	1786444	5132	downstream
LNC_000403	lncRNA	1209787	1211070	ENSONIT00000017268	1137511	1139247	70539	upstream
LNC_000403	lncRNA	1209787	1211070	ENSONIT00000017269	1281007	1283028	69936	upstream
LNC_000400	lncRNA	1202150	1221092	ENSONIT00000017268	1137511	1139247	62902	upstream
LNC_000400	lncRNA	1202150	1221092	ENSONIT00000017269	1281007	1283028	59914	upstream
LNC_000401	lncRNA	1791567	1804294	ENSONIT00000017273	1754498	1755718	35848	downstream
LNC_000401	lncRNA	1791567	1804294	ENSONIT00000017274	1785173	1786444	5122	downstream
LNC_000561	lncRNA	320150	321331	ENSONIT00000019417	339109	347563	17777	downstream
LNC_000561	lncRNA	320150	321331	ENSONIT00000019416	330153	335578	8821	downstream
LNC_000561	lncRNA	320150	321331	ENSONIT00000019419	359034	372206	37702	upstream
LNC_000561	lncRNA	320150	321331	ENSONIT00000019418	347843	355755	26511	downstream
LNC_000561	lncRNA	320150	321331	ENSONIT00000019427	388204	398848	66872	downstream
LNC_000561	lncRNA	320150	321331	ENSONIT00000019434	403659	419955	82327	upstream
LNC_000561	lncRNA	320150	321331	ENSONIT00000019405	275706	313165	6984	upstream
LNC_000561	lncRNA	320150	321331	ENSONIT00000019406	275706	289710	30439	upstream
LNC_000561	lncRNA	320150	321331	ENSONIT00000019400	216329	259365	60784	downstream
LNC_000561	lncRNA	320150	321331	ENSONIT00000019420	359616	370675	38284	upstream
LNC_000561	lncRNA	320150	321331	ENSONIT00000019424	376235	388458	54903	upstream
LNC_000560	lncRNA	113451	118351	ENSONIT00000026331	119372	119683	1020	downstream
LNC_000560	lncRNA	113451	118351	ENSONIT00000026332	153732	154118	35380	downstream
LNC_000560	lncRNA	113451	118351	ENSONIT00000019400	216329	259365	97977	upstream
LNC_000560	lncRNA	113451	118351	ENSONIT00000019388	93589	104431	9019	downstream
LNC_000560	lncRNA	113451	118351	ENSONIT00000019364	13107	20646	92804	downstream
LNC_000560	lncRNA	113451	118351	ENSONIT00000019396	123335	137129	4983	downstream
LNC_000560	lncRNA	113451	118351	ENSONIT00000019366	22482	28210	85240	downstream
LNC_000560	lncRNA	113451	118351	ENSONIT00000019373	29112	40008	73442	upstream
LNC_000560	lncRNA	113451	118351	ENSONIT00000019392	107121	111997	1453	upstream
LNC_000560	lncRNA	113451	118351	ENSONIT00000019382	40757	45671	67779	downstream
LNC_000560	lncRNA	113451	118351	ENSONIT00000019381	40757	49883	63567	downstream
LNC_000560	lncRNA	113451	118351	ENSONIT00000019387	93589	104437	9013	downstream
LNC_000560	lncRNA	113451	118351	ENSONIT00000019399	209519	212858	91167	upstream
LNC_000563	lncRNA	638858	644657	ENSONIT00000019441	558030	561559	77298	downstream
LNC_000563	lncRNA	638858	644657	ENSONIT00000019455	592261	597009	41848	upstream
LNC_000563	lncRNA	638858	644657	ENSONIT00000019444	572541	586034	52823	upstream
LNC_000563	lncRNA	638858	644657	ENSONIT00000019445	573940	585787	53070	upstream
LNC_000562	lncRNA	320632	323815	ENSONIT00000019417	339109	347563	15293	downstream
LNC_000562	lncRNA	320632	323815	ENSONIT00000019416	330153	335578	6337	downstream
LNC_000562	lncRNA	320632	323815	ENSONIT00000019419	359034	372206	35218	upstream
LNC_000562	lncRNA	320632	323815	ENSONIT00000019418	347843	355755	24027	downstream
LNC_000562	lncRNA	320632	323815	ENSONIT00000019427	388204	398848	64388	downstream
LNC_000562	lncRNA	320632	323815	ENSONIT00000019434	403659	419955	79843	upstream
LNC_000562	lncRNA	320632	323815	ENSONIT00000019405	275706	313165	7466	upstream
LNC_000562	lncRNA	320632	323815	ENSONIT00000019406	275706	289710	30921	upstream
LNC_000562	lncRNA	320632	323815	ENSONIT00000019400	216329	259365	61266	downstream
LNC_000562	lncRNA	320632	323815	ENSONIT00000019420	359616	370675	35800	upstream
LNC_000562	lncRNA	320632	323815	ENSONIT00000019424	376235	388458	52419	upstream
LNC_000565	lncRNA	573651	576139	ENSONIT00000013528	473521	481841	91809	downstream
LNC_000565	lncRNA	573651	576139	ENSONIT00000013533	552880	555418	18232	upstream
LNC_000564	lncRNA	568941	630263	ENSONIT00000013528	473521	481841	87099	downstream
LNC_000564	lncRNA	568941	630263	ENSONIT00000013533	552880	555418	13522	upstream
LNC_000408	lncRNA	733574	736895	ENSONIT00000004537	627894	639877	93696	downstream
LNC_000408	lncRNA	733574	736895	ENSONIT00000004538	772149	866025	35253	upstream
LNC_000408	lncRNA	733574	736895	ENSONIT00000004539	824075	864804	87179	upstream
LNC_000409	lncRNA	1179874	1182476	ENSONIT00000004561	1185736	1232845	3259	upstream
LNC_000409	lncRNA	1179874	1182476	ENSONIT00000004556	1096823	1098586	81287	upstream
LNC_000409	lncRNA	1179874	1182476	ENSONIT00000004557	1144636	1151207	28666	downstream
LNC_000409	lncRNA	1179874	1182476	ENSONIT00000026640	1137082	1138692	41181	upstream
LNC_000558	lncRNA	528782	530799	ENSONIT00000022932	534617	536454	3817	downstream
LNC_000558	lncRNA	528782	530799	ENSONIT00000022928	429549	435583	93198	downstream
LNC_000558	lncRNA	528782	530799	ENSONIT00000022931	448994	450680	78101	downstream
LNC_000558	lncRNA	528782	530799	ENSONIT00000022927	429170	434937	93844	downstream
LNC_000558	lncRNA	528782	530799	ENSONIT00000022933	601327	601840	70527	downstream
LNC_000559	lncRNA	602287	606294	ENSONIT00000022932	534617	536454	65832	upstream
LNC_000559	lncRNA	602287	606294	ENSONIT00000022933	601327	601840	446	upstream
LNC_000559	lncRNA	602287	606294	ENSONIT00000022935	634309	661496	28014	upstream
LNC_000318	lncRNA	913133	922341	ENSONIT00000016239	953718	955834	31376	downstream
LNC_000318	lncRNA	913133	922341	ENSONIT00000016216	841892	851702	61430	downstream
LNC_000318	lncRNA	913133	922341	ENSONIT00000016217	842551	849796	63336	downstream
LNC_000318	lncRNA	913133	922341	ENSONIT00000016225	865119	883965	29167	downstream
LNC_000318	lncRNA	913133	922341	ENSONIT00000016224	852661	884208	28924	downstream
LNC_000318	lncRNA	913133	922341	ENSONIT00000016212	829536	840167	72965	upstream
LNC_000318	lncRNA	913133	922341	ENSONIT00000016213	829536	839626	73506	upstream
LNC_000318	lncRNA	913133	922341	ENSONIT00000016197	806721	818095	95037	downstream
LNC_000318	lncRNA	913133	922341	ENSONIT00000016234	890743	904250	8882	upstream
LNC_000318	lncRNA	913133	922341	ENSONIT00000016238	950606	952137	28264	upstream
LNC_000318	lncRNA	913133	922341	ENSONIT00000016198	810991	816269	96863	downstream
LNC_000318	lncRNA	913133	922341	ENSONIT00000016205	824804	828096	85036	upstream
LNC_000318	lncRNA	913133	922341	ENSONIT00000016250	970448	992143	48106	upstream
LNC_000318	lncRNA	913133	922341	ENSONIT00000016251	970452	993085	48110	upstream
LNC_000318	lncRNA	913133	922341	ENSONIT00000016245	963870	968998	41528	upstream
LNC_000318	lncRNA	913133	922341	ENSONIT00000016235	932989	939116	10647	upstream
LNC_000318	lncRNA	913133	922341	ENSONIT00000016242	957068	962737	34726	upstream
LNC_000318	lncRNA	913133	922341	ENSONIT00000016266	1000478	1004539	78136	upstream
LNC_000318	lncRNA	913133	922341	ENSONIT00000016274	1009296	1021507	86954	upstream
LNC_000318	lncRNA	913133	922341	ENSONIT00000016265	993322	995813	70980	upstream
LNC_000318	lncRNA	913133	922341	ENSONIT00000016237	941753	949482	19411	upstream
LNC_000319	lncRNA	1492506	1515064	ENSONIT00000016412	1572853	1583511	57788	downstream
LNC_000319	lncRNA	1492506	1515064	ENSONIT00000016420	1599852	1616574	84787	upstream
LNC_000319	lncRNA	1492506	1515064	ENSONIT00000016395	1525640	1528883	10575	upstream
LNC_000319	lncRNA	1492506	1515064	ENSONIT00000016410	1543312	1562502	28247	upstream
LNC_000319	lncRNA	1492506	1515064	ENSONIT00000016389	1503311	1508090	-4780	antisense
LNC_000319	lncRNA	1492506	1515064	ENSONIT00000016408	1533277	1542754	18212	upstream
LNC_000319	lncRNA	1492506	1515064	ENSONIT00000016416	1592053	1598361	76988	upstream
LNC_000319	lncRNA	1492506	1515064	ENSONIT00000016401	1527920	1532790	12855	downstream
LNC_000319	lncRNA	1492506	1515064	ENSONIT00000016394	1508634	1528883	-6431	antisense
LNC_000319	lncRNA	1492506	1515064	ENSONIT00000016379	1392502	1405503	87002	downstream
LNC_000312	lncRNA	62603	63955	ENSONIT00000020362	152385	153893	88429	upstream
LNC_000312	lncRNA	62603	63955	ENSONIT00000020371	159328	162459	95372	upstream
LNC_000312	lncRNA	62603	63955	ENSONIT00000020361	152123	153606	88167	upstream
LNC_000312	lncRNA	62603	63955	ENSONIT00000020360	137201	138304	73245	upstream
LNC_000312	lncRNA	62603	63955	ENSONIT00000020356	71153	99462	7197	upstream
LNC_000312	lncRNA	62603	63955	ENSONIT00000020357	111573	119250	47617	downstream
LNC_000312	lncRNA	62603	63955	ENSONIT00000020358	127650	129225	63694	downstream
LNC_000312	lncRNA	62603	63955	ENSONIT00000020359	131551	133141	67595	upstream
LNC_000313	lncRNA	2374990	2378781	ENSONIT00000020598	2396805	2412822	18023	upstream
LNC_000313	lncRNA	2374990	2378781	ENSONIT00000020592	2315309	2316652	58337	downstream
LNC_000313	lncRNA	2374990	2378781	ENSONIT00000020593	2380328	2388664	1546	downstream
LNC_000313	lncRNA	2374990	2378781	ENSONIT00000020608	2474523	2482279	95741	upstream
LNC_000313	lncRNA	2374990	2378781	ENSONIT00000020603	2416471	2447003	37689	upstream
LNC_000313	lncRNA	2374990	2378781	ENSONIT00000020607	2474523	2482621	95741	upstream
LNC_000313	lncRNA	2374990	2378781	ENSONIT00000020604	2431308	2447003	52526	upstream
LNC_000310	lncRNA	1043934	1044914	ENSONIT00000023108	951569	953208	90725	upstream
LNC_000310	lncRNA	1043934	1044914	ENSONIT00000023109	953310	958223	85710	upstream
LNC_000310	lncRNA	1043934	1044914	ENSONIT00000023119	1062635	1148738	17720	downstream
LNC_000310	lncRNA	1043934	1044914	ENSONIT00000023120	1078092	1149161	33177	downstream
LNC_000310	lncRNA	1043934	1044914	ENSONIT00000023118	1049653	1060383	4738	downstream
LNC_000310	lncRNA	1043934	1044914	ENSONIT00000023116	998015	1013222	30711	upstream
LNC_000310	lncRNA	1043934	1044914	ENSONIT00000023102	912412	948602	95331	downstream
LNC_000310	lncRNA	1043934	1044914	ENSONIT00000023103	945056	950529	93404	downstream
LNC_000310	lncRNA	1043934	1044914	ENSONIT00000023112	984251	994601	49332	upstream
LNC_000311	lncRNA	62603	63955	ENSONIT00000020362	152385	153893	88429	upstream
LNC_000311	lncRNA	62603	63955	ENSONIT00000020371	159328	162459	95372	upstream
LNC_000311	lncRNA	62603	63955	ENSONIT00000020361	152123	153606	88167	upstream
LNC_000311	lncRNA	62603	63955	ENSONIT00000020360	137201	138304	73245	upstream
LNC_000311	lncRNA	62603	63955	ENSONIT00000020356	71153	99462	7197	upstream
LNC_000311	lncRNA	62603	63955	ENSONIT00000020357	111573	119250	47617	downstream
LNC_000311	lncRNA	62603	63955	ENSONIT00000020358	127650	129225	63694	downstream
LNC_000311	lncRNA	62603	63955	ENSONIT00000020359	131551	133141	67595	upstream
LNC_000316	lncRNA	2078265	2079252	ENSONIT00000016504	2146343	2162144	67090	upstream
LNC_000316	lncRNA	2078265	2079252	ENSONIT00000016507	2165858	2172686	86605	downstream
LNC_000316	lncRNA	2078265	2079252	ENSONIT00000016508	2174065	2193393	94812	upstream
LNC_000316	lncRNA	2078265	2079252	ENSONIT00000016501	2006512	2017562	60702	downstream
LNC_000316	lncRNA	2078265	2079252	ENSONIT00000016503	2131118	2162144	51865	upstream
LNC_000317	lncRNA	45467	46620	ENSONIT00000016057	87422	99516	40801	downstream
LNC_000317	lncRNA	45467	46620	ENSONIT00000016052	34194	38888	6578	downstream
LNC_000317	lncRNA	45467	46620	ENSONIT00000016069	117586	129824	70965	upstream
LNC_000317	lncRNA	45467	46620	ENSONIT00000016051	4363	8016	37450	downstream
LNC_000317	lncRNA	45467	46620	ENSONIT00000016066	114144	116019	67523	downstream
LNC_000317	lncRNA	45467	46620	ENSONIT00000016072	135611	141809	88990	downstream
LNC_000317	lncRNA	45467	46620	ENSONIT00000016073	135866	141809	89245	downstream
LNC_000317	lncRNA	45467	46620	ENSONIT00000016063	102308	108502	55687	downstream
LNC_000317	lncRNA	45467	46620	ENSONIT00000016062	99662	110122	53041	downstream
LNC_000317	lncRNA	45467	46620	ENSONIT00000016058	88526	95645	41905	downstream
LNC_000317	lncRNA	45467	46620	ENSONIT00000016071	135611	142856	88990	downstream
LNC_000317	lncRNA	45467	46620	ENSONIT00000026198	10543	11810	33656	downstream
LNC_000314	lncRNA	1059189	1060012	ENSONIT00000016283	1094839	1100650	34826	upstream
LNC_000314	lncRNA	1059189	1060012	ENSONIT00000016302	1143154	1145971	83141	downstream
LNC_000314	lncRNA	1059189	1060012	ENSONIT00000016288	1113650	1132220	53637	downstream
LNC_000314	lncRNA	1059189	1060012	ENSONIT00000016287	1113172	1123465	53159	downstream
LNC_000314	lncRNA	1059189	1060012	ENSONIT00000016286	1103820	1109474	43807	downstream
LNC_000314	lncRNA	1059189	1060012	ENSONIT00000016278	1081257	1085074	21244	downstream
LNC_000314	lncRNA	1059189	1060012	ENSONIT00000016279	1089274	1093760	29261	upstream
LNC_000314	lncRNA	1059189	1060012	ENSONIT00000016265	993322	995813	63375	downstream
LNC_000314	lncRNA	1059189	1060012	ENSONIT00000016274	1009296	1021507	37681	downstream
LNC_000314	lncRNA	1059189	1060012	ENSONIT00000016266	1000478	1004539	54649	downstream
LNC_000314	lncRNA	1059189	1060012	ENSONIT00000016276	1061859	1064454	1846	upstream
LNC_000314	lncRNA	1059189	1060012	ENSONIT00000016250	970448	992143	67045	downstream
LNC_000314	lncRNA	1059189	1060012	ENSONIT00000016251	970452	993085	66103	downstream
LNC_000314	lncRNA	1059189	1060012	ENSONIT00000016245	963870	968998	90190	downstream
LNC_000314	lncRNA	1059189	1060012	ENSONIT00000016301	1133136	1141845	73123	upstream
LNC_000314	lncRNA	1059189	1060012	ENSONIT00000016242	957068	962737	96451	downstream
LNC_000314	lncRNA	1059189	1060012	ENSONIT00000016304	1156287	1165168	96274	downstream
LNC_000314	lncRNA	1059189	1060012	ENSONIT00000016303	1148440	1155841	88427	downstream
LNC_000315	lncRNA	1060085	1061548	ENSONIT00000016283	1094839	1100650	33290	upstream
LNC_000315	lncRNA	1060085	1061548	ENSONIT00000016302	1143154	1145971	81605	downstream
LNC_000315	lncRNA	1060085	1061548	ENSONIT00000016288	1113650	1132220	52101	downstream
LNC_000315	lncRNA	1060085	1061548	ENSONIT00000016287	1113172	1123465	51623	downstream
LNC_000315	lncRNA	1060085	1061548	ENSONIT00000016286	1103820	1109474	42271	downstream
LNC_000315	lncRNA	1060085	1061548	ENSONIT00000016278	1081257	1085074	19708	downstream
LNC_000315	lncRNA	1060085	1061548	ENSONIT00000016279	1089274	1093760	27725	upstream
LNC_000315	lncRNA	1060085	1061548	ENSONIT00000016265	993322	995813	64271	downstream
LNC_000315	lncRNA	1060085	1061548	ENSONIT00000016274	1009296	1021507	38577	downstream
LNC_000315	lncRNA	1060085	1061548	ENSONIT00000016266	1000478	1004539	55545	downstream
LNC_000315	lncRNA	1060085	1061548	ENSONIT00000016276	1061859	1064454	310	upstream
LNC_000315	lncRNA	1060085	1061548	ENSONIT00000016250	970448	992143	67941	downstream
LNC_000315	lncRNA	1060085	1061548	ENSONIT00000016251	970452	993085	66999	downstream
LNC_000315	lncRNA	1060085	1061548	ENSONIT00000016245	963870	968998	91086	downstream
LNC_000315	lncRNA	1060085	1061548	ENSONIT00000016301	1133136	1141845	71587	upstream
LNC_000315	lncRNA	1060085	1061548	ENSONIT00000016242	957068	962737	97347	downstream
LNC_000315	lncRNA	1060085	1061548	ENSONIT00000016304	1156287	1165168	94738	downstream
LNC_000315	lncRNA	1060085	1061548	ENSONIT00000016303	1148440	1155841	86891	downstream
LNC_000258	lncRNA	1228452	1233634	ENSONIT00000015337	1292953	1295225	59318	upstream
LNC_000258	lncRNA	1228452	1233634	ENSONIT00000015327	1269211	1284577	35576	upstream
LNC_000258	lncRNA	1228452	1233634	ENSONIT00000015313	1251076	1262206	17441	upstream
LNC_000258	lncRNA	1228452	1233634	ENSONIT00000015299	1153539	1188064	40387	upstream
LNC_000258	lncRNA	1228452	1233634	ENSONIT00000015298	1144182	1145952	82499	downstream
LNC_000258	lncRNA	1228452	1233634	ENSONIT00000015330	1288680	1290641	55045	upstream
LNC_000258	lncRNA	1228452	1233634	ENSONIT00000015308	1207686	1211697	16754	downstream
LNC_000258	lncRNA	1228452	1233634	ENSONIT00000015305	1197014	1205621	22830	downstream
LNC_000258	lncRNA	1228452	1233634	ENSONIT00000015304	1193144	1207662	20789	downstream
LNC_000258	lncRNA	1228452	1233634	ENSONIT00000015338	1305562	1318909	71927	downstream
LNC_000258	lncRNA	1228452	1233634	ENSONIT00000015335	1291590	1302262	57955	downstream
LNC_000258	lncRNA	1228452	1233634	ENSONIT00000026359	1164118	1164732	63719	downstream
LNC_000258	lncRNA	1228452	1233634	ENSONIT00000015312	1223349	1224935	3516	upstream
LNC_000709	lncRNA	133955	137861	ENSONIT00000020313	11997	47199	86755	upstream
LNC_000709	lncRNA	133955	137861	ENSONIT00000020314	11997	47083	86871	upstream
LNC_000709	lncRNA	133955	137861	ENSONIT00000020345	142998	175669	5136	downstream
LNC_000709	lncRNA	133955	137861	ENSONIT00000020323	49351	78254	55700	upstream
LNC_000709	lncRNA	133955	137861	ENSONIT00000020338	112930	131425	2529	downstream
LNC_000709	lncRNA	133955	137861	ENSONIT00000020325	85969	94936	39018	downstream
LNC_000709	lncRNA	133955	137861	ENSONIT00000020337	112190	133671	283	downstream
LNC_000709	lncRNA	133955	137861	ENSONIT00000020334	102248	110933	23021	upstream
LNC_000709	lncRNA	133955	137861	ENSONIT00000020335	102727	110560	23394	upstream
LNC_000709	lncRNA	133955	137861	ENSONIT00000020346	144380	164892	6518	downstream
LNC_000709	lncRNA	133955	137861	ENSONIT00000020330	95365	102103	31851	upstream
LNC_000709	lncRNA	133955	137861	ENSONIT00000020351	197096	198344	59234	downstream
LNC_000708	lncRNA	39257	171582	ENSONIT00000013878	9097	15287	23969	downstream
LNC_000705	lncRNA	14103	14617	ENSONIT00000025048	101056	107937	86438	downstream
LNC_000705	lncRNA	14103	14617	ENSONIT00000025043	4414	6441	7661	upstream
LNC_000705	lncRNA	14103	14617	ENSONIT00000025047	101050	108144	86432	downstream
LNC_000705	lncRNA	14103	14617	ENSONIT00000025046	98179	100598	83561	downstream
LNC_000705	lncRNA	14103	14617	ENSONIT00000025045	88458	91655	73840	upstream
LNC_000705	lncRNA	14103	14617	ENSONIT00000025044	87224	91646	72606	upstream
LNC_000550	lncRNA	89517	127698	ENSONIT00000008118	54190	61217	28299	downstream
LNC_000550	lncRNA	89517	127698	ENSONIT00000008119	128288	128788	589	upstream
LNC_000550	lncRNA	89517	127698	ENSONIT00000008125	209769	269490	82070	downstream
LNC_000550	lncRNA	89517	127698	ENSONIT00000008120	189592	202164	61893	upstream
LNC_000707	lncRNA	39507	171580	ENSONIT00000013878	9097	15287	24219	downstream
LNC_000701	lncRNA	62158	63171	ENSONIT00000025863	144334	145489	81162	upstream
LNC_000700	lncRNA	148357	153136	ENSONIT00000024992	80258	81501	66855	downstream
LNC_000700	lncRNA	148357	153136	ENSONIT00000024991	68976	69638	78718	upstream
LNC_000700	lncRNA	148357	153136	ENSONIT00000024996	154112	175094	975	downstream
LNC_000700	lncRNA	148357	153136	ENSONIT00000024987	42040	66158	82198	downstream
LNC_000700	lncRNA	148357	153136	ENSONIT00000024994	116183	141039	7317	upstream
LNC_000700	lncRNA	148357	153136	ENSONIT00000025000	192489	214512	39352	downstream
LNC_000700	lncRNA	148357	153136	ENSONIT00000024997	167819	172536	14682	downstream
LNC_000703	lncRNA	98776	103550	ENSONIT00000019073	39062	46146	52629	upstream
LNC_000703	lncRNA	98776	103550	ENSONIT00000019075	110429	112587	6878	downstream
LNC_000703	lncRNA	98776	103550	ENSONIT00000019074	77551	84835	13940	upstream
LNC_000703	lncRNA	98776	103550	ENSONIT00000019076	134095	136243	30544	downstream
LNC_000551	lncRNA	63491	68200	ENSONIT00000008118	54190	61217	2273	downstream
LNC_000551	lncRNA	63491	68200	ENSONIT00000008119	128288	128788	60087	upstream
LNC_000077	lncRNA	6092538	6102385	ENSONIT00000015259	5990496	6041847	50690	upstream
LNC_000077	lncRNA	6092538	6102385	ENSONIT00000026344	6013451	6014545	77992	downstream
LNC_000077	lncRNA	6092538	6102385	ENSONIT00000015264	6052086	6056552	35985	upstream
LNC_000077	lncRNA	6092538	6102385	ENSONIT00000015265	6052086	6055383	37154	upstream
LNC_000077	lncRNA	6092538	6102385	ENSONIT00000015266	6056272	6088855	3682	downstream
LNC_000077	lncRNA	6092538	6102385	ENSONIT00000015267	6056272	6088648	3889	downstream
LNC_000077	lncRNA	6092538	6102385	ENSONIT00000015260	5991779	6023169	69368	upstream
LNC_000077	lncRNA	6092538	6102385	ENSONIT00000015263	6048142	6049434	43103	downstream
LNC_000076	lncRNA	3134757	3136799	ENSONIT00000015220	2998753	3061961	72795	downstream
LNC_000076	lncRNA	3134757	3136799	ENSONIT00000015221	3001660	3061961	72795	downstream
LNC_000076	lncRNA	3134757	3136799	ENSONIT00000015235	3227725	3229205	90925	downstream
LNC_000076	lncRNA	3134757	3136799	ENSONIT00000015234	3132258	3133208	1548	upstream
LNC_000076	lncRNA	3134757	3136799	ENSONIT00000015228	3084245	3093006	41750	downstream
LNC_000075	lncRNA	7721966	7777457	ENSONIT00000015529	7706136	7707649	14316	downstream
LNC_000075	lncRNA	7721966	7777457	ENSONIT00000015530	7714403	7719407	2558	downstream
LNC_000075	lncRNA	7721966	7777457	ENSONIT00000015531	7778825	7780220	1367	upstream
LNC_000074	lncRNA	1494587	1518720	ENSONIT00000000806	1397288	1401548	93038	downstream
LNC_000074	lncRNA	1494587	1518720	ENSONIT00000000829	1417609	1443264	51322	downstream
LNC_000074	lncRNA	1494587	1518720	ENSONIT00000000816	1408833	1414622	79964	upstream
LNC_000074	lncRNA	1494587	1518720	ENSONIT00000000839	1583692	1585888	64971	upstream
LNC_000074	lncRNA	1494587	1518720	ENSONIT00000000800	1387906	1408295	86291	upstream
LNC_000074	lncRNA	1494587	1518720	ENSONIT00000000801	1389633	1396548	98038	upstream
LNC_000074	lncRNA	1494587	1518720	ENSONIT00000000837	1558695	1559747	39974	upstream
LNC_000074	lncRNA	1494587	1518720	ENSONIT00000000836	1558265	1559594	39544	upstream
LNC_000074	lncRNA	1494587	1518720	ENSONIT00000000835	1555242	1556939	36521	downstream
LNC_000074	lncRNA	1494587	1518720	ENSONIT00000026240	1447083	1447988	46598	downstream
LNC_000074	lncRNA	1494587	1518720	ENSONIT00000000833	1537765	1538740	19044	upstream
LNC_000074	lncRNA	1494587	1518720	ENSONIT00000000832	1498350	1501071	-2722	antisense
LNC_000074	lncRNA	1494587	1518720	ENSONIT00000000831	1478692	1480683	13903	downstream
LNC_000074	lncRNA	1494587	1518720	ENSONIT00000000830	1466934	1469139	25447	downstream
LNC_000074	lncRNA	1494587	1518720	ENSONIT00000000834	1551550	1552788	32829	upstream
LNC_000074	lncRNA	1494587	1518720	ENSONIT00000000838	1583692	1589809	64971	upstream
LNC_000073	lncRNA	7984370	8011715	ENSONIT00000001677	7952981	7974617	9752	upstream
LNC_000073	lncRNA	7984370	8011715	ENSONIT00000001648	7889608	7909058	75311	upstream
LNC_000073	lncRNA	7984370	8011715	ENSONIT00000001683	8097485	8123594	85769	downstream
LNC_000073	lncRNA	7984370	8011715	ENSONIT00000001682	8096490	8102932	84774	downstream
LNC_000073	lncRNA	7984370	8011715	ENSONIT00000001653	7908757	7942559	41810	downstream
LNC_000073	lncRNA	7984370	8011715	ENSONIT00000001654	7910088	7940319	44050	downstream
LNC_000073	lncRNA	7984370	8011715	ENSONIT00000001679	8036776	8079517	25060	upstream
LNC_000072	lncRNA	6343951	6345086	ENSONIT00000001489	6385142	6387999	40055	upstream
LNC_000072	lncRNA	6343951	6345086	ENSONIT00000001470	6304968	6314249	29701	downstream
LNC_000072	lncRNA	6343951	6345086	ENSONIT00000001488	6384622	6387472	39535	upstream
LNC_000072	lncRNA	6343951	6345086	ENSONIT00000001475	6322885	6329440	14510	downstream
LNC_000072	lncRNA	6343951	6345086	ENSONIT00000001476	6359909	6368591	14822	downstream
LNC_000072	lncRNA	6343951	6345086	ENSONIT00000001480	6384622	6394900	39535	downstream
LNC_000072	lncRNA	6343951	6345086	ENSONIT00000001496	6417717	6420667	72630	downstream
LNC_000072	lncRNA	6343951	6345086	ENSONIT00000001468	6285503	6296174	47776	downstream
LNC_000071	lncRNA	112262	113373	ENSONIT00000000565	198719	201056	85345	downstream
LNC_000071	lncRNA	112262	113373	ENSONIT00000000558	176413	178500	63039	upstream
LNC_000071	lncRNA	112262	113373	ENSONIT00000000559	176574	179293	63200	upstream
LNC_000071	lncRNA	112262	113373	ENSONIT00000000551	118463	143248	5089	downstream
LNC_000071	lncRNA	112262	113373	ENSONIT00000000550	114008	115300	634	upstream
LNC_000071	lncRNA	112262	113373	ENSONIT00000000546	99017	108254	4007	upstream
LNC_000071	lncRNA	112262	113373	ENSONIT00000000543	21379	94513	17748	downstream
LNC_000071	lncRNA	112262	113373	ENSONIT00000000557	176410	178972	63036	upstream
LNC_000070	lncRNA	7411275	7423311	ENSONIT00000019279	7391280	7436426	-12037	antisense
LNC_000070	lncRNA	7411275	7423311	ENSONIT00000019298	7500085	7502554	76773	upstream
LNC_000070	lncRNA	7411275	7423311	ENSONIT00000019315	7523216	7532456	99904	upstream
LNC_000070	lncRNA	7411275	7423311	ENSONIT00000019311	7508915	7517940	85603	downstream
LNC_000070	lncRNA	7411275	7423311	ENSONIT00000019283	7447712	7459488	24400	downstream
LNC_000070	lncRNA	7411275	7423311	ENSONIT00000019280	7415288	7432783	-8024	antisense
LNC_000070	lncRNA	7411275	7423311	ENSONIT00000026295	7324780	7325721	85553	upstream
LNC_000070	lncRNA	7411275	7423311	ENSONIT00000019285	7477603	7494791	54291	upstream
LNC_000070	lncRNA	7411275	7423311	ENSONIT00000019299	7500443	7505165	77131	downstream
LNC_000070	lncRNA	7411275	7423311	ENSONIT00000019276	7367156	7372861	38413	upstream
LNC_000070	lncRNA	7411275	7423311	ENSONIT00000019308	7505630	7510813	82318	upstream
LNC_000070	lncRNA	7411275	7423311	ENSONIT00000019273	7354951	7364098	47176	downstream
LNC_000176	lncRNA	2524988	2543751	ENSONIT00000002718	2637380	2649287	93628	downstream
LNC_000176	lncRNA	2524988	2543751	ENSONIT00000002719	2639561	2646720	95809	downstream
LNC_000176	lncRNA	2524988	2543751	ENSONIT00000002698	2514410	2518000	6987	upstream
LNC_000176	lncRNA	2524988	2543751	ENSONIT00000002705	2623205	2631427	79453	downstream
LNC_000176	lncRNA	2524988	2543751	ENSONIT00000002700	2540651	2601827	-3101	antisense
LNC_000176	lncRNA	2524988	2543751	ENSONIT00000002702	2606232	2619142	62480	upstream
LNC_000176	lncRNA	2524988	2543751	ENSONIT00000002701	2540739	2592298	-3013	antisense
LNC_000176	lncRNA	2524988	2543751	ENSONIT00000002717	2630406	2631596	86654	downstream
LNC_000177	lncRNA	2653274	2659178	ENSONIT00000002746	2742539	2765099	83360	downstream
LNC_000177	lncRNA	2653274	2659178	ENSONIT00000002745	2740408	2822537	81229	downstream
LNC_000177	lncRNA	2653274	2659178	ENSONIT00000002737	2729967	2736266	70788	upstream
LNC_000177	lncRNA	2653274	2659178	ENSONIT00000002718	2637380	2649287	3986	upstream
LNC_000177	lncRNA	2653274	2659178	ENSONIT00000002719	2639561	2646720	6553	upstream
LNC_000177	lncRNA	2653274	2659178	ENSONIT00000002720	2681873	2688900	22694	upstream
LNC_000177	lncRNA	2653274	2659178	ENSONIT00000002730	2701590	2718983	42411	upstream
LNC_000177	lncRNA	2653274	2659178	ENSONIT00000002722	2685040	2695270	25861	downstream
LNC_000177	lncRNA	2653274	2659178	ENSONIT00000002705	2623205	2631427	21846	upstream
LNC_000177	lncRNA	2653274	2659178	ENSONIT00000002700	2540651	2601827	51446	upstream
LNC_000177	lncRNA	2653274	2659178	ENSONIT00000002702	2606232	2619142	34131	downstream
LNC_000177	lncRNA	2653274	2659178	ENSONIT00000002701	2540739	2592298	60975	upstream
LNC_000177	lncRNA	2653274	2659178	ENSONIT00000002717	2630406	2631596	21677	upstream
LNC_000174	lncRNA	3597501	3601976	ENSONIT00000006555	3684839	3784941	82862	upstream
LNC_000174	lncRNA	3597501	3601976	ENSONIT00000006550	3581180	3582773	14727	upstream
LNC_000175	lncRNA	1398885	1400604	ENSONIT00000002435	1287885	1328390	70494	downstream
LNC_000175	lncRNA	1398885	1400604	ENSONIT00000002439	1326692	1328390	70494	upstream
LNC_000175	lncRNA	1398885	1400604	ENSONIT00000002474	1405020	1411909	4415	downstream
LNC_000175	lncRNA	1398885	1400604	ENSONIT00000002476	1432138	1448383	31533	upstream
LNC_000175	lncRNA	1398885	1400604	ENSONIT00000002497	1496864	1504167	96259	upstream
LNC_000175	lncRNA	1398885	1400604	ENSONIT00000002473	1404499	1412792	3894	downstream
LNC_000175	lncRNA	1398885	1400604	ENSONIT00000002457	1379755	1388267	10617	upstream
LNC_000175	lncRNA	1398885	1400604	ENSONIT00000002441	1331300	1334038	64846	downstream
LNC_000175	lncRNA	1398885	1400604	ENSONIT00000002489	1471641	1486017	71036	upstream
LNC_000175	lncRNA	1398885	1400604	ENSONIT00000002444	1337710	1342963	55921	upstream
LNC_000175	lncRNA	1398885	1400604	ENSONIT00000002452	1355748	1359809	39075	downstream
LNC_000175	lncRNA	1398885	1400604	ENSONIT00000002451	1343660	1347864	51020	upstream
LNC_000175	lncRNA	1398885	1400604	ENSONIT00000002453	1356221	1361262	37622	downstream
LNC_000175	lncRNA	1398885	1400604	ENSONIT00000002458	1381386	1388011	10873	upstream
LNC_000172	lncRNA	521356	521951	ENSONIT00000006126	613021	620221	91069	downstream
LNC_000172	lncRNA	521356	521951	ENSONIT00000006123	608201	612735	86249	upstream
LNC_000172	lncRNA	521356	521951	ENSONIT00000006120	599197	604491	77245	upstream
LNC_000172	lncRNA	521356	521951	ENSONIT00000006109	542330	545332	20378	upstream
LNC_000172	lncRNA	521356	521951	ENSONIT00000006118	592840	598101	70888	upstream
LNC_000172	lncRNA	521356	521951	ENSONIT00000006117	582305	584896	60353	downstream
LNC_000172	lncRNA	521356	521951	ENSONIT00000006107	490155	491973	29382	downstream
LNC_000173	lncRNA	552758	553390	ENSONIT00000006126	613021	620221	59630	downstream
LNC_000173	lncRNA	552758	553390	ENSONIT00000006132	623374	633420	69983	upstream
LNC_000173	lncRNA	552758	553390	ENSONIT00000006123	608201	612735	54810	upstream
LNC_000173	lncRNA	552758	553390	ENSONIT00000006120	599197	604491	45806	upstream
LNC_000173	lncRNA	552758	553390	ENSONIT00000006109	542330	545332	7425	downstream
LNC_000173	lncRNA	552758	553390	ENSONIT00000006118	592840	598101	39449	upstream
LNC_000173	lncRNA	552758	553390	ENSONIT00000006117	582305	584896	28914	downstream
LNC_000173	lncRNA	552758	553390	ENSONIT00000006107	490155	491973	60784	downstream
LNC_000170	lncRNA	519582	521951	ENSONIT00000006126	613021	620221	91069	downstream
LNC_000170	lncRNA	519582	521951	ENSONIT00000006123	608201	612735	86249	upstream
LNC_000170	lncRNA	519582	521951	ENSONIT00000006120	599197	604491	77245	upstream
LNC_000170	lncRNA	519582	521951	ENSONIT00000006109	542330	545332	20378	upstream
LNC_000170	lncRNA	519582	521951	ENSONIT00000006118	592840	598101	70888	upstream
LNC_000170	lncRNA	519582	521951	ENSONIT00000006117	582305	584896	60353	downstream
LNC_000170	lncRNA	519582	521951	ENSONIT00000006107	490155	491973	27608	downstream
LNC_000078	lncRNA	7731160	7733069	ENSONIT00000015529	7706136	7707649	23510	downstream
LNC_000078	lncRNA	7731160	7733069	ENSONIT00000015530	7714403	7719407	11752	downstream
LNC_000078	lncRNA	7731160	7733069	ENSONIT00000015531	7778825	7780220	45755	upstream
LNC_000271	lncRNA	661	2174	ENSONIT00000009410	83305	100467	81130	downstream
LNC_000271	lncRNA	661	2174	ENSONIT00000009396	19819	63071	17644	downstream
LNC_000271	lncRNA	661	2174	ENSONIT00000009411	83444	107732	81269	downstream
LNC_000270	lncRNA	461604	475717	ENSONIT00000009423	360513	364864	96739	upstream
LNC_000270	lncRNA	461604	475717	ENSONIT00000009456	503516	547052	27798	upstream
LNC_000270	lncRNA	461604	475717	ENSONIT00000009464	547894	552440	72176	downstream
LNC_000270	lncRNA	461604	475717	ENSONIT00000009441	400574	419994	41609	downstream
LNC_000270	lncRNA	461604	475717	ENSONIT00000009424	366432	376189	85414	downstream
LNC_000270	lncRNA	461604	475717	ENSONIT00000009429	382354	386198	75405	upstream
LNC_000270	lncRNA	461604	475717	ENSONIT00000009428	382271	385830	75773	upstream
LNC_000270	lncRNA	461604	475717	ENSONIT00000009463	547182	555599	71464	downstream
LNC_000270	lncRNA	461604	475717	ENSONIT00000009442	411018	419994	41609	downstream
LNC_000270	lncRNA	461604	475717	ENSONIT00000009457	535992	542140	60274	upstream
LNC_000270	lncRNA	461604	475717	ENSONIT00000009435	389115	396924	64679	downstream
LNC_000270	lncRNA	461604	475717	ENSONIT00000009436	390265	395580	66023	downstream
LNC_000270	lncRNA	461604	475717	ENSONIT00000009451	423931	431946	29657	upstream
LNC_000273	lncRNA	596894	601658	ENSONIT00000005801	675300	696868	73641	upstream
LNC_000273	lncRNA	596894	601658	ENSONIT00000005803	700622	713251	98963	downstream
LNC_000273	lncRNA	596894	601658	ENSONIT00000005799	648588	669853	46929	downstream
LNC_000273	lncRNA	596894	601658	ENSONIT00000005798	614499	618128	12840	upstream
LNC_000273	lncRNA	596894	601658	ENSONIT00000005788	542024	559968	36925	upstream
LNC_000273	lncRNA	596894	601658	ENSONIT00000005789	557218	558515	38378	upstream
LNC_000273	lncRNA	596894	601658	ENSONIT00000005786	530520	531904	64989	upstream
LNC_000273	lncRNA	596894	601658	ENSONIT00000005787	535816	537512	59381	upstream
LNC_000273	lncRNA	596894	601658	ENSONIT00000005797	602033	606142	374	downstream
LNC_000273	lncRNA	596894	601658	ENSONIT00000005796	591643	594811	2082	upstream
LNC_000273	lncRNA	596894	601658	ENSONIT00000005791	573857	575303	21590	upstream
LNC_000273	lncRNA	596894	601658	ENSONIT00000005790	567243	568744	28149	upstream
LNC_000273	lncRNA	596894	601658	ENSONIT00000005793	584943	587359	9534	upstream
LNC_000273	lncRNA	596894	601658	ENSONIT00000005792	579265	580451	16442	upstream
LNC_000272	lncRNA	1330866	1332040	ENSONIT00000009560	1423063	1427890	91022	upstream
LNC_000272	lncRNA	1330866	1332040	ENSONIT00000009558	1390387	1399270	58346	upstream
LNC_000272	lncRNA	1330866	1332040	ENSONIT00000009538	1346507	1376339	14466	upstream
LNC_000272	lncRNA	1330866	1332040	ENSONIT00000009526	1302687	1310179	20686	downstream
LNC_000272	lncRNA	1330866	1332040	ENSONIT00000009552	1381057	1389204	49016	downstream
LNC_000272	lncRNA	1330866	1332040	ENSONIT00000009524	1295383	1301116	29749	upstream
LNC_000272	lncRNA	1330866	1332040	ENSONIT00000009557	1388929	1397342	56888	upstream
LNC_000272	lncRNA	1330866	1332040	ENSONIT00000009523	1295145	1301585	29280	upstream
LNC_000272	lncRNA	1330866	1332040	ENSONIT00000026100	1282365	1283252	47613	upstream
LNC_000272	lncRNA	1330866	1332040	ENSONIT00000009535	1333685	1343318	1644	upstream
LNC_000272	lncRNA	1330866	1332040	ENSONIT00000009532	1313581	1332857	-1175	antisense
LNC_000272	lncRNA	1330866	1332040	ENSONIT00000009537	1346412	1376345	14371	upstream
LNC_000275	lncRNA	2969602	2971618	ENSONIT00000026674	2932285	2932755	36846	downstream
LNC_000275	lncRNA	2969602	2971618	ENSONIT00000005972	3066820	3068732	95201	downstream
LNC_000275	lncRNA	2969602	2971618	ENSONIT00000005964	3060102	3063311	88483	downstream
LNC_000275	lncRNA	2969602	2971618	ENSONIT00000005935	2884256	2909012	60589	downstream
LNC_000275	lncRNA	2969602	2971618	ENSONIT00000005950	2992184	3000854	20565	downstream
LNC_000275	lncRNA	2969602	2971618	ENSONIT00000005957	3020933	3032415	49314	downstream
LNC_000275	lncRNA	2969602	2971618	ENSONIT00000005955	3012162	3016396	40543	upstream
LNC_000275	lncRNA	2969602	2971618	ENSONIT00000005959	3038304	3042655	66685	downstream
LNC_000275	lncRNA	2969602	2971618	ENSONIT00000005958	3037917	3040579	66298	downstream
LNC_000275	lncRNA	2969602	2971618	ENSONIT00000005939	2917247	2920249	49352	upstream
LNC_000275	lncRNA	2969602	2971618	ENSONIT00000005949	2945669	2949607	19994	downstream
LNC_000274	lncRNA	1096614	1101893	ENSONIT00000005837	966086	1018483	78130	downstream
LNC_000274	lncRNA	1096614	1101893	ENSONIT00000005838	1037134	1040276	56337	downstream
LNC_000277	lncRNA	87943	89236	ENSONIT00000001319	17078	24192	63750	upstream
LNC_000277	lncRNA	87943	89236	ENSONIT00000001316	1544	12011	75931	upstream
LNC_000277	lncRNA	87943	89236	ENSONIT00000001323	26428	39755	48187	upstream
LNC_000277	lncRNA	87943	89236	ENSONIT00000001325	91091	93658	1854	downstream
LNC_000277	lncRNA	87943	89236	ENSONIT00000001326	122929	163089	33692	downstream
LNC_000277	lncRNA	87943	89236	ENSONIT00000001327	125681	146455	36444	downstream
LNC_000277	lncRNA	87943	89236	ENSONIT00000001338	174360	177711	85123	downstream
LNC_000276	lncRNA	3428336	3428850	ENSONIT00000001799	3279696	3348632	79703	upstream
LNC_000276	lncRNA	3428336	3428850	ENSONIT00000001816	3480261	3484592	51410	downstream
LNC_000276	lncRNA	3428336	3428850	ENSONIT00000001815	3471334	3474118	42483	upstream
LNC_000278	lncRNA	1062987	1084690	ENSONIT00000015767	1034254	1044052	18934	downstream
LNC_000278	lncRNA	1062987	1084690	ENSONIT00000015766	1005211	1009265	53721	upstream
LNC_000278	lncRNA	1062987	1084690	ENSONIT00000015770	1044151	1050717	12269	downstream
LNC_000429	lncRNA	902542	903766	ENSONIT00000026335	808158	809501	93040	downstream
LNC_000429	lncRNA	902542	903766	ENSONIT00000019493	862317	865308	37233	downstream
LNC_000429	lncRNA	902542	903766	ENSONIT00000019496	921654	964613	17887	downstream
LNC_000429	lncRNA	902542	903766	ENSONIT00000019495	917457	981874	13690	downstream
LNC_000429	lncRNA	902542	903766	ENSONIT00000019494	862869	864252	38289	downstream
LNC_000429	lncRNA	902542	903766	ENSONIT00000019489	828386	830961	71580	downstream
LNC_000631	lncRNA	121017	126193	ENSONIT00000010004	210253	210822	84059	downstream
LNC_000632	lncRNA	121291	126193	ENSONIT00000010004	210253	210822	84059	downstream
LNC_000637	lncRNA	91329	92394	ENSONIT00000004486	161420	161933	69025	downstream
LNC_000636	lncRNA	91314	92394	ENSONIT00000004486	161420	161933	69025	downstream
LNC_000639	lncRNA	112506	115653	ENSONIT00000025128	18305	20484	92021	upstream
LNC_000639	lncRNA	112506	115653	ENSONIT00000025130	56482	67450	45055	downstream
LNC_000639	lncRNA	112506	115653	ENSONIT00000025127	4104	13309	99196	upstream
LNC_000638	lncRNA	87778	90840	ENSONIT00000004486	161420	161933	70579	downstream
LNC_000299	lncRNA	511696	518447	ENSONIT00000012589	401970	414668	97027	downstream
LNC_000299	lncRNA	511696	518447	ENSONIT00000012592	521469	525232	3021	upstream
LNC_000299	lncRNA	511696	518447	ENSONIT00000012590	438639	483088	28607	upstream
LNC_000680	lncRNA	149165	151352	ENSONIT00000010575	79893	89413	59751	upstream
LNC_000680	lncRNA	149165	151352	ENSONIT00000010572	66122	77154	72010	upstream
LNC_000680	lncRNA	149165	151352	ENSONIT00000010571	63643	79066	70098	upstream
LNC_000680	lncRNA	149165	151352	ENSONIT00000026428	240083	240436	88730	downstream
LNC_000680	lncRNA	149165	151352	ENSONIT00000010581	143390	148282	882	downstream
LNC_000680	lncRNA	149165	151352	ENSONIT00000010586	162192	169616	10839	upstream
LNC_000680	lncRNA	149165	151352	ENSONIT00000010579	105890	108506	40658	downstream
LNC_000680	lncRNA	149165	151352	ENSONIT00000010578	94645	96811	52353	downstream
LNC_000680	lncRNA	149165	151352	ENSONIT00000010585	155357	234792	4004	upstream
LNC_000681	lncRNA	149397	151352	ENSONIT00000010575	79893	89413	59983	upstream
LNC_000681	lncRNA	149397	151352	ENSONIT00000010572	66122	77154	72242	upstream
LNC_000681	lncRNA	149397	151352	ENSONIT00000010571	63643	79066	70330	upstream
LNC_000681	lncRNA	149397	151352	ENSONIT00000026428	240083	240436	88730	downstream
LNC_000681	lncRNA	149397	151352	ENSONIT00000010581	143390	148282	1114	downstream
LNC_000681	lncRNA	149397	151352	ENSONIT00000010586	162192	169616	10839	upstream
LNC_000681	lncRNA	149397	151352	ENSONIT00000010579	105890	108506	40890	downstream
LNC_000681	lncRNA	149397	151352	ENSONIT00000010578	94645	96811	52585	downstream
LNC_000681	lncRNA	149397	151352	ENSONIT00000010585	155357	234792	4004	upstream
LNC_000525	lncRNA	428190	430941	ENSONIT00000011327	428685	435790	-2257	antisense
LNC_000525	lncRNA	428190	430941	ENSONIT00000011341	480951	491042	50009	upstream
LNC_000525	lncRNA	428190	430941	ENSONIT00000011333	444257	468317	13315	upstream
LNC_000525	lncRNA	428190	430941	ENSONIT00000011326	428685	435826	-2257	antisense
LNC_000525	lncRNA	428190	430941	ENSONIT00000011349	514730	531521	83788	upstream
LNC_000525	lncRNA	428190	430941	ENSONIT00000011332	436935	440178	5993	upstream
LNC_000525	lncRNA	428190	430941	ENSONIT00000011320	385480	411122	17067	upstream
LNC_000525	lncRNA	428190	430941	ENSONIT00000011340	477285	491963	46343	upstream
LNC_000525	lncRNA	428190	430941	ENSONIT00000011325	428685	435826	-2257	antisense
LNC_000525	lncRNA	428190	430941	ENSONIT00000011311	328106	333198	94991	downstream
LNC_000525	lncRNA	428190	430941	ENSONIT00000011312	333750	337793	90396	upstream
LNC_000525	lncRNA	428190	430941	ENSONIT00000011313	350848	359437	68752	upstream
LNC_000525	lncRNA	428190	430941	ENSONIT00000011335	469453	475646	38511	upstream
LNC_000524	lncRNA	862839	863918	ENSONIT00000025876	882788	883141	18869	downstream
LNC_000526	lncRNA	201330	265795	ENSONIT00000006043	183028	183559	17770	downstream
LNC_000526	lncRNA	201330	265795	ENSONIT00000006044	306535	308494	40739	upstream
LNC_000526	lncRNA	201330	265795	ENSONIT00000006045	339385	344089	73589	downstream
LNC_000688	lncRNA	87378	94675	ENSONIT00000009085	116972	176630	22296	upstream
LNC_000688	lncRNA	87378	94675	ENSONIT00000009074	41437	62875	24502	upstream
LNC_000688	lncRNA	87378	94675	ENSONIT00000009068	9943	11552	75825	upstream
LNC_000688	lncRNA	87378	94675	ENSONIT00000009081	93540	103480	-1136	antisense
LNC_000688	lncRNA	87378	94675	ENSONIT00000009080	79593	88657	-1280	antisense
LNC_000688	lncRNA	87378	94675	ENSONIT00000009072	37312	63307	24070	upstream
LNC_000688	lncRNA	87378	94675	ENSONIT00000009073	41422	62917	24460	upstream
LNC_000688	lncRNA	87378	94675	ENSONIT00000009093	172227	178768	77551	downstream
LNC_000688	lncRNA	87378	94675	ENSONIT00000009095	184396	221070	89720	upstream
LNC_000688	lncRNA	87378	94675	ENSONIT00000009078	66450	73737	13640	downstream
LNC_000688	lncRNA	87378	94675	ENSONIT00000009079	76848	78844	8533	upstream
LNC_000688	lncRNA	87378	94675	ENSONIT00000009071	20944	32834	54543	upstream
LNC_000689	lncRNA	185059	186141	ENSONIT00000022432	224002	234451	37860	downstream
LNC_000523	lncRNA	741107	764591	ENSONIT00000021439	668756	687326	53780	upstream
LNC_000522	lncRNA	531161	536983	ENSONIT00000005034	588690	605973	51706	upstream
LNC_000522	lncRNA	531161	536983	ENSONIT00000005035	589225	605973	52241	upstream
LNC_000522	lncRNA	531161	536983	ENSONIT00000005030	464801	485490	45670	upstream
LNC_000522	lncRNA	531161	536983	ENSONIT00000005031	464801	485490	45670	upstream
LNC_000522	lncRNA	531161	536983	ENSONIT00000005032	476062	485490	45670	upstream
LNC_000522	lncRNA	531161	536983	ENSONIT00000005033	550312	552148	13328	downstream
LNC_000684	lncRNA	152541	153170	ENSONIT00000000457	119055	125496	27044	downstream
LNC_000684	lncRNA	152541	153170	ENSONIT00000000467	131137	135829	16711	upstream
LNC_000685	lncRNA	164297	164839	ENSONIT00000000457	119055	125496	38800	downstream
LNC_000685	lncRNA	164297	164839	ENSONIT00000000467	131137	135829	28467	upstream
LNC_000529	lncRNA	643703	646103	ENSONIT00000021818	676552	684515	30448	upstream
LNC_000529	lncRNA	643703	646103	ENSONIT00000021821	707665	713110	61561	upstream
LNC_000529	lncRNA	643703	646103	ENSONIT00000021825	722498	730044	76394	downstream
LNC_000529	lncRNA	643703	646103	ENSONIT00000021823	721266	722801	75162	upstream
LNC_000529	lncRNA	643703	646103	ENSONIT00000021817	659873	669619	13769	upstream
LNC_000529	lncRNA	643703	646103	ENSONIT00000021810	607843	613108	30594	downstream
LNC_000529	lncRNA	643703	646103	ENSONIT00000021813	615018	641561	2141	downstream
LNC_000529	lncRNA	643703	646103	ENSONIT00000021809	598418	603023	40679	downstream
LNC_000529	lncRNA	643703	646103	ENSONIT00000021798	539349	550447	93255	downstream
LNC_000528	lncRNA	642084	646103	ENSONIT00000021818	676552	684515	30448	upstream
LNC_000528	lncRNA	642084	646103	ENSONIT00000021821	707665	713110	61561	upstream
LNC_000528	lncRNA	642084	646103	ENSONIT00000021825	722498	730044	76394	downstream
LNC_000528	lncRNA	642084	646103	ENSONIT00000021823	721266	722801	75162	upstream
LNC_000528	lncRNA	642084	646103	ENSONIT00000021817	659873	669619	13769	upstream
LNC_000528	lncRNA	642084	646103	ENSONIT00000021810	607843	613108	28975	downstream
LNC_000528	lncRNA	642084	646103	ENSONIT00000021813	615018	641561	522	downstream
LNC_000528	lncRNA	642084	646103	ENSONIT00000021809	598418	603023	39060	downstream
LNC_000528	lncRNA	642084	646103	ENSONIT00000021798	539349	550447	91636	downstream
LNC_000682	lncRNA	72744	84272	ENSONIT00000005156	174879	179530	90606	upstream
LNC_000682	lncRNA	72744	84272	ENSONIT00000026655	39070	40098	32645	downstream
LNC_000683	lncRNA	153974	158747	ENSONIT00000000457	119055	125496	28477	downstream
LNC_000683	lncRNA	153974	158747	ENSONIT00000000467	131137	135829	18144	upstream
LNC_000099	lncRNA	691061	704622	ENSONIT00000020004	661282	675291	15769	downstream
LNC_000099	lncRNA	691061	704622	ENSONIT00000020021	743327	750169	38704	downstream
LNC_000099	lncRNA	691061	704622	ENSONIT00000020001	621084	656823	34237	downstream
LNC_000099	lncRNA	691061	704622	ENSONIT00000020003	660455	675815	15245	downstream
LNC_000099	lncRNA	691061	704622	ENSONIT00000020013	709114	730116	4491	downstream
LNC_000099	lncRNA	691061	704622	ENSONIT00000020012	679022	684826	6234	downstream
LNC_000099	lncRNA	691061	704622	ENSONIT00000020022	750281	800583	45658	downstream
LNC_000098	lncRNA	691061	691604	ENSONIT00000020004	661282	675291	15769	downstream
LNC_000098	lncRNA	691061	691604	ENSONIT00000020021	743327	750169	51722	downstream
LNC_000098	lncRNA	691061	691604	ENSONIT00000020001	621084	656823	34237	downstream
LNC_000098	lncRNA	691061	691604	ENSONIT00000020003	660455	675815	15245	downstream
LNC_000098	lncRNA	691061	691604	ENSONIT00000020013	709114	730116	17509	downstream
LNC_000098	lncRNA	691061	691604	ENSONIT00000020012	679022	684826	6234	downstream
LNC_000098	lncRNA	691061	691604	ENSONIT00000020022	750281	800583	58676	downstream
LNC_000091	lncRNA	3194569	3199018	ENSONIT00000006714	3256729	3284291	57710	downstream
LNC_000091	lncRNA	3194569	3199018	ENSONIT00000006709	3147902	3150874	43694	downstream
LNC_000091	lncRNA	3194569	3199018	ENSONIT00000006710	3163705	3187172	7396	downstream
LNC_000091	lncRNA	3194569	3199018	ENSONIT00000006711	3215770	3230137	16751	downstream
LNC_000091	lncRNA	3194569	3199018	ENSONIT00000006700	3135080	3140542	54026	upstream
LNC_000091	lncRNA	3194569	3199018	ENSONIT00000006673	3081824	3106586	87982	upstream
LNC_000091	lncRNA	3194569	3199018	ENSONIT00000006672	3081744	3104272	90296	upstream
LNC_000091	lncRNA	3194569	3199018	ENSONIT00000026701	3248592	3249713	49573	upstream
LNC_000091	lncRNA	3194569	3199018	ENSONIT00000006692	3115442	3122997	71571	downstream
LNC_000091	lncRNA	3194569	3199018	ENSONIT00000006687	3107197	3114059	80509	downstream
LNC_000091	lncRNA	3194569	3199018	ENSONIT00000006697	3123839	3135675	58893	downstream
LNC_000090	lncRNA	3194568	3224841	ENSONIT00000006714	3256729	3284291	31887	downstream
LNC_000090	lncRNA	3194568	3224841	ENSONIT00000006709	3147902	3150874	43693	downstream
LNC_000090	lncRNA	3194568	3224841	ENSONIT00000006710	3163705	3187172	7395	downstream
LNC_000090	lncRNA	3194568	3224841	ENSONIT00000006711	3215770	3230137	-9072	antisense
LNC_000090	lncRNA	3194568	3224841	ENSONIT00000006700	3135080	3140542	54025	upstream
LNC_000090	lncRNA	3194568	3224841	ENSONIT00000006673	3081824	3106586	87981	upstream
LNC_000090	lncRNA	3194568	3224841	ENSONIT00000006672	3081744	3104272	90295	upstream
LNC_000090	lncRNA	3194568	3224841	ENSONIT00000026701	3248592	3249713	23750	upstream
LNC_000090	lncRNA	3194568	3224841	ENSONIT00000006725	3310651	3329660	85809	upstream
LNC_000090	lncRNA	3194568	3224841	ENSONIT00000006692	3115442	3122997	71570	downstream
LNC_000090	lncRNA	3194568	3224841	ENSONIT00000006687	3107197	3114059	80508	downstream
LNC_000090	lncRNA	3194568	3224841	ENSONIT00000006697	3123839	3135675	58892	downstream
LNC_000093	lncRNA	4150070	4155230	ENSONIT00000006813	4226405	4249067	71174	upstream
LNC_000093	lncRNA	4150070	4155230	ENSONIT00000006788	4159241	4166478	4010	upstream
LNC_000093	lncRNA	4150070	4155230	ENSONIT00000006785	4110080	4123527	26542	upstream
LNC_000093	lncRNA	4150070	4155230	ENSONIT00000006765	4033499	4094701	55368	downstream
LNC_000093	lncRNA	4150070	4155230	ENSONIT00000006826	4250544	4255970	95313	downstream
LNC_000093	lncRNA	4150070	4155230	ENSONIT00000006766	4082825	4090869	59200	downstream
LNC_000093	lncRNA	4150070	4155230	ENSONIT00000006798	4175072	4176244	19841	upstream
LNC_000093	lncRNA	4150070	4155230	ENSONIT00000006799	4180159	4186636	24928	upstream
LNC_000093	lncRNA	4150070	4155230	ENSONIT00000006797	4169131	4173286	13900	upstream
LNC_000093	lncRNA	4150070	4155230	ENSONIT00000006800	4212289	4223838	57058	upstream
LNC_000092	lncRNA	3194594	3213693	ENSONIT00000006714	3256729	3284291	43035	downstream
LNC_000092	lncRNA	3194594	3213693	ENSONIT00000006709	3147902	3150874	43719	downstream
LNC_000092	lncRNA	3194594	3213693	ENSONIT00000006710	3163705	3187172	7421	downstream
LNC_000092	lncRNA	3194594	3213693	ENSONIT00000006711	3215770	3230137	2076	downstream
LNC_000092	lncRNA	3194594	3213693	ENSONIT00000006700	3135080	3140542	54051	upstream
LNC_000092	lncRNA	3194594	3213693	ENSONIT00000006673	3081824	3106586	88007	upstream
LNC_000092	lncRNA	3194594	3213693	ENSONIT00000006672	3081744	3104272	90321	upstream
LNC_000092	lncRNA	3194594	3213693	ENSONIT00000026701	3248592	3249713	34898	upstream
LNC_000092	lncRNA	3194594	3213693	ENSONIT00000006725	3310651	3329660	96957	upstream
LNC_000092	lncRNA	3194594	3213693	ENSONIT00000006692	3115442	3122997	71596	downstream
LNC_000092	lncRNA	3194594	3213693	ENSONIT00000006687	3107197	3114059	80534	downstream
LNC_000092	lncRNA	3194594	3213693	ENSONIT00000006697	3123839	3135675	58918	downstream
LNC_000095	lncRNA	2528185	2531232	ENSONIT00000006521	2540772	2546270	9539	downstream
LNC_000095	lncRNA	2528185	2531232	ENSONIT00000006520	2532647	2536780	1414	downstream
LNC_000095	lncRNA	2528185	2531232	ENSONIT00000006541	2624274	2632729	93041	upstream
LNC_000095	lncRNA	2528185	2531232	ENSONIT00000006519	2526401	2527886	298	upstream
LNC_000095	lncRNA	2528185	2531232	ENSONIT00000006536	2587588	2597001	56355	upstream
LNC_000095	lncRNA	2528185	2531232	ENSONIT00000006516	2485749	2504361	23823	downstream
LNC_000095	lncRNA	2528185	2531232	ENSONIT00000006532	2548742	2554995	17509	downstream
LNC_000095	lncRNA	2528185	2531232	ENSONIT00000006515	2462902	2472514	55670	downstream
LNC_000094	lncRNA	6828701	6830272	ENSONIT00000007125	6835986	6839135	5713	upstream
LNC_000094	lncRNA	6828701	6830272	ENSONIT00000007100	6800620	6823375	5325	upstream
LNC_000094	lncRNA	6828701	6830272	ENSONIT00000007101	6801766	6823326	5374	upstream
LNC_000094	lncRNA	6828701	6830272	ENSONIT00000007157	6876301	6887321	46028	downstream
LNC_000094	lncRNA	6828701	6830272	ENSONIT00000007096	6730398	6761304	67396	upstream
LNC_000094	lncRNA	6828701	6830272	ENSONIT00000007156	6875969	6889567	45696	downstream
LNC_000094	lncRNA	6828701	6830272	ENSONIT00000007162	6895139	6903526	64866	upstream
LNC_000094	lncRNA	6828701	6830272	ENSONIT00000007159	6892754	6893592	62481	upstream
LNC_000094	lncRNA	6828701	6830272	ENSONIT00000007126	6842013	6874959	11740	upstream
LNC_000097	lncRNA	691061	691604	ENSONIT00000020004	661282	675291	15769	downstream
LNC_000097	lncRNA	691061	691604	ENSONIT00000020021	743327	750169	51722	downstream
LNC_000097	lncRNA	691061	691604	ENSONIT00000020001	621084	656823	34237	downstream
LNC_000097	lncRNA	691061	691604	ENSONIT00000020003	660455	675815	15245	downstream
LNC_000097	lncRNA	691061	691604	ENSONIT00000020013	709114	730116	17509	downstream
LNC_000097	lncRNA	691061	691604	ENSONIT00000020012	679022	684826	6234	downstream
LNC_000097	lncRNA	691061	691604	ENSONIT00000020022	750281	800583	58676	downstream
LNC_000096	lncRNA	2529240	2531234	ENSONIT00000006521	2540772	2546270	9537	downstream
LNC_000096	lncRNA	2529240	2531234	ENSONIT00000006520	2532647	2536780	1412	downstream
LNC_000096	lncRNA	2529240	2531234	ENSONIT00000006541	2624274	2632729	93039	upstream
LNC_000096	lncRNA	2529240	2531234	ENSONIT00000006519	2526401	2527886	1353	upstream
LNC_000096	lncRNA	2529240	2531234	ENSONIT00000006536	2587588	2597001	56353	upstream
LNC_000096	lncRNA	2529240	2531234	ENSONIT00000006516	2485749	2504361	24878	downstream
LNC_000096	lncRNA	2529240	2531234	ENSONIT00000006532	2548742	2554995	17507	downstream
LNC_000096	lncRNA	2529240	2531234	ENSONIT00000006515	2462902	2472514	56725	downstream
LNC_000459	lncRNA	981876	1043603	ENSONIT00000008644	1103756	1128684	60152	upstream
LNC_000459	lncRNA	981876	1043603	ENSONIT00000008645	1111167	1123279	67563	upstream
LNC_000459	lncRNA	981876	1043603	ENSONIT00000008640	1053359	1058759	9755	upstream
LNC_000459	lncRNA	981876	1043603	ENSONIT00000008638	996470	1034931	-38462	antisense
LNC_000459	lncRNA	981876	1043603	ENSONIT00000008642	1063250	1065050	19646	downstream
LNC_000459	lncRNA	981876	1043603	ENSONIT00000008643	1069131	1078678	25527	downstream
LNC_000459	lncRNA	981876	1043603	ENSONIT00000008635	906078	942700	39175	upstream
LNC_000459	lncRNA	981876	1043603	ENSONIT00000008637	962264	1035003	-53128	antisense
LNC_000459	lncRNA	981876	1043603	ENSONIT00000008653	1134444	1138375	90840	upstream
LNC_000459	lncRNA	981876	1043603	ENSONIT00000008656	1141494	1147065	97890	downstream
LNC_000459	lncRNA	981876	1043603	ENSONIT00000008655	1141366	1147007	97762	downstream
LNC_000459	lncRNA	981876	1043603	ENSONIT00000008617	875865	901117	80758	downstream
LNC_000459	lncRNA	981876	1043603	ENSONIT00000008616	871099	903424	78451	downstream
LNC_000357	lncRNA	754162	756436	ENSONIT00000006459	759020	770090	2583	upstream
LNC_000357	lncRNA	754162	756436	ENSONIT00000006458	758967	770090	2530	upstream
LNC_000357	lncRNA	754162	756436	ENSONIT00000006440	702941	707798	46363	upstream
LNC_000357	lncRNA	754162	756436	ENSONIT00000006441	715842	724345	29816	downstream
LNC_000357	lncRNA	754162	756436	ENSONIT00000006443	734043	744628	9533	downstream
LNC_000357	lncRNA	754162	756436	ENSONIT00000006435	697945	700847	53314	downstream
LNC_000357	lncRNA	754162	756436	ENSONIT00000006434	696476	700847	53314	downstream
LNC_000357	lncRNA	754162	756436	ENSONIT00000006468	801004	828277	44567	upstream
LNC_000357	lncRNA	754162	756436	ENSONIT00000006430	646849	655849	98312	upstream
LNC_000357	lncRNA	754162	756436	ENSONIT00000006433	683262	689878	64283	downstream
LNC_000357	lncRNA	754162	756436	ENSONIT00000006456	748559	752870	1291	upstream
LNC_000357	lncRNA	754162	756436	ENSONIT00000026708	833491	834261	77054	upstream
LNC_000357	lncRNA	754162	756436	ENSONIT00000006473	838454	882322	82017	downstream
LNC_000357	lncRNA	754162	756436	ENSONIT00000006467	773290	786314	16853	downstream
LNC_000354	lncRNA	1491008	1495028	ENSONIT00000016956	1584956	1590499	89927	upstream
LNC_000354	lncRNA	1491008	1495028	ENSONIT00000016915	1466938	1469051	21956	downstream
LNC_000354	lncRNA	1491008	1495028	ENSONIT00000016955	1579861	1662178	84832	downstream
LNC_000354	lncRNA	1491008	1495028	ENSONIT00000016949	1554099	1561954	59070	downstream
LNC_000354	lncRNA	1491008	1495028	ENSONIT00000016913	1463150	1465508	25499	downstream
LNC_000354	lncRNA	1491008	1495028	ENSONIT00000016912	1461112	1462098	28909	upstream
LNC_000354	lncRNA	1491008	1495028	ENSONIT00000016952	1563590	1578121	68561	upstream
LNC_000354	lncRNA	1491008	1495028	ENSONIT00000016898	1435750	1443972	47035	downstream
LNC_000354	lncRNA	1491008	1495028	ENSONIT00000016899	1446351	1451126	39881	upstream
LNC_000354	lncRNA	1491008	1495028	ENSONIT00000016930	1540792	1547549	45763	upstream
LNC_000354	lncRNA	1491008	1495028	ENSONIT00000016920	1497101	1498713	2072	downstream
LNC_000354	lncRNA	1491008	1495028	ENSONIT00000016921	1503194	1536973	8165	downstream
LNC_000354	lncRNA	1491008	1495028	ENSONIT00000016892	1411735	1433734	57273	upstream
LNC_000354	lncRNA	1491008	1495028	ENSONIT00000016893	1414340	1433734	57273	upstream
LNC_000354	lncRNA	1491008	1495028	ENSONIT00000016890	1372874	1403662	87345	upstream
LNC_000354	lncRNA	1491008	1495028	ENSONIT00000016958	1592902	1606484	97873	upstream
LNC_000354	lncRNA	1491008	1495028	ENSONIT00000016904	1452983	1458153	32854	downstream
LNC_000354	lncRNA	1491008	1495028	ENSONIT00000016905	1453069	1458735	32272	downstream
LNC_000354	lncRNA	1491008	1495028	ENSONIT00000016911	1460962	1462051	28956	upstream
LNC_000354	lncRNA	1491008	1495028	ENSONIT00000026211	1483712	1484185	6822	upstream
LNC_000355	lncRNA	753565	756436	ENSONIT00000006459	759020	770090	2583	upstream
LNC_000355	lncRNA	753565	756436	ENSONIT00000006458	758967	770090	2530	upstream
LNC_000355	lncRNA	753565	756436	ENSONIT00000006440	702941	707798	45766	upstream
LNC_000355	lncRNA	753565	756436	ENSONIT00000006441	715842	724345	29219	downstream
LNC_000355	lncRNA	753565	756436	ENSONIT00000006443	734043	744628	8936	downstream
LNC_000355	lncRNA	753565	756436	ENSONIT00000006435	697945	700847	52717	downstream
LNC_000355	lncRNA	753565	756436	ENSONIT00000006434	696476	700847	52717	downstream
LNC_000355	lncRNA	753565	756436	ENSONIT00000006468	801004	828277	44567	upstream
LNC_000355	lncRNA	753565	756436	ENSONIT00000006430	646849	655849	97715	upstream
LNC_000355	lncRNA	753565	756436	ENSONIT00000006433	683262	689878	63686	downstream
LNC_000355	lncRNA	753565	756436	ENSONIT00000006456	748559	752870	694	upstream
LNC_000355	lncRNA	753565	756436	ENSONIT00000026708	833491	834261	77054	upstream
LNC_000355	lncRNA	753565	756436	ENSONIT00000006473	838454	882322	82017	downstream
LNC_000355	lncRNA	753565	756436	ENSONIT00000006467	773290	786314	16853	downstream
LNC_000352	lncRNA	1325449	1331733	ENSONIT00000016881	1359873	1362160	28139	upstream
LNC_000352	lncRNA	1325449	1331733	ENSONIT00000016889	1363316	1364008	31582	downstream
LNC_000352	lncRNA	1325449	1331733	ENSONIT00000016871	1295243	1312455	12993	downstream
LNC_000352	lncRNA	1325449	1331733	ENSONIT00000016872	1295243	1312455	12993	downstream
LNC_000352	lncRNA	1325449	1331733	ENSONIT00000016874	1346792	1348964	15058	upstream
LNC_000352	lncRNA	1325449	1331733	ENSONIT00000016875	1347069	1348999	15335	upstream
LNC_000352	lncRNA	1325449	1331733	ENSONIT00000016878	1351266	1359679	19532	downstream
LNC_000352	lncRNA	1325449	1331733	ENSONIT00000016893	1414340	1433734	82606	downstream
LNC_000352	lncRNA	1325449	1331733	ENSONIT00000016890	1372874	1403662	41140	downstream
LNC_000352	lncRNA	1325449	1331733	ENSONIT00000026210	1321726	1322769	2679	upstream
LNC_000352	lncRNA	1325449	1331733	ENSONIT00000016892	1411735	1433734	80001	downstream
LNC_000352	lncRNA	1325449	1331733	ENSONIT00000016868	1240274	1253727	71721	downstream
LNC_000353	lncRNA	1325497	1331733	ENSONIT00000016881	1359873	1362160	28139	upstream
LNC_000353	lncRNA	1325497	1331733	ENSONIT00000016889	1363316	1364008	31582	downstream
LNC_000353	lncRNA	1325497	1331733	ENSONIT00000016871	1295243	1312455	13041	downstream
LNC_000353	lncRNA	1325497	1331733	ENSONIT00000016872	1295243	1312455	13041	downstream
LNC_000353	lncRNA	1325497	1331733	ENSONIT00000016874	1346792	1348964	15058	upstream
LNC_000353	lncRNA	1325497	1331733	ENSONIT00000016875	1347069	1348999	15335	upstream
LNC_000353	lncRNA	1325497	1331733	ENSONIT00000016878	1351266	1359679	19532	downstream
LNC_000353	lncRNA	1325497	1331733	ENSONIT00000016893	1414340	1433734	82606	downstream
LNC_000353	lncRNA	1325497	1331733	ENSONIT00000016890	1372874	1403662	41140	downstream
LNC_000353	lncRNA	1325497	1331733	ENSONIT00000026210	1321726	1322769	2727	upstream
LNC_000353	lncRNA	1325497	1331733	ENSONIT00000016892	1411735	1433734	80001	downstream
LNC_000353	lncRNA	1325497	1331733	ENSONIT00000016868	1240274	1253727	71769	downstream
LNC_000350	lncRNA	598995	602144	ENSONIT00000016773	679414	684791	77269	upstream
LNC_000350	lncRNA	598995	602144	ENSONIT00000016771	661621	676503	59476	upstream
LNC_000350	lncRNA	598995	602144	ENSONIT00000016767	637492	645752	35347	upstream
LNC_000350	lncRNA	598995	602144	ENSONIT00000016777	697755	705985	95610	upstream
LNC_000350	lncRNA	598995	602144	ENSONIT00000016776	694517	697339	92372	downstream
LNC_000350	lncRNA	598995	602144	ENSONIT00000016758	575186	581885	17109	downstream
LNC_000350	lncRNA	598995	602144	ENSONIT00000016737	492052	500319	98675	downstream
LNC_000350	lncRNA	598995	602144	ENSONIT00000016778	697812	702764	95667	upstream
LNC_000350	lncRNA	598995	602144	ENSONIT00000016761	582919	596409	2585	downstream
LNC_000350	lncRNA	598995	602144	ENSONIT00000016751	562502	564560	34434	upstream
LNC_000350	lncRNA	598995	602144	ENSONIT00000016762	583329	588849	10145	downstream
LNC_000350	lncRNA	598995	602144	ENSONIT00000016742	536646	558690	40304	downstream
LNC_000350	lncRNA	598995	602144	ENSONIT00000016740	502819	505355	93639	downstream
LNC_000350	lncRNA	598995	602144	ENSONIT00000016741	513008	515473	83521	upstream
LNC_000350	lncRNA	598995	602144	ENSONIT00000016753	566493	570528	28466	upstream
LNC_000350	lncRNA	598995	602144	ENSONIT00000016757	572321	581835	17159	downstream
LNC_000350	lncRNA	598995	602144	ENSONIT00000016769	647889	650521	45744	downstream
LNC_000351	lncRNA	1325449	1331733	ENSONIT00000016881	1359873	1362160	28139	upstream
LNC_000351	lncRNA	1325449	1331733	ENSONIT00000016889	1363316	1364008	31582	downstream
LNC_000351	lncRNA	1325449	1331733	ENSONIT00000016871	1295243	1312455	12993	downstream
LNC_000351	lncRNA	1325449	1331733	ENSONIT00000016872	1295243	1312455	12993	downstream
LNC_000351	lncRNA	1325449	1331733	ENSONIT00000016874	1346792	1348964	15058	upstream
LNC_000351	lncRNA	1325449	1331733	ENSONIT00000016875	1347069	1348999	15335	upstream
LNC_000351	lncRNA	1325449	1331733	ENSONIT00000016878	1351266	1359679	19532	downstream
LNC_000351	lncRNA	1325449	1331733	ENSONIT00000016893	1414340	1433734	82606	downstream
LNC_000351	lncRNA	1325449	1331733	ENSONIT00000016890	1372874	1403662	41140	downstream
LNC_000351	lncRNA	1325449	1331733	ENSONIT00000026210	1321726	1322769	2679	upstream
LNC_000351	lncRNA	1325449	1331733	ENSONIT00000016892	1411735	1433734	80001	downstream
LNC_000351	lncRNA	1325449	1331733	ENSONIT00000016868	1240274	1253727	71721	downstream
LNC_000451	lncRNA	849466	852427	ENSONIT00000010417	827132	834165	15300	upstream
LNC_000451	lncRNA	849466	852427	ENSONIT00000010418	851886	853469	-542	antisense
LNC_000451	lncRNA	849466	852427	ENSONIT00000010419	909062	943619	56634	downstream
LNC_000450	lncRNA	763500	764389	ENSONIT00000010399	643333	691906	71593	downstream
LNC_000450	lncRNA	763500	764389	ENSONIT00000010400	669313	691906	71593	downstream
LNC_000450	lncRNA	763500	764389	ENSONIT00000010418	851886	853469	87496	upstream
LNC_000450	lncRNA	763500	764389	ENSONIT00000010417	827132	834165	62742	downstream
LNC_000453	lncRNA	635146	636675	ENSONIT00000001885	586939	587709	47436	upstream
LNC_000453	lncRNA	635146	636675	ENSONIT00000001886	695343	706823	58667	downstream
LNC_000453	lncRNA	635146	636675	ENSONIT00000001889	718087	731275	81411	downstream
LNC_000453	lncRNA	635146	636675	ENSONIT00000001890	734334	738786	97658	downstream
LNC_000453	lncRNA	635146	636675	ENSONIT00000026283	661670	662407	24994	upstream
LNC_000452	lncRNA	949173	951224	ENSONIT00000010420	1024088	1025293	72863	downstream
LNC_000452	lncRNA	949173	951224	ENSONIT00000010418	851886	853469	95703	downstream
LNC_000452	lncRNA	949173	951224	ENSONIT00000010419	909062	943619	5553	upstream
LNC_000452	lncRNA	949173	951224	ENSONIT00000010424	1044866	1046072	93641	downstream
LNC_000454	lncRNA	681330	687752	ENSONIT00000005822	672024	675166	6163	upstream
LNC_000454	lncRNA	681330	687752	ENSONIT00000005821	657561	672656	8673	upstream
LNC_000454	lncRNA	681330	687752	ENSONIT00000005816	510300	601969	79360	upstream
LNC_000358	lncRNA	1945348	1966783	ENSONIT00000006720	1894069	1904617	40730	upstream
LNC_000358	lncRNA	1945348	1966783	ENSONIT00000006730	1921740	1927362	17985	upstream
LNC_000358	lncRNA	1945348	1966783	ENSONIT00000006708	1857586	1883860	61487	downstream
LNC_000358	lncRNA	1945348	1966783	ENSONIT00000006736	2015674	2016916	48890	downstream
LNC_000358	lncRNA	1945348	1966783	ENSONIT00000006737	2042526	2058439	75742	downstream
LNC_000358	lncRNA	1945348	1966783	ENSONIT00000006734	2007968	2008917	41184	downstream
LNC_000358	lncRNA	1945348	1966783	ENSONIT00000006726	1913208	1915227	30120	upstream
LNC_000358	lncRNA	1945348	1966783	ENSONIT00000006707	1849117	1883860	61487	downstream
LNC_000358	lncRNA	1945348	1966783	ENSONIT00000006706	1843090	1849016	96331	downstream
LNC_000358	lncRNA	1945348	1966783	ENSONIT00000006719	1893127	1910739	34608	upstream
LNC_000358	lncRNA	1945348	1966783	ENSONIT00000026709	2051785	2052321	85001	upstream
LNC_000358	lncRNA	1945348	1966783	ENSONIT00000006731	1997635	1999013	30851	downstream
LNC_000358	lncRNA	1945348	1966783	ENSONIT00000006733	2006109	2008611	39325	downstream
LNC_000359	lncRNA	2478598	2482234	ENSONIT00000000064	2485282	2489048	3047	upstream
LNC_000359	lncRNA	2478598	2482234	ENSONIT00000000065	2493616	2497857	11381	downstream
LNC_000359	lncRNA	2478598	2482234	ENSONIT00000000040	2400555	2438259	40338	downstream
LNC_000359	lncRNA	2478598	2482234	ENSONIT00000000041	2418776	2437560	41037	downstream
LNC_000359	lncRNA	2478598	2482234	ENSONIT00000000060	2456693	2477366	1231	upstream
LNC_000359	lncRNA	2478598	2482234	ENSONIT00000000058	2442641	2449076	29521	downstream
LNC_000359	lncRNA	2478598	2482234	ENSONIT00000000068	2498614	2505339	16379	upstream
LNC_000359	lncRNA	2478598	2482234	ENSONIT00000000069	2514970	2528569	32735	upstream
LNC_000359	lncRNA	2478598	2482234	ENSONIT00000000037	2392099	2394442	84155	downstream
LNC_000359	lncRNA	2478598	2482234	ENSONIT00000026024	2511595	2512386	29360	upstream
LNC_000591	lncRNA	45899	47449	ENSONIT00000023586	12067	16971	28927	upstream
LNC_000591	lncRNA	45899	47449	ENSONIT00000023590	64451	68998	17001	downstream
LNC_000591	lncRNA	45899	47449	ENSONIT00000026489	139562	140380	92112	downstream
LNC_000591	lncRNA	45899	47449	ENSONIT00000023591	73975	78114	26525	downstream
LNC_000591	lncRNA	45899	47449	ENSONIT00000023583	6976	8566	37332	upstream
LNC_000592	lncRNA	422714	477499	ENSONIT00000023603	486971	497120	9471	downstream
LNC_000593	lncRNA	467353	470031	ENSONIT00000023603	486971	497120	16939	downstream
LNC_000239	lncRNA	3402970	3403450	ENSONIT00000011357	3303407	3305408	97561	downstream
LNC_000239	lncRNA	3402970	3403450	ENSONIT00000011359	3309826	3313710	89259	downstream
LNC_000239	lncRNA	3402970	3403450	ENSONIT00000011376	3498524	3508677	95073	upstream
LNC_000239	lncRNA	3402970	3403450	ENSONIT00000011369	3374839	3381454	21515	upstream
LNC_000239	lncRNA	3402970	3403450	ENSONIT00000011377	3498560	3508888	95109	upstream
LNC_000239	lncRNA	3402970	3403450	ENSONIT00000011365	3335077	3369092	33877	downstream
LNC_000239	lncRNA	3402970	3403450	ENSONIT00000011364	3318617	3369086	33883	downstream
LNC_000239	lncRNA	3402970	3403450	ENSONIT00000011374	3482066	3491648	78615	downstream
LNC_000239	lncRNA	3402970	3403450	ENSONIT00000011373	3481988	3492302	78537	downstream
LNC_000239	lncRNA	3402970	3403450	ENSONIT00000011370	3380072	3390903	12066	downstream
LNC_000239	lncRNA	3402970	3403450	ENSONIT00000011371	3468759	3480157	65308	upstream
LNC_000238	lncRNA	1042420	1055734	ENSONIT00000010867	1030389	1040331	2088	downstream
LNC_000238	lncRNA	1042420	1055734	ENSONIT00000010903	1131680	1139744	75945	upstream
LNC_000238	lncRNA	1042420	1055734	ENSONIT00000010857	968700	987500	54919	downstream
LNC_000238	lncRNA	1042420	1055734	ENSONIT00000010864	1015799	1024717	17702	downstream
LNC_000238	lncRNA	1042420	1055734	ENSONIT00000010852	964729	966606	75813	downstream
LNC_000238	lncRNA	1042420	1055734	ENSONIT00000010886	1067119	1072809	11384	upstream
LNC_000238	lncRNA	1042420	1055734	ENSONIT00000010868	1032439	1040023	2396	downstream
LNC_000238	lncRNA	1042420	1055734	ENSONIT00000010892	1075552	1077948	19817	downstream
LNC_000238	lncRNA	1042420	1055734	ENSONIT00000010893	1080747	1128347	25012	upstream
LNC_000238	lncRNA	1042420	1055734	ENSONIT00000010858	968710	985671	56748	downstream
LNC_000238	lncRNA	1042420	1055734	ENSONIT00000010882	1062386	1066091	6651	downstream
LNC_000235	lncRNA	2660760	2668346	ENSONIT00000017296	2738301	2744430	69954	downstream
LNC_000235	lncRNA	2660760	2668346	ENSONIT00000017295	2737636	2740462	69289	downstream
LNC_000235	lncRNA	2660760	2668346	ENSONIT00000017283	2606892	2607854	52905	downstream
LNC_000235	lncRNA	2660760	2668346	ENSONIT00000017284	2656817	2660805	-46	antisense
LNC_000235	lncRNA	2660760	2668346	ENSONIT00000017292	2730569	2736968	62222	downstream
LNC_000235	lncRNA	2660760	2668346	ENSONIT00000017285	2715067	2720425	46720	downstream
LNC_000235	lncRNA	2660760	2668346	ENSONIT00000017310	2767632	2773259	99285	downstream
LNC_000235	lncRNA	2660760	2668346	ENSONIT00000017301	2749347	2751766	81000	upstream
LNC_000235	lncRNA	2660760	2668346	ENSONIT00000017303	2753170	2761817	84823	downstream
LNC_000235	lncRNA	2660760	2668346	ENSONIT00000017287	2721903	2727661	53556	upstream
LNC_000235	lncRNA	2660760	2668346	ENSONIT00000017304	2754055	2759726	85708	downstream
LNC_000234	lncRNA	765831	812487	ENSONIT00000017060	906573	1007978	94085	upstream
LNC_000234	lncRNA	765831	812487	ENSONIT00000017059	855137	862420	42649	downstream
LNC_000234	lncRNA	765831	812487	ENSONIT00000017058	852308	895735	39820	downstream
LNC_000234	lncRNA	765831	812487	ENSONIT00000017049	631997	688110	77720	upstream
LNC_000237	lncRNA	1042420	1055734	ENSONIT00000010867	1030389	1040331	2088	downstream
LNC_000237	lncRNA	1042420	1055734	ENSONIT00000010903	1131680	1139744	75945	upstream
LNC_000237	lncRNA	1042420	1055734	ENSONIT00000010857	968700	987500	54919	downstream
LNC_000237	lncRNA	1042420	1055734	ENSONIT00000010864	1015799	1024717	17702	downstream
LNC_000237	lncRNA	1042420	1055734	ENSONIT00000010852	964729	966606	75813	downstream
LNC_000237	lncRNA	1042420	1055734	ENSONIT00000010886	1067119	1072809	11384	upstream
LNC_000237	lncRNA	1042420	1055734	ENSONIT00000010868	1032439	1040023	2396	downstream
LNC_000237	lncRNA	1042420	1055734	ENSONIT00000010892	1075552	1077948	19817	downstream
LNC_000237	lncRNA	1042420	1055734	ENSONIT00000010893	1080747	1128347	25012	upstream
LNC_000237	lncRNA	1042420	1055734	ENSONIT00000010858	968710	985671	56748	downstream
LNC_000237	lncRNA	1042420	1055734	ENSONIT00000010882	1062386	1066091	6651	downstream
LNC_000236	lncRNA	1042341	1055734	ENSONIT00000010867	1030389	1040331	2009	downstream
LNC_000236	lncRNA	1042341	1055734	ENSONIT00000010903	1131680	1139744	75945	upstream
LNC_000236	lncRNA	1042341	1055734	ENSONIT00000010857	968700	987500	54840	downstream
LNC_000236	lncRNA	1042341	1055734	ENSONIT00000010864	1015799	1024717	17623	downstream
LNC_000236	lncRNA	1042341	1055734	ENSONIT00000010852	964729	966606	75734	downstream
LNC_000236	lncRNA	1042341	1055734	ENSONIT00000010886	1067119	1072809	11384	upstream
LNC_000236	lncRNA	1042341	1055734	ENSONIT00000010868	1032439	1040023	2317	downstream
LNC_000236	lncRNA	1042341	1055734	ENSONIT00000010892	1075552	1077948	19817	downstream
LNC_000236	lncRNA	1042341	1055734	ENSONIT00000010893	1080747	1128347	25012	upstream
LNC_000236	lncRNA	1042341	1055734	ENSONIT00000010858	968710	985671	56669	downstream
LNC_000236	lncRNA	1042341	1055734	ENSONIT00000010882	1062386	1066091	6651	downstream
LNC_000231	lncRNA	359869	361168	ENSONIT00000012839	283609	295371	64497	upstream
LNC_000231	lncRNA	359869	361168	ENSONIT00000012843	319123	329584	30284	upstream
LNC_000231	lncRNA	359869	361168	ENSONIT00000012856	391547	397207	30378	downstream
LNC_000231	lncRNA	359869	361168	ENSONIT00000012871	454121	458734	92952	downstream
LNC_000231	lncRNA	359869	361168	ENSONIT00000012862	405915	413069	44746	upstream
LNC_000231	lncRNA	359869	361168	ENSONIT00000012849	364114	372607	2945	downstream
LNC_000231	lncRNA	359869	361168	ENSONIT00000012845	338729	347080	12788	upstream
[truncated: 2,322 more rows]
