# Supplementary material for: LncRNA and mRNA profiling during activation of tilapia macrophages by HSP70 and Streptococcus agalactiae antigen
Source: Oncotarget. 2017 Sep 30;8(58):98455–70. doi: 10.18632/oncotarget.21427 (PMC5716742; doi:10.18632/oncotarget.21427)
Supplement: Supplementary file 7 [file oncotarget-08-98455-s007.xlsx]

## Sheet: Table S4
Supplementary Table 4: lncRNA and mRNA co-expression results
lncRNA_ID	Status	mRNA_ID	mRNA_Gene_ID	Pearson_correlation	Pvalue
LNC_000641	lncRNA	ENSONIT00000021102	ENSONIG00000016735	0.954123	5.2e-06
LNC_000641	lncRNA	ENSONIT00000016118	ENSONIG00000012792	-0.960095	2.8e-06
LNC_000768	lncRNA	ENSONIT00000021078	ENSONIG00000016719	0.972388	5.43e-07
LNC_000768	lncRNA	ENSONIT00000002766	ENSONIG00000002215	0.982157	7.73e-08
LNC_000768	lncRNA	ENSONIT00000018762	ENSONIG00000014891	0.964429	1.68e-06
LNC_000768	lncRNA	ENSONIT00000015570	ENSONIG00000012351	0.968197	1.02e-06
LNC_000768	lncRNA	ENSONIT00000018272	ENSONIG00000014510	0.967239	1.16e-06
LNC_000768	lncRNA	ENSONIT00000004085	ENSONIG00000003252	0.969299	8.72e-07
LNC_000768	lncRNA	ENSONIT00000020969	ENSONIG00000016631	0.951894	6.41e-06
LNC_000768	lncRNA	ENSONIT00000009627	ENSONIG00000007635	0.96317	1.96e-06
LNC_000768	lncRNA	ENSONIT00000000718	ENSONIG00000000567	0.958011	3.51e-06
LNC_000768	lncRNA	ENSONIT00000017815	ENSONIG00000014159	0.957906	3.55e-06
LNC_000768	lncRNA	ENSONIT00000023488	ENSONIG00000018643	0.950334	7.39e-06
LNC_000768	lncRNA	ENSONIT00000004848	ENSONIG00000003846	0.960026	2.82e-06
LNC_000768	lncRNA	ENSONIT00000002401	ENSONIG00000001917	0.95455	4.99e-06
LNC_000768	lncRNA	ENSONIT00000026580	ENSONIG00000021254	0.961856	2.29e-06
LNC_000768	lncRNA	ENSONIT00000008121	ENSONIG00000006437	0.958203	3.44e-06
LNC_000768	lncRNA	ENSONIT00000002856	ENSONIG00000002287	0.964895	1.58e-06
LNC_000768	lncRNA	ENSONIT00000026585	ENSONIG00000021259	0.958724	3.25e-06
LNC_000768	lncRNA	ENSONIT00000026108	ENSONIG00000020782	0.952938	5.82e-06
LNC_000768	lncRNA	ENSONIT00000002858	ENSONIG00000002288	0.961609	2.36e-06
LNC_000768	lncRNA	ENSONIT00000024310	ENSONIG00000019300	0.972051	5.74e-07
LNC_000768	lncRNA	ENSONIT00000015172	ENSONIG00000012045	0.956794	3.98e-06
LNC_000768	lncRNA	ENSONIT00000004310	ENSONIG00000003421	0.966711	1.25e-06
LNC_000768	lncRNA	ENSONIT00000008660	ENSONIG00000006859	0.967418	1.14e-06
LNC_000768	lncRNA	ENSONIT00000026568	ENSONIG00000021242	0.95149	6.66e-06
LNC_000768	lncRNA	ENSONIT00000012048	ENSONIG00000009580	0.963244	1.94e-06
LNC_000768	lncRNA	ENSONIT00000020852	ENSONIG00000016542	0.963913	1.79e-06
LNC_000768	lncRNA	ENSONIT00000013465	ENSONIG00000010703	0.957566	3.68e-06
LNC_000768	lncRNA	ENSONIT00000000786	ENSONIG00000000619	0.962325	2.17e-06
LNC_000768	lncRNA	ENSONIT00000001643	ENSONIG00000001303	0.96821	1.02e-06
LNC_000768	lncRNA	ENSONIT00000005098	ENSONIG00000004042	-0.954826	4.85e-06
LNC_000768	lncRNA	ENSONIT00000015250	ENSONIG00000012105	0.950102	7.54e-06
LNC_000768	lncRNA	ENSONIT00000022829	ENSONIG00000018104	0.958809	3.22e-06
LNC_000768	lncRNA	ENSONIT00000026098	ENSONIG00000020772	0.954111	5.2e-06
LNC_000768	lncRNA	ENSONIT00000004432	ENSONIG00000003518	0.950275	7.43e-06
LNC_000768	lncRNA	ENSONIT00000026159	ENSONIG00000020833	0.955558	4.51e-06
LNC_000768	lncRNA	ENSONIT00000012760	ENSONIG00000010140	0.967449	1.13e-06
LNC_000768	lncRNA	ENSONIT00000014663	ENSONIG00000011637	0.961868	2.29e-06
LNC_000768	lncRNA	ENSONIT00000023733	ENSONIG00000018832	0.957423	3.73e-06
LNC_000768	lncRNA	ENSONIT00000004134	ENSONIG00000003293	0.957377	3.75e-06
LNC_000768	lncRNA	ENSONIT00000006616	ENSONIG00000005262	0.966722	1.25e-06
LNC_000768	lncRNA	ENSONIT00000024605	ENSONIG00000019530	0.953324	5.61e-06
LNC_000768	lncRNA	ENSONIT00000014951	ENSONIG00000011867	0.950909	7.02e-06
LNC_000768	lncRNA	ENSONIT00000019027	ENSONIG00000015106	0.965743	1.42e-06
LNC_000768	lncRNA	ENSONIT00000011689	ENSONIG00000009289	0.967557	1.11e-06
LNC_000768	lncRNA	ENSONIT00000006690	ENSONIG00000005315	0.952964	5.81e-06
LNC_000768	lncRNA	ENSONIT00000007383	ENSONIG00000005859	0.953741	5.39e-06
LNC_000768	lncRNA	ENSONIT00000017413	ENSONIG00000013836	0.967937	1.06e-06
LNC_000768	lncRNA	ENSONIT00000016823	ENSONIG00000013372	0.950841	7.06e-06
LNC_000768	lncRNA	ENSONIT00000002417	ENSONIG00000001928	0.958875	3.2e-06
LNC_000768	lncRNA	ENSONIT00000012467	ENSONIG00000009911	0.962674	2.08e-06
LNC_000768	lncRNA	ENSONIT00000014522	ENSONIG00000011526	0.965807	1.41e-06
LNC_000768	lncRNA	ENSONIT00000000204	ENSONIG00000000160	0.975501	3.19e-07
LNC_000768	lncRNA	ENSONIT00000000200	ENSONIG00000000157	0.961402	2.41e-06
LNC_000768	lncRNA	ENSONIT00000000886	ENSONIG00000000703	0.973701	4.37e-07
LNC_000768	lncRNA	ENSONIT00000018339	ENSONIG00000014561	0.959241	3.08e-06
LNC_000768	lncRNA	ENSONIT00000007993	ENSONIG00000006336	0.970588	7.2e-07
LNC_000768	lncRNA	ENSONIT00000010183	ENSONIG00000008078	0.981551	8.97e-08
LNC_000768	lncRNA	ENSONIT00000002540	ENSONIG00000002031	0.959604	2.96e-06
LNC_000768	lncRNA	ENSONIT00000026439	ENSONIG00000021113	0.951816	6.46e-06
LNC_000768	lncRNA	ENSONIT00000016589	ENSONIG00000013179	0.951493	6.65e-06
LNC_000768	lncRNA	ENSONIT00000015569	ENSONIG00000012350	0.963067	1.98e-06
LNC_000768	lncRNA	ENSONIT00000002469	ENSONIG00000001971	0.959909	2.86e-06
LNC_000768	lncRNA	ENSONIT00000013020	ENSONIG00000010348	0.954445	5.04e-06
LNC_000768	lncRNA	ENSONIT00000004114	ENSONIG00000003278	0.95248	6.07e-06
LNC_000768	lncRNA	ENSONIT00000020431	ENSONIG00000016212	0.985533	3.02e-08
LNC_000768	lncRNA	ENSONIT00000020009	ENSONIG00000015873	0.952529	6.05e-06
LNC_000768	lncRNA	ENSONIT00000018901	ENSONIG00000014998	0.962253	2.19e-06
LNC_000768	lncRNA	ENSONIT00000001036	ENSONIG00000000815	0.950272	7.43e-06
LNC_000768	lncRNA	ENSONIT00000004884	ENSONIG00000003874	0.961868	2.29e-06
LNC_000768	lncRNA	ENSONIT00000000062	ENSONIG00000000052	0.95086	7.05e-06
LNC_000768	lncRNA	ENSONIT00000012085	ENSONIG00000009611	0.958797	3.23e-06
LNC_000768	lncRNA	ENSONIT00000007479	ENSONIG00000005938	0.953592	5.47e-06
LNC_000768	lncRNA	ENSONIT00000012322	ENSONIG00000009799	0.958445	3.35e-06
LNC_000768	lncRNA	ENSONIT00000011638	ENSONIG00000009247	0.950685	7.16e-06
LNC_000768	lncRNA	ENSONIT00000010049	ENSONIG00000007971	0.955217	4.67e-06
LNC_000768	lncRNA	ENSONIT00000011529	ENSONIG00000009162	0.96452	1.66e-06
LNC_000768	lncRNA	ENSONIT00000024906	ENSONIG00000019769	0.96086	2.57e-06
LNC_000768	lncRNA	ENSONIT00000025904	ENSONIG00000020578	0.961239	2.46e-06
LNC_000768	lncRNA	ENSONIT00000022100	ENSONIG00000017511	0.968932	9.19e-07
LNC_000768	lncRNA	ENSONIT00000018157	ENSONIG00000014428	0.960115	2.79e-06
LNC_000768	lncRNA	ENSONIT00000026329	ENSONIG00000021003	0.969669	8.26e-07
LNC_000768	lncRNA	ENSONIT00000001020	ENSONIG00000000803	0.975128	3.41e-07
LNC_000768	lncRNA	ENSONIT00000001905	ENSONIG00000001524	0.951913	6.4e-06
LNC_000768	lncRNA	ENSONIT00000012794	ENSONIG00000010165	0.953435	5.55e-06
LNC_000768	lncRNA	ENSONIT00000015354	ENSONIG00000012179	0.959859	2.87e-06
LNC_000768	lncRNA	ENSONIT00000013975	ENSONIG00000011094	0.953517	5.51e-06
LNC_000768	lncRNA	ENSONIT00000005047	ENSONIG00000004002	0.967609	1.11e-06
LNC_000768	lncRNA	ENSONIT00000008531	ENSONIG00000006752	0.964172	1.73e-06
LNC_000768	lncRNA	ENSONIT00000020946	ENSONIG00000016615	0.971952	5.83e-07
LNC_000768	lncRNA	ENSONIT00000004824	ENSONIG00000003828	-0.962287	2.18e-06
LNC_000768	lncRNA	ENSONIT00000020278	ENSONIG00000016084	0.957328	3.77e-06
LNC_000768	lncRNA	ENSONIT00000001750	ENSONIG00000001388	0.973582	4.46e-07
LNC_000768	lncRNA	ENSONIT00000022241	ENSONIG00000017623	0.960299	2.74e-06
LNC_000768	lncRNA	ENSONIT00000024480	ENSONIG00000019431	0.963597	1.86e-06
LNC_000768	lncRNA	ENSONIT00000007945	ENSONIG00000006298	0.97054	7.25e-07
LNC_000768	lncRNA	ENSONIT00000022481	ENSONIG00000017818	0.950356	7.37e-06
LNC_000768	lncRNA	ENSONIT00000024406	ENSONIG00000019371	0.982905	6.38e-08
LNC_000768	lncRNA	ENSONIT00000002371	ENSONIG00000001894	0.950804	7.08e-06
LNC_000644	lncRNA	ENSONIT00000020994	ENSONIG00000016651	0.983209	5.89e-08
LNC_000644	lncRNA	ENSONIT00000002999	ENSONIG00000002397	0.983092	6.07e-08
LNC_000644	lncRNA	ENSONIT00000008679	ENSONIG00000006874	0.95378	5.37e-06
LNC_000644	lncRNA	ENSONIT00000004225	ENSONIG00000003356	0.982844	6.48e-08
LNC_000644	lncRNA	ENSONIT00000018083	ENSONIG00000014370	0.974849	3.58e-07
LNC_000644	lncRNA	ENSONIT00000015317	ENSONIG00000012153	0.957241	3.8e-06
LNC_000644	lncRNA	ENSONIT00000014962	ENSONIG00000011875	0.958399	3.37e-06
LNC_000644	lncRNA	ENSONIT00000019243	ENSONIG00000015279	0.982046	7.94e-08
LNC_000644	lncRNA	ENSONIT00000002932	ENSONIG00000002344	0.961863	2.29e-06
LNC_000644	lncRNA	ENSONIT00000014161	ENSONIG00000011245	0.982975	6.26e-08
LNC_000644	lncRNA	ENSONIT00000013778	ENSONIG00000010944	0.95044	7.32e-06
LNC_000644	lncRNA	ENSONIT00000010868	ENSONIG00000008636	0.983187	5.92e-08
LNC_000644	lncRNA	ENSONIT00000021661	ENSONIG00000017162	0.974967	3.51e-07
LNC_000644	lncRNA	ENSONIT00000009851	ENSONIG00000007815	0.95697	3.91e-06
LNC_000644	lncRNA	ENSONIT00000011682	ENSONIG00000009283	0.955475	4.55e-06
LNC_000645	lncRNA	ENSONIT00000026330	ENSONIG00000021004	0.952501	6.06e-06
LNC_000646	lncRNA	ENSONIT00000017657	ENSONIG00000014034	0.989227	8.06e-09
LNC_000646	lncRNA	ENSONIT00000012249	ENSONIG00000009745	1	0
LNC_000646	lncRNA	ENSONIT00000010441	ENSONIG00000008291	1	0
LNC_000646	lncRNA	ENSONIT00000022900	ENSONIG00000018161	1	0
LNC_000646	lncRNA	ENSONIT00000005587	ENSONIG00000004436	1	0
LNC_000646	lncRNA	ENSONIT00000006889	ENSONIG00000005478	1	0
LNC_000646	lncRNA	ENSONIT00000005731	ENSONIG00000004550	1	0
LNC_000646	lncRNA	ENSONIT00000024394	ENSONIG00000019363	0.999965	0
LNC_000646	lncRNA	ENSONIT00000010754	ENSONIG00000008546	1	0
LNC_000646	lncRNA	ENSONIT00000015981	ENSONIG00000012683	0.999998	0
LNC_000646	lncRNA	ENSONIT00000026182	ENSONIG00000020856	1	0
LNC_000646	lncRNA	ENSONIT00000003138	ENSONIG00000002503	1	0
LNC_000646	lncRNA	ENSONIT00000011889	ENSONIG00000009454	1	0
LNC_000646	lncRNA	ENSONIT00000003677	ENSONIG00000002936	1	0
LNC_000646	lncRNA	ENSONIT00000008851	ENSONIG00000007013	0.999995	0
LNC_000646	lncRNA	ENSONIT00000007939	ENSONIG00000006293	1	0
LNC_000646	lncRNA	ENSONIT00000015901	ENSONIG00000012622	1	0
LNC_000646	lncRNA	ENSONIT00000009440	ENSONIG00000007481	1	0
LNC_000646	lncRNA	ENSONIT00000006587	ENSONIG00000005239	1	0
LNC_000646	lncRNA	ENSONIT00000000318	ENSONIG00000000250	1	0
LNC_000646	lncRNA	ENSONIT00000018954	ENSONIG00000015043	0.975438	3.22e-07
LNC_000646	lncRNA	ENSONIT00000007443	ENSONIG00000005909	1	0
LNC_000646	lncRNA	ENSONIT00000023972	ENSONIG00000019022	0.974447	3.85e-07
LNC_000646	lncRNA	ENSONIT00000016683	ENSONIG00000013256	0.972757	5.12e-07
LNC_000646	lncRNA	ENSONIT00000003695	ENSONIG00000002949	0.999954	0
LNC_000646	lncRNA	ENSONIT00000005258	ENSONIG00000004174	1	0
LNC_000646	lncRNA	ENSONIT00000022619	ENSONIG00000017930	1	0
LNC_000646	lncRNA	ENSONIT00000008733	ENSONIG00000006920	0.972856	5.03e-07
LNC_000646	lncRNA	ENSONIT00000001401	ENSONIG00000001107	1	0
LNC_000646	lncRNA	ENSONIT00000001005	ENSONIG00000000793	1	0
LNC_000646	lncRNA	ENSONIT00000009707	ENSONIG00000007696	0.965621	1.44e-06
LNC_000646	lncRNA	ENSONIT00000007111	ENSONIG00000005644	1	0
LNC_000646	lncRNA	ENSONIT00000002650	ENSONIG00000002125	1	0
LNC_000646	lncRNA	ENSONIT00000002485	ENSONIG00000001984	1	0
LNC_000646	lncRNA	ENSONIT00000009525	ENSONIG00000007548	1	0
LNC_000646	lncRNA	ENSONIT00000020787	ENSONIG00000016493	1	0
LNC_000646	lncRNA	ENSONIT00000014341	ENSONIG00000011385	0.998585	8.82e-13
LNC_000646	lncRNA	ENSONIT00000014411	ENSONIG00000011442	1	0
LNC_000646	lncRNA	ENSONIT00000011455	ENSONIG00000009101	1	0
LNC_000646	lncRNA	ENSONIT00000025081	ENSONIG00000019902	1	0
LNC_000646	lncRNA	ENSONIT00000023007	ENSONIG00000018253	0.953836	5.34e-06
LNC_000646	lncRNA	ENSONIT00000024619	ENSONIG00000019542	0.952356	6.15e-06
LNC_000646	lncRNA	ENSONIT00000007706	ENSONIG00000006111	1	0
LNC_000646	lncRNA	ENSONIT00000022124	ENSONIG00000017531	1	0
LNC_000646	lncRNA	ENSONIT00000026592	ENSONIG00000021266	1	0
LNC_000646	lncRNA	ENSONIT00000021714	ENSONIG00000017200	1	0
LNC_000646	lncRNA	ENSONIT00000020655	ENSONIG00000016386	1	0
LNC_000646	lncRNA	ENSONIT00000023072	ENSONIG00000018307	0.958812	3.22e-06
LNC_000646	lncRNA	ENSONIT00000020996	ENSONIG00000016652	1	0
LNC_000646	lncRNA	ENSONIT00000018847	ENSONIG00000014957	1	0
LNC_000646	lncRNA	ENSONIT00000008146	ENSONIG00000006457	0.953188	5.68e-06
LNC_000646	lncRNA	ENSONIT00000008336	ENSONIG00000006599	1	0
LNC_000646	lncRNA	ENSONIT00000022078	ENSONIG00000017492	0.965753	1.42e-06
LNC_000646	lncRNA	ENSONIT00000023360	ENSONIG00000018539	1	0
LNC_000646	lncRNA	ENSONIT00000008766	ENSONIG00000006946	1	0
LNC_000646	lncRNA	ENSONIT00000021582	ENSONIG00000017099	1	0
LNC_000646	lncRNA	ENSONIT00000024336	ENSONIG00000019318	1	0
LNC_000646	lncRNA	ENSONIT00000002491	ENSONIG00000001989	0.97951	1.43e-07
LNC_000646	lncRNA	ENSONIT00000004604	ENSONIG00000003656	1	0
LNC_000646	lncRNA	ENSONIT00000005740	ENSONIG00000004556	1	0
LNC_000646	lncRNA	ENSONIT00000011245	ENSONIG00000008940	1	0
LNC_000646	lncRNA	ENSONIT00000025786	ENSONIG00000020460	0.960328	2.73e-06
LNC_000646	lncRNA	ENSONIT00000019248	ENSONIG00000015283	1	0
LNC_000646	lncRNA	ENSONIT00000004096	ENSONIG00000003262	1	0
LNC_000489	lncRNA	ENSONIT00000008446	ENSONIG00000006683	0.950944	6.99e-06
LNC_000489	lncRNA	ENSONIT00000006349	ENSONIG00000005043	0.959145	3.11e-06
LNC_000489	lncRNA	ENSONIT00000004285	ENSONIG00000003400	0.951983	6.36e-06
LNC_000489	lncRNA	ENSONIT00000011638	ENSONIG00000009247	0.962486	2.13e-06
LNC_000489	lncRNA	ENSONIT00000025951	ENSONIG00000020625	0.961562	2.37e-06
LNC_000489	lncRNA	ENSONIT00000026160	ENSONIG00000020834	0.953961	5.28e-06
LNC_000489	lncRNA	ENSONIT00000011630	ENSONIG00000009240	0.952855	5.87e-06
LNC_000489	lncRNA	ENSONIT00000019092	ENSONIG00000015158	0.966829	1.23e-06
LNC_000489	lncRNA	ENSONIT00000018158	ENSONIG00000014429	0.959001	3.16e-06
LNC_000489	lncRNA	ENSONIT00000024595	ENSONIG00000019522	0.962499	2.12e-06
LNC_000489	lncRNA	ENSONIT00000020428	ENSONIG00000016209	0.965441	1.48e-06
LNC_000489	lncRNA	ENSONIT00000003414	ENSONIG00000002723	0.961675	2.34e-06
LNC_000489	lncRNA	ENSONIT00000011134	ENSONIG00000008849	0.957085	3.87e-06
LNC_000489	lncRNA	ENSONIT00000012816	ENSONIG00000010184	0.952001	6.35e-06
LNC_000489	lncRNA	ENSONIT00000026417	ENSONIG00000021091	0.954835	4.85e-06
LNC_000489	lncRNA	ENSONIT00000011666	ENSONIG00000009268	0.962566	2.11e-06
LNC_000489	lncRNA	ENSONIT00000017694	ENSONIG00000014065	0.955279	4.64e-06
LNC_000489	lncRNA	ENSONIT00000014042	ENSONIG00000011143	0.962944	2.01e-06
LNC_000489	lncRNA	ENSONIT00000015720	ENSONIG00000012471	0.955829	4.39e-06
LNC_000489	lncRNA	ENSONIT00000021571	ENSONIG00000017090	0.953592	5.47e-06
LNC_000489	lncRNA	ENSONIT00000003400	ENSONIG00000002710	0.954988	4.78e-06
LNC_000489	lncRNA	ENSONIT00000011229	ENSONIG00000008928	0.953784	5.37e-06
LNC_000489	lncRNA	ENSONIT00000020380	ENSONIG00000016168	0.96062	2.64e-06
LNC_000648	lncRNA	ENSONIT00000010928	ENSONIG00000008687	0.953884	5.32e-06
LNC_000648	lncRNA	ENSONIT00000023683	ENSONIG00000018793	0.951068	6.92e-06
LNC_000648	lncRNA	ENSONIT00000010551	ENSONIG00000008385	0.955403	4.58e-06
LNC_000648	lncRNA	ENSONIT00000007107	ENSONIG00000005641	-0.950189	7.48e-06
LNC_000648	lncRNA	ENSONIT00000010913	ENSONIG00000008676	-0.970967	6.8e-07
LNC_000484	lncRNA	ENSONIT00000026667	ENSONIG00000021341	0.957165	3.83e-06
LNC_000484	lncRNA	ENSONIT00000013686	ENSONIG00000010871	0.966295	1.32e-06
LNC_000484	lncRNA	ENSONIT00000019879	ENSONIG00000015779	0.952379	6.13e-06
LNC_000484	lncRNA	ENSONIT00000002281	ENSONIG00000001824	0.969607	8.33e-07
LNC_000484	lncRNA	ENSONIT00000011657	ENSONIG00000009263	0.958057	3.49e-06
LNC_000484	lncRNA	ENSONIT00000008876	ENSONIG00000007029	0.959955	2.84e-06
LNC_000484	lncRNA	ENSONIT00000015455	ENSONIG00000012262	0.960317	2.73e-06
LNC_000484	lncRNA	ENSONIT00000026469	ENSONIG00000021143	0.950582	7.23e-06
LNC_000484	lncRNA	ENSONIT00000022013	ENSONIG00000017439	0.962938	2.02e-06
LNC_000484	lncRNA	ENSONIT00000023301	ENSONIG00000018492	0.967713	1.09e-06
LNC_000484	lncRNA	ENSONIT00000025492	ENSONIG00000020217	0.950569	7.23e-06
LNC_000484	lncRNA	ENSONIT00000023710	ENSONIG00000018815	0.981139	9.9e-08
LNC_000484	lncRNA	ENSONIT00000026757	ENSONIG00000021431	0.969792	8.11e-07
LNC_000484	lncRNA	ENSONIT00000018179	ENSONIG00000014444	0.956337	4.17e-06
LNC_000484	lncRNA	ENSONIT00000021409	ENSONIG00000016962	0.979601	1.41e-07
LNC_000484	lncRNA	ENSONIT00000019782	ENSONIG00000015705	0.970807	6.96e-07
LNC_000484	lncRNA	ENSONIT00000005275	ENSONIG00000004188	0.954126	5.2e-06
LNC_000484	lncRNA	ENSONIT00000023536	ENSONIG00000018680	0.983439	5.53e-08
LNC_000484	lncRNA	ENSONIT00000008281	ENSONIG00000006560	0.96946	8.52e-07
LNC_000484	lncRNA	ENSONIT00000018402	ENSONIG00000014608	0.956147	4.26e-06
LNC_000484	lncRNA	ENSONIT00000003773	ENSONIG00000003013	0.959413	3.02e-06
LNC_000484	lncRNA	ENSONIT00000015538	ENSONIG00000012325	0.952183	6.24e-06
LNC_000484	lncRNA	ENSONIT00000010975	ENSONIG00000008725	0.956667	4.04e-06
LNC_000484	lncRNA	ENSONIT00000023780	ENSONIG00000018869	0.952168	6.25e-06
LNC_000484	lncRNA	ENSONIT00000010892	ENSONIG00000008657	0.958827	3.22e-06
LNC_000484	lncRNA	ENSONIT00000007897	ENSONIG00000006265	0.960094	2.8e-06
LNC_000484	lncRNA	ENSONIT00000000845	ENSONIG00000000669	0.953831	5.35e-06
LNC_000484	lncRNA	ENSONIT00000000156	ENSONIG00000000126	0.971359	6.4e-07
LNC_000484	lncRNA	ENSONIT00000014246	ENSONIG00000011309	0.963223	1.95e-06
LNC_000484	lncRNA	ENSONIT00000021106	ENSONIG00000016737	0.953245	5.65e-06
LNC_000484	lncRNA	ENSONIT00000006570	ENSONIG00000005226	0.959597	2.96e-06
LNC_000484	lncRNA	ENSONIT00000025091	ENSONIG00000019908	0.952772	5.91e-06
LNC_000484	lncRNA	ENSONIT00000016195	ENSONIG00000012858	0.970347	7.47e-07
LNC_000484	lncRNA	ENSONIT00000018462	ENSONIG00000014650	0.959908	2.86e-06
LNC_000484	lncRNA	ENSONIT00000021063	ENSONIG00000016706	0.963385	1.91e-06
LNC_000484	lncRNA	ENSONIT00000007682	ENSONIG00000006092	0.968751	9.43e-07
LNC_000484	lncRNA	ENSONIT00000000835	ENSONIG00000000661	0.965779	1.41e-06
LNC_000484	lncRNA	ENSONIT00000010657	ENSONIG00000008471	0.966466	1.29e-06
LNC_000484	lncRNA	ENSONIT00000008343	ENSONIG00000006603	0.960594	2.65e-06
LNC_000484	lncRNA	ENSONIT00000024814	ENSONIG00000019699	0.965686	1.43e-06
LNC_000484	lncRNA	ENSONIT00000026471	ENSONIG00000021145	0.954216	5.15e-06
LNC_000484	lncRNA	ENSONIT00000006243	ENSONIG00000004961	0.958688	3.26e-06
LNC_000484	lncRNA	ENSONIT00000006439	ENSONIG00000005119	0.957458	3.72e-06
LNC_000484	lncRNA	ENSONIT00000012502	ENSONIG00000009938	0.954089	5.21e-06
LNC_000484	lncRNA	ENSONIT00000020213	ENSONIG00000016033	0.958445	3.35e-06
LNC_000484	lncRNA	ENSONIT00000005140	ENSONIG00000004075	0.961841	2.29e-06
LNC_000484	lncRNA	ENSONIT00000005360	ENSONIG00000004255	0.966284	1.32e-06
LNC_000484	lncRNA	ENSONIT00000025830	ENSONIG00000020504	0.960752	2.6e-06
LNC_000484	lncRNA	ENSONIT00000021748	ENSONIG00000017227	0.964934	1.58e-06
LNC_000484	lncRNA	ENSONIT00000011031	ENSONIG00000008768	0.957034	3.89e-06
LNC_000484	lncRNA	ENSONIT00000002190	ENSONIG00000001748	0.954339	5.09e-06
LNC_000484	lncRNA	ENSONIT00000015170	ENSONIG00000012043	0.961773	2.31e-06
LNC_000484	lncRNA	ENSONIT00000010888	ENSONIG00000008654	0.958972	3.17e-06
LNC_000484	lncRNA	ENSONIT00000020043	ENSONIG00000015899	0.974906	3.55e-07
LNC_000484	lncRNA	ENSONIT00000003748	ENSONIG00000002991	0.961714	2.33e-06
LNC_000484	lncRNA	ENSONIT00000024012	ENSONIG00000019055	0.959928	2.85e-06
LNC_000484	lncRNA	ENSONIT00000014085	ENSONIG00000011181	0.961351	2.43e-06
LNC_000484	lncRNA	ENSONIT00000000700	ENSONIG00000000552	0.965911	1.39e-06
LNC_000484	lncRNA	ENSONIT00000019507	ENSONIG00000015488	0.960604	2.64e-06
LNC_000484	lncRNA	ENSONIT00000013669	ENSONIG00000010859	0.952951	5.81e-06
LNC_000484	lncRNA	ENSONIT00000005422	ENSONIG00000004298	0.955698	4.45e-06
LNC_000484	lncRNA	ENSONIT00000024865	ENSONIG00000019737	0.954152	5.18e-06
LNC_000484	lncRNA	ENSONIT00000026087	ENSONIG00000020761	0.982749	6.64e-08
LNC_000484	lncRNA	ENSONIT00000003115	ENSONIG00000002486	-0.965331	1.5e-06
LNC_000484	lncRNA	ENSONIT00000010906	ENSONIG00000008669	0.955201	4.68e-06
LNC_000484	lncRNA	ENSONIT00000007046	ENSONIG00000005595	0.961673	2.34e-06
LNC_000484	lncRNA	ENSONIT00000009696	ENSONIG00000007688	0.966051	1.36e-06
LNC_000484	lncRNA	ENSONIT00000022689	ENSONIG00000017992	0.951847	6.44e-06
LNC_000484	lncRNA	ENSONIT00000026778	ENSONIG00000021452	0.958867	3.2e-06
LNC_000484	lncRNA	ENSONIT00000004380	ENSONIG00000003477	0.974309	3.94e-07
LNC_000484	lncRNA	ENSONIT00000012111	ENSONIG00000009632	0.95903	3.15e-06
LNC_000484	lncRNA	ENSONIT00000013265	ENSONIG00000010542	0.950324	7.39e-06
LNC_000484	lncRNA	ENSONIT00000014825	ENSONIG00000011767	0.961329	2.43e-06
LNC_000484	lncRNA	ENSONIT00000008880	ENSONIG00000007032	0.950627	7.2e-06
LNC_000484	lncRNA	ENSONIT00000024950	ENSONIG00000019802	0.976226	2.79e-07
LNC_000484	lncRNA	ENSONIT00000002582	ENSONIG00000002069	0.95407	5.22e-06
LNC_000484	lncRNA	ENSONIT00000025169	ENSONIG00000019967	0.956721	4.01e-06
LNC_000484	lncRNA	ENSONIT00000012799	ENSONIG00000010169	-0.956526	4.09e-06
LNC_000484	lncRNA	ENSONIT00000008117	ENSONIG00000006433	0.96214	2.22e-06
LNC_000484	lncRNA	ENSONIT00000019620	ENSONIG00000015578	0.95108	6.91e-06
LNC_000484	lncRNA	ENSONIT00000025518	ENSONIG00000020236	0.953028	5.77e-06
LNC_000484	lncRNA	ENSONIT00000013589	ENSONIG00000010800	0.969297	8.72e-07
LNC_000484	lncRNA	ENSONIT00000025551	ENSONIG00000020261	0.95525	4.65e-06
LNC_000484	lncRNA	ENSONIT00000007970	ENSONIG00000006316	0.959841	2.88e-06
LNC_000484	lncRNA	ENSONIT00000015166	ENSONIG00000012039	0.968621	9.61e-07
LNC_000484	lncRNA	ENSONIT00000013585	ENSONIG00000010796	0.97333	4.65e-07
LNC_000484	lncRNA	ENSONIT00000024449	ENSONIG00000019407	0.965521	1.46e-06
LNC_000484	lncRNA	ENSONIT00000002406	ENSONIG00000001920	0.971143	6.61e-07
LNC_000484	lncRNA	ENSONIT00000013672	ENSONIG00000010862	0.972722	5.15e-07
LNC_000484	lncRNA	ENSONIT00000024877	ENSONIG00000019746	0.958515	3.33e-06
LNC_000484	lncRNA	ENSONIT00000001409	ENSONIG00000001114	0.953128	5.72e-06
LNC_000484	lncRNA	ENSONIT00000014695	ENSONIG00000011663	0.955769	4.42e-06
LNC_000484	lncRNA	ENSONIT00000000548	ENSONIG00000000433	0.955326	4.62e-06
LNC_000484	lncRNA	ENSONIT00000010916	ENSONIG00000008678	0.970301	7.52e-07
LNC_000484	lncRNA	ENSONIT00000008176	ENSONIG00000006481	0.973314	4.67e-07
LNC_000484	lncRNA	ENSONIT00000024763	ENSONIG00000019655	0.95027	7.43e-06
LNC_000484	lncRNA	ENSONIT00000024941	ENSONIG00000019794	0.954669	4.93e-06
LNC_000484	lncRNA	ENSONIT00000001158	ENSONIG00000000916	0.967075	1.19e-06
LNC_000484	lncRNA	ENSONIT00000018044	ENSONIG00000014339	0.951452	6.68e-06
LNC_000484	lncRNA	ENSONIT00000005295	ENSONIG00000004204	0.956208	4.23e-06
LNC_000484	lncRNA	ENSONIT00000025254	ENSONIG00000020034	0.967504	1.12e-06
LNC_000484	lncRNA	ENSONIT00000012847	ENSONIG00000010211	0.965291	1.51e-06
LNC_000484	lncRNA	ENSONIT00000017084	ENSONIG00000013574	0.950032	7.59e-06
LNC_000484	lncRNA	ENSONIT00000016345	ENSONIG00000012985	0.958845	3.21e-06
LNC_000484	lncRNA	ENSONIT00000011133	ENSONIG00000008848	0.959613	2.95e-06
LNC_000484	lncRNA	ENSONIT00000011427	ENSONIG00000009080	0.975546	3.16e-07
LNC_000484	lncRNA	ENSONIT00000013910	ENSONIG00000011046	0.960684	2.62e-06
LNC_000484	lncRNA	ENSONIT00000007389	ENSONIG00000005864	0.970297	7.52e-07
LNC_000484	lncRNA	ENSONIT00000000126	ENSONIG00000000104	0.98305	6.14e-08
LNC_000484	lncRNA	ENSONIT00000005732	ENSONIG00000004551	0.955284	4.64e-06
LNC_000484	lncRNA	ENSONIT00000003632	ENSONIG00000002900	0.965833	1.4e-06
LNC_000484	lncRNA	ENSONIT00000008081	ENSONIG00000006405	0.95222	6.22e-06
LNC_000484	lncRNA	ENSONIT00000020246	ENSONIG00000016059	0.958207	3.44e-06
LNC_000484	lncRNA	ENSONIT00000022119	ENSONIG00000017527	0.953619	5.46e-06
LNC_000484	lncRNA	ENSONIT00000020083	ENSONIG00000015930	0.982844	6.48e-08
LNC_000484	lncRNA	ENSONIT00000009715	ENSONIG00000007703	0.950939	7e-06
LNC_000484	lncRNA	ENSONIT00000010841	ENSONIG00000008617	0.964316	1.7e-06
LNC_000484	lncRNA	ENSONIT00000007303	ENSONIG00000005795	0.963205	1.95e-06
LNC_000484	lncRNA	ENSONIT00000011938	ENSONIG00000009493	0.966388	1.31e-06
LNC_000484	lncRNA	ENSONIT00000015837	ENSONIG00000012569	0.970575	7.22e-07
LNC_000484	lncRNA	ENSONIT00000009444	ENSONIG00000007484	0.969794	8.11e-07
LNC_000484	lncRNA	ENSONIT00000019486	ENSONIG00000015474	0.965766	1.42e-06
LNC_000484	lncRNA	ENSONIT00000022752	ENSONIG00000018039	0.950998	6.96e-06
LNC_000484	lncRNA	ENSONIT00000000334	ENSONIG00000000263	0.97048	7.32e-07
LNC_000484	lncRNA	ENSONIT00000019124	ENSONIG00000015180	-0.955873	4.37e-06
LNC_000484	lncRNA	ENSONIT00000019233	ENSONIG00000015271	0.959291	3.06e-06
LNC_000484	lncRNA	ENSONIT00000006743	ENSONIG00000005361	0.954601	4.96e-06
LNC_000484	lncRNA	ENSONIT00000018720	ENSONIG00000014855	0.957257	3.8e-06
LNC_000484	lncRNA	ENSONIT00000004475	ENSONIG00000003553	0.969007	9.09e-07
LNC_000484	lncRNA	ENSONIT00000016661	ENSONIG00000013238	0.974524	3.79e-07
LNC_000484	lncRNA	ENSONIT00000024193	ENSONIG00000019203	0.951366	6.73e-06
LNC_000484	lncRNA	ENSONIT00000017556	ENSONIG00000013956	0.963681	1.84e-06
LNC_000484	lncRNA	ENSONIT00000022791	ENSONIG00000018072	0.962116	2.22e-06
LNC_000484	lncRNA	ENSONIT00000002242	ENSONIG00000001792	0.959965	2.84e-06
LNC_000484	lncRNA	ENSONIT00000015567	ENSONIG00000012348	0.956398	4.15e-06
LNC_000484	lncRNA	ENSONIT00000012093	ENSONIG00000009619	0.965449	1.48e-06
LNC_000484	lncRNA	ENSONIT00000004516	ENSONIG00000003588	0.954798	4.87e-06
LNC_000484	lncRNA	ENSONIT00000015218	ENSONIG00000012080	0.978362	1.83e-07
LNC_000484	lncRNA	ENSONIT00000011986	ENSONIG00000009531	0.955221	4.67e-06
LNC_000484	lncRNA	ENSONIT00000022473	ENSONIG00000017812	0.975507	3.18e-07
LNC_000484	lncRNA	ENSONIT00000021511	ENSONIG00000017042	-0.960558	2.66e-06
LNC_000484	lncRNA	ENSONIT00000025863	ENSONIG00000020537	0.95913	3.11e-06
LNC_000484	lncRNA	ENSONIT00000013131	ENSONIG00000010439	0.967456	1.13e-06
LNC_000484	lncRNA	ENSONIT00000019399	ENSONIG00000015406	0.966865	1.22e-06
LNC_000484	lncRNA	ENSONIT00000009267	ENSONIG00000007342	0.953167	5.7e-06
LNC_000484	lncRNA	ENSONIT00000023458	ENSONIG00000018620	0.959978	2.84e-06
LNC_000484	lncRNA	ENSONIT00000016091	ENSONIG00000012770	0.972632	5.22e-07
LNC_000484	lncRNA	ENSONIT00000003841	ENSONIG00000003068	0.953535	5.5e-06
LNC_000484	lncRNA	ENSONIT00000026145	ENSONIG00000020819	0.976145	2.83e-07
LNC_000484	lncRNA	ENSONIT00000025744	ENSONIG00000020418	0.960368	2.72e-06
LNC_000484	lncRNA	ENSONIT00000025745	ENSONIG00000020419	0.968097	1.03e-06
LNC_000484	lncRNA	ENSONIT00000022215	ENSONIG00000017603	0.950913	7.01e-06
LNC_000484	lncRNA	ENSONIT00000015933	ENSONIG00000012650	0.968274	1.01e-06
LNC_000484	lncRNA	ENSONIT00000003898	ENSONIG00000003109	0.965998	1.37e-06
LNC_000484	lncRNA	ENSONIT00000021945	ENSONIG00000017386	0.963	2e-06
LNC_000484	lncRNA	ENSONIT00000007091	ENSONIG00000005630	0.961125	2.49e-06
LNC_000484	lncRNA	ENSONIT00000010517	ENSONIG00000008357	0.981526	9.03e-08
LNC_000484	lncRNA	ENSONIT00000019241	ENSONIG00000015277	0.974467	3.83e-07
LNC_000484	lncRNA	ENSONIT00000003892	ENSONIG00000003105	0.960726	2.61e-06
LNC_000484	lncRNA	ENSONIT00000018301	ENSONIG00000014531	0.951104	6.89e-06
LNC_000484	lncRNA	ENSONIT00000010755	ENSONIG00000008547	0.950646	7.18e-06
LNC_000484	lncRNA	ENSONIT00000013873	ENSONIG00000011017	0.954461	5.03e-06
LNC_000484	lncRNA	ENSONIT00000001628	ENSONIG00000001290	0.965568	1.45e-06
LNC_000484	lncRNA	ENSONIT00000024983	ENSONIG00000019829	0.962883	2.03e-06
LNC_000484	lncRNA	ENSONIT00000020310	ENSONIG00000016110	0.954684	4.92e-06
LNC_000484	lncRNA	ENSONIT00000004653	ENSONIG00000003698	0.976028	2.89e-07
LNC_000484	lncRNA	ENSONIT00000009714	ENSONIG00000007702	0.964227	1.72e-06
LNC_000484	lncRNA	ENSONIT00000013138	ENSONIG00000010444	0.950016	7.6e-06
LNC_000484	lncRNA	ENSONIT00000003153	ENSONIG00000002517	0.95294	5.82e-06
LNC_000484	lncRNA	ENSONIT00000001190	ENSONIG00000000942	0.952322	6.17e-06
LNC_000484	lncRNA	ENSONIT00000026443	ENSONIG00000021117	0.953326	5.61e-06
LNC_000484	lncRNA	ENSONIT00000015083	ENSONIG00000011970	0.963931	1.79e-06
LNC_000484	lncRNA	ENSONIT00000024901	ENSONIG00000019766	0.963328	1.92e-06
LNC_000484	lncRNA	ENSONIT00000022563	ENSONIG00000017886	0.97972	1.37e-07
LNC_000484	lncRNA	ENSONIT00000026351	ENSONIG00000021025	0.971212	6.54e-07
LNC_000484	lncRNA	ENSONIT00000013547	ENSONIG00000010767	0.955462	4.56e-06
LNC_000484	lncRNA	ENSONIT00000021499	ENSONIG00000017031	0.979606	1.4e-07
LNC_000484	lncRNA	ENSONIT00000013233	ENSONIG00000010519	0.964997	1.56e-06
LNC_000484	lncRNA	ENSONIT00000026760	ENSONIG00000021434	0.951031	6.94e-06
LNC_000484	lncRNA	ENSONIT00000021887	ENSONIG00000017342	0.96184	2.29e-06
LNC_000484	lncRNA	ENSONIT00000026047	ENSONIG00000020721	0.957507	3.7e-06
LNC_000484	lncRNA	ENSONIT00000025906	ENSONIG00000020580	0.967147	1.18e-06
LNC_000484	lncRNA	ENSONIT00000009156	ENSONIG00000007258	0.954248	5.14e-06
LNC_000484	lncRNA	ENSONIT00000023994	ENSONIG00000019042	0.954553	4.99e-06
LNC_000484	lncRNA	ENSONIT00000007836	ENSONIG00000006216	0.968646	9.57e-07
LNC_000484	lncRNA	ENSONIT00000020315	ENSONIG00000016114	0.965156	1.53e-06
LNC_000484	lncRNA	ENSONIT00000004264	ENSONIG00000003385	0.954578	4.97e-06
LNC_000484	lncRNA	ENSONIT00000015619	ENSONIG00000012390	0.959313	3.05e-06
LNC_000484	lncRNA	ENSONIT00000024737	ENSONIG00000019632	0.963593	1.86e-06
LNC_000484	lncRNA	ENSONIT00000012155	ENSONIG00000009669	0.953582	5.47e-06
LNC_000484	lncRNA	ENSONIT00000026280	ENSONIG00000020954	0.973589	4.46e-07
LNC_000484	lncRNA	ENSONIT00000012403	ENSONIG00000009864	0.954084	5.22e-06
LNC_000484	lncRNA	ENSONIT00000022773	ENSONIG00000018057	0.968685	9.52e-07
LNC_000484	lncRNA	ENSONIT00000025753	ENSONIG00000020427	0.959371	3.03e-06
LNC_000484	lncRNA	ENSONIT00000010151	ENSONIG00000008052	0.965526	1.46e-06
LNC_000484	lncRNA	ENSONIT00000004067	ENSONIG00000003238	0.956266	4.2e-06
LNC_000484	lncRNA	ENSONIT00000019017	ENSONIG00000015097	0.960776	2.59e-06
LNC_000484	lncRNA	ENSONIT00000002302	ENSONIG00000001843	0.965784	1.41e-06
LNC_000484	lncRNA	ENSONIT00000022988	ENSONIG00000018236	0.952118	6.28e-06
LNC_000484	lncRNA	ENSONIT00000005756	ENSONIG00000004569	0.964952	1.57e-06
LNC_000484	lncRNA	ENSONIT00000005044	ENSONIG00000003999	0.954123	5.2e-06
LNC_000484	lncRNA	ENSONIT00000008396	ENSONIG00000006641	0.9677	1.09e-06
LNC_000484	lncRNA	ENSONIT00000007031	ENSONIG00000005587	0.972531	5.31e-07
LNC_000484	lncRNA	ENSONIT00000024957	ENSONIG00000019808	0.950263	7.43e-06
LNC_000484	lncRNA	ENSONIT00000001614	ENSONIG00000001279	0.952168	6.25e-06
LNC_000484	lncRNA	ENSONIT00000011411	ENSONIG00000009066	0.960147	2.78e-06
LNC_000484	lncRNA	ENSONIT00000009225	ENSONIG00000007309	0.958037	3.5e-06
LNC_000484	lncRNA	ENSONIT00000004807	ENSONIG00000003816	0.955904	4.36e-06
LNC_000484	lncRNA	ENSONIT00000011720	ENSONIG00000009315	0.979759	1.36e-07
LNC_000484	lncRNA	ENSONIT00000026268	ENSONIG00000020942	0.985231	3.31e-08
LNC_000484	lncRNA	ENSONIT00000026346	ENSONIG00000021020	0.951698	6.53e-06
LNC_000484	lncRNA	ENSONIT00000000461	ENSONIG00000000367	0.966621	1.27e-06
LNC_000484	lncRNA	ENSONIT00000015209	ENSONIG00000012073	0.954263	5.13e-06
LNC_000484	lncRNA	ENSONIT00000022792	ENSONIG00000018073	0.951672	6.55e-06
LNC_000484	lncRNA	ENSONIT00000026618	ENSONIG00000021292	0.959427	3.01e-06
LNC_000484	lncRNA	ENSONIT00000013339	ENSONIG00000010602	0.950907	7.02e-06
LNC_000484	lncRNA	ENSONIT00000000262	ENSONIG00000000204	0.955987	4.32e-06
LNC_000484	lncRNA	ENSONIT00000017240	ENSONIG00000013687	0.975257	3.33e-07
LNC_000484	lncRNA	ENSONIT00000019060	ENSONIG00000015132	0.965715	1.43e-06
LNC_000484	lncRNA	ENSONIT00000026129	ENSONIG00000020803	0.954689	4.92e-06
LNC_000484	lncRNA	ENSONIT00000003708	ENSONIG00000002959	0.982709	6.71e-08
LNC_000484	lncRNA	ENSONIT00000002112	ENSONIG00000001686	0.958161	3.45e-06
LNC_000484	lncRNA	ENSONIT00000017491	ENSONIG00000013901	0.981457	9.18e-08
LNC_000484	lncRNA	ENSONIT00000017779	ENSONIG00000014129	0.964484	1.67e-06
LNC_000766	lncRNA	ENSONIT00000000160	ENSONIG00000000130	0.973927	4.21e-07
LNC_000766	lncRNA	ENSONIT00000005837	ENSONIG00000004631	0.971606	6.15e-07
LNC_000766	lncRNA	ENSONIT00000005933	ENSONIG00000004707	0.960173	2.78e-06
LNC_000766	lncRNA	ENSONIT00000010254	ENSONIG00000008136	0.95007	7.56e-06
LNC_000766	lncRNA	ENSONIT00000010255	ENSONIG00000008137	0.951698	6.53e-06
LNC_000766	lncRNA	ENSONIT00000009827	ENSONIG00000007798	0.966861	1.23e-06
LNC_000766	lncRNA	ENSONIT00000026280	ENSONIG00000020954	0.971351	6.4e-07
LNC_000766	lncRNA	ENSONIT00000002281	ENSONIG00000001824	0.967553	1.12e-06
LNC_000766	lncRNA	ENSONIT00000000675	ENSONIG00000000530	0.954239	5.14e-06
LNC_000766	lncRNA	ENSONIT00000019688	ENSONIG00000015630	0.956997	3.9e-06
LNC_000766	lncRNA	ENSONIT00000023527	ENSONIG00000018674	0.963603	1.86e-06
LNC_000766	lncRNA	ENSONIT00000019282	ENSONIG00000015309	0.961335	2.43e-06
LNC_000766	lncRNA	ENSONIT00000013111	ENSONIG00000010423	0.958935	3.18e-06
LNC_000766	lncRNA	ENSONIT00000000574	ENSONIG00000000453	0.972281	5.53e-07
LNC_000766	lncRNA	ENSONIT00000009156	ENSONIG00000007258	0.953411	5.56e-06
LNC_000766	lncRNA	ENSONIT00000022542	ENSONIG00000017869	0.960343	2.72e-06
LNC_000766	lncRNA	ENSONIT00000022013	ENSONIG00000017439	0.958764	3.24e-06
LNC_000766	lncRNA	ENSONIT00000023301	ENSONIG00000018492	0.95825	3.42e-06
LNC_000766	lncRNA	ENSONIT00000001764	ENSONIG00000001399	0.972584	5.26e-07
LNC_000766	lncRNA	ENSONIT00000023710	ENSONIG00000018815	0.95906	3.14e-06
LNC_000766	lncRNA	ENSONIT00000011091	ENSONIG00000008814	0.973778	4.32e-07
LNC_000766	lncRNA	ENSONIT00000026757	ENSONIG00000021431	0.958402	3.37e-06
LNC_000766	lncRNA	ENSONIT00000026754	ENSONIG00000021428	0.961145	2.49e-06
LNC_000766	lncRNA	ENSONIT00000022399	ENSONIG00000017749	0.970218	7.61e-07
LNC_000766	lncRNA	ENSONIT00000019941	ENSONIG00000015828	0.982169	7.7e-08
LNC_000766	lncRNA	ENSONIT00000024415	ENSONIG00000019379	0.965642	1.44e-06
LNC_000766	lncRNA	ENSONIT00000004164	ENSONIG00000003310	0.961658	2.34e-06
LNC_000766	lncRNA	ENSONIT00000013896	ENSONIG00000011038	0.950775	7.1e-06
LNC_000766	lncRNA	ENSONIT00000011298	ENSONIG00000008978	0.970499	7.3e-07
LNC_000766	lncRNA	ENSONIT00000008281	ENSONIG00000006560	0.961143	2.49e-06
LNC_000766	lncRNA	ENSONIT00000019879	ENSONIG00000015779	0.974909	3.54e-07
LNC_000766	lncRNA	ENSONIT00000008234	ENSONIG00000006526	0.970743	7.03e-07
LNC_000766	lncRNA	ENSONIT00000010975	ENSONIG00000008725	0.954112	5.2e-06
LNC_000766	lncRNA	ENSONIT00000023780	ENSONIG00000018869	0.972924	4.98e-07
LNC_000766	lncRNA	ENSONIT00000009714	ENSONIG00000007702	0.957916	3.54e-06
LNC_000766	lncRNA	ENSONIT00000010892	ENSONIG00000008657	0.954248	5.14e-06
LNC_000766	lncRNA	ENSONIT00000007897	ENSONIG00000006265	0.961695	2.33e-06
LNC_000766	lncRNA	ENSONIT00000015324	ENSONIG00000012158	0.958092	3.48e-06
LNC_000766	lncRNA	ENSONIT00000019697	ENSONIG00000015637	0.975006	3.48e-07
LNC_000766	lncRNA	ENSONIT00000021106	ENSONIG00000016737	0.9547	4.91e-06
LNC_000766	lncRNA	ENSONIT00000006570	ENSONIG00000005226	0.981912	8.21e-08
LNC_000766	lncRNA	ENSONIT00000025091	ENSONIG00000019908	0.961657	2.34e-06
LNC_000766	lncRNA	ENSONIT00000016195	ENSONIG00000012858	0.981982	8.07e-08
LNC_000766	lncRNA	ENSONIT00000007970	ENSONIG00000006316	0.950721	7.14e-06
LNC_000766	lncRNA	ENSONIT00000021063	ENSONIG00000016706	0.970672	7.11e-07
LNC_000766	lncRNA	ENSONIT00000008190	ENSONIG00000006491	0.964582	1.65e-06
LNC_000766	lncRNA	ENSONIT00000008343	ENSONIG00000006603	0.962394	2.15e-06
LNC_000766	lncRNA	ENSONIT00000024814	ENSONIG00000019699	0.968334	1e-06
LNC_000766	lncRNA	ENSONIT00000011130	ENSONIG00000008845	0.962481	2.13e-06
LNC_000766	lncRNA	ENSONIT00000000677	ENSONIG00000000532	0.950093	7.55e-06
LNC_000766	lncRNA	ENSONIT00000026471	ENSONIG00000021145	0.96768	1.1e-06
LNC_000766	lncRNA	ENSONIT00000005295	ENSONIG00000004204	0.954924	4.81e-06
LNC_000766	lncRNA	ENSONIT00000009509	ENSONIG00000007535	0.96367	1.84e-06
LNC_000766	lncRNA	ENSONIT00000014677	ENSONIG00000011650	0.961382	2.42e-06
LNC_000766	lncRNA	ENSONIT00000020213	ENSONIG00000016033	0.971911	5.86e-07
LNC_000766	lncRNA	ENSONIT00000026268	ENSONIG00000020942	0.9788	1.67e-07
LNC_000766	lncRNA	ENSONIT00000014289	ENSONIG00000011344	0.963747	1.83e-06
LNC_000766	lncRNA	ENSONIT00000023098	ENSONIG00000018327	0.967947	1.06e-06
LNC_000766	lncRNA	ENSONIT00000008860	ENSONIG00000007018	0.965119	1.54e-06
LNC_000766	lncRNA	ENSONIT00000026740	ENSONIG00000021414	0.959176	3.1e-06
LNC_000766	lncRNA	ENSONIT00000025830	ENSONIG00000020504	0.966752	1.24e-06
LNC_000766	lncRNA	ENSONIT00000021748	ENSONIG00000017227	0.957099	3.86e-06
LNC_000766	lncRNA	ENSONIT00000014485	ENSONIG00000011499	0.956703	4.02e-06
LNC_000766	lncRNA	ENSONIT00000015218	ENSONIG00000012080	0.965585	1.45e-06
LNC_000766	lncRNA	ENSONIT00000025650	ENSONIG00000020338	0.952077	6.31e-06
LNC_000766	lncRNA	ENSONIT00000025010	ENSONIG00000019853	0.955877	4.37e-06
LNC_000766	lncRNA	ENSONIT00000025744	ENSONIG00000020418	0.95712	3.85e-06
LNC_000766	lncRNA	ENSONIT00000015176	ENSONIG00000012049	0.951223	6.82e-06
LNC_000766	lncRNA	ENSONIT00000015170	ENSONIG00000012043	0.953231	5.66e-06
LNC_000766	lncRNA	ENSONIT00000000995	ENSONIG00000000786	0.967547	1.12e-06
LNC_000766	lncRNA	ENSONIT00000014827	ENSONIG00000011769	0.965837	1.4e-06
LNC_000766	lncRNA	ENSONIT00000010888	ENSONIG00000008654	0.959256	3.07e-06
LNC_000766	lncRNA	ENSONIT00000020246	ENSONIG00000016059	0.967719	1.09e-06
LNC_000766	lncRNA	ENSONIT00000024014	ENSONIG00000019057	0.960391	2.71e-06
LNC_000766	lncRNA	ENSONIT00000024012	ENSONIG00000019055	0.954613	4.96e-06
LNC_000766	lncRNA	ENSONIT00000014085	ENSONIG00000011181	0.952443	6.1e-06
LNC_000766	lncRNA	ENSONIT00000022119	ENSONIG00000017527	0.953696	5.42e-06
LNC_000766	lncRNA	ENSONIT00000000700	ENSONIG00000000552	0.972579	5.27e-07
LNC_000766	lncRNA	ENSONIT00000013669	ENSONIG00000010859	0.972407	5.42e-07
LNC_000766	lncRNA	ENSONIT00000002343	ENSONIG00000001873	0.957483	3.71e-06
LNC_000766	lncRNA	ENSONIT00000009963	ENSONIG00000007899	0.9845	4.11e-08
LNC_000766	lncRNA	ENSONIT00000010566	ENSONIG00000008397	0.989574	6.96e-09
LNC_000766	lncRNA	ENSONIT00000024865	ENSONIG00000019737	0.950012	7.6e-06
LNC_000766	lncRNA	ENSONIT00000026086	ENSONIG00000020760	0.957756	3.6e-06
LNC_000766	lncRNA	ENSONIT00000026087	ENSONIG00000020761	0.963517	1.88e-06
LNC_000766	lncRNA	ENSONIT00000011657	ENSONIG00000009263	0.975223	3.35e-07
LNC_000766	lncRNA	ENSONIT00000008025	ENSONIG00000006364	0.958885	3.2e-06
LNC_000766	lncRNA	ENSONIT00000018982	ENSONIG00000015067	0.967547	1.12e-06
LNC_000766	lncRNA	ENSONIT00000001259	ENSONIG00000000995	0.963094	1.98e-06
LNC_000766	lncRNA	ENSONIT00000015491	ENSONIG00000012290	0.950418	7.33e-06
LNC_000766	lncRNA	ENSONIT00000003115	ENSONIG00000002486	-0.964394	1.69e-06
LNC_000766	lncRNA	ENSONIT00000020855	ENSONIG00000016544	0.953285	5.63e-06
LNC_000766	lncRNA	ENSONIT00000000835	ENSONIG00000000661	0.95077	7.1e-06
LNC_000766	lncRNA	ENSONIT00000013601	ENSONIG00000010810	0.959816	2.89e-06
LNC_000766	lncRNA	ENSONIT00000010906	ENSONIG00000008669	0.954141	5.19e-06
LNC_000766	lncRNA	ENSONIT00000007046	ENSONIG00000005595	0.952366	6.14e-06
LNC_000766	lncRNA	ENSONIT00000016884	ENSONIG00000013417	0.96007	2.81e-06
LNC_000766	lncRNA	ENSONIT00000000177	ENSONIG00000000143	0.964854	1.59e-06
LNC_000766	lncRNA	ENSONIT00000026778	ENSONIG00000021452	0.951115	6.89e-06
LNC_000766	lncRNA	ENSONIT00000018972	ENSONIG00000015058	0.95798	3.52e-06
LNC_000766	lncRNA	ENSONIT00000012111	ENSONIG00000009632	0.955604	4.49e-06
LNC_000766	lncRNA	ENSONIT00000008971	ENSONIG00000007108	0.953968	5.28e-06
LNC_000766	lncRNA	ENSONIT00000008977	ENSONIG00000007113	0.959267	3.07e-06
LNC_000766	lncRNA	ENSONIT00000019969	ENSONIG00000015849	0.957758	3.6e-06
LNC_000766	lncRNA	ENSONIT00000012114	ENSONIG00000009635	0.952594	6.01e-06
LNC_000766	lncRNA	ENSONIT00000006284	ENSONIG00000004992	0.962225	2.19e-06
LNC_000766	lncRNA	ENSONIT00000008876	ENSONIG00000007029	0.950707	7.15e-06
LNC_000766	lncRNA	ENSONIT00000008116	ENSONIG00000006432	0.950911	7.02e-06
LNC_000766	lncRNA	ENSONIT00000008117	ENSONIG00000006433	0.984992	3.56e-08
LNC_000766	lncRNA	ENSONIT00000019620	ENSONIG00000015578	0.969135	8.93e-07
LNC_000766	lncRNA	ENSONIT00000019428	ENSONIG00000015427	0.962125	2.22e-06
LNC_000766	lncRNA	ENSONIT00000025551	ENSONIG00000020261	0.96643	1.3e-06
LNC_000766	lncRNA	ENSONIT00000016680	ENSONIG00000013254	0.951283	6.78e-06
LNC_000766	lncRNA	ENSONIT00000014919	ENSONIG00000011839	0.956223	4.22e-06
LNC_000766	lncRNA	ENSONIT00000004302	ENSONIG00000003415	0.975508	3.18e-07
LNC_000766	lncRNA	ENSONIT00000007160	ENSONIG00000005678	0.972729	5.14e-07
LNC_000766	lncRNA	ENSONIT00000015166	ENSONIG00000012039	0.957174	3.83e-06
LNC_000766	lncRNA	ENSONIT00000013585	ENSONIG00000010796	0.968948	9.17e-07
LNC_000766	lncRNA	ENSONIT00000015256	ENSONIG00000012110	0.955749	4.43e-06
LNC_000766	lncRNA	ENSONIT00000003898	ENSONIG00000003109	0.97788	2.02e-07
LNC_000766	lncRNA	ENSONIT00000007031	ENSONIG00000005587	0.952243	6.21e-06
LNC_000766	lncRNA	ENSONIT00000002401	ENSONIG00000001917	0.959211	3.09e-06
LNC_000766	lncRNA	ENSONIT00000020038	ENSONIG00000015896	0.97029	7.53e-07
LNC_000766	lncRNA	ENSONIT00000011282	ENSONIG00000008966	0.957597	3.67e-06
LNC_000766	lncRNA	ENSONIT00000000137	ENSONIG00000000112	0.965317	1.5e-06
LNC_000766	lncRNA	ENSONIT00000026097	ENSONIG00000020771	0.956091	4.28e-06
LNC_000766	lncRNA	ENSONIT00000013672	ENSONIG00000010862	0.957894	3.55e-06
LNC_000766	lncRNA	ENSONIT00000020901	ENSONIG00000016581	0.961967	2.26e-06
LNC_000766	lncRNA	ENSONIT00000020572	ENSONIG00000016325	0.972422	5.4e-07
LNC_000766	lncRNA	ENSONIT00000007789	ENSONIG00000006178	0.966143	1.35e-06
LNC_000766	lncRNA	ENSONIT00000010341	ENSONIG00000008207	0.957574	3.67e-06
LNC_000766	lncRNA	ENSONIT00000006958	ENSONIG00000005533	0.981472	9.14e-08
LNC_000766	lncRNA	ENSONIT00000019490	ENSONIG00000015477	0.954113	5.2e-06
LNC_000766	lncRNA	ENSONIT00000007137	ENSONIG00000005665	0.950833	7.06e-06
LNC_000766	lncRNA	ENSONIT00000009072	ENSONIG00000007191	0.968946	9.17e-07
LNC_000766	lncRNA	ENSONIT00000000548	ENSONIG00000000433	0.991116	3.39e-09
LNC_000766	lncRNA	ENSONIT00000024288	ENSONIG00000019282	0.961931	2.27e-06
LNC_000766	lncRNA	ENSONIT00000008571	ENSONIG00000006787	0.952947	5.81e-06
LNC_000766	lncRNA	ENSONIT00000010969	ENSONIG00000008719	0.952807	5.89e-06
LNC_000766	lncRNA	ENSONIT00000002738	ENSONIG00000002197	0.963534	1.88e-06
LNC_000766	lncRNA	ENSONIT00000016224	ENSONIG00000012880	0.958392	3.37e-06
LNC_000766	lncRNA	ENSONIT00000014663	ENSONIG00000011637	0.950415	7.33e-06
LNC_000766	lncRNA	ENSONIT00000005325	ENSONIG00000004229	0.952448	6.09e-06
LNC_000766	lncRNA	ENSONIT00000008580	ENSONIG00000006794	0.961141	2.49e-06
LNC_000766	lncRNA	ENSONIT00000024941	ENSONIG00000019794	0.966807	1.23e-06
LNC_000766	lncRNA	ENSONIT00000023732	ENSONIG00000018831	0.950305	7.41e-06
LNC_000766	lncRNA	ENSONIT00000004134	ENSONIG00000003293	0.965757	1.42e-06
LNC_000766	lncRNA	ENSONIT00000001158	ENSONIG00000000916	0.956661	4.04e-06
LNC_000766	lncRNA	ENSONIT00000024075	ENSONIG00000019108	0.969007	9.09e-07
LNC_000766	lncRNA	ENSONIT00000019733	ENSONIG00000015665	0.958776	3.23e-06
LNC_000766	lncRNA	ENSONIT00000024600	ENSONIG00000019526	0.963765	1.82e-06
LNC_000766	lncRNA	ENSONIT00000018044	ENSONIG00000014339	0.956853	3.96e-06
LNC_000766	lncRNA	ENSONIT00000026587	ENSONIG00000021261	0.954395	5.06e-06
LNC_000766	lncRNA	ENSONIT00000024164	ENSONIG00000019180	0.954868	4.83e-06
LNC_000766	lncRNA	ENSONIT00000012847	ENSONIG00000010211	0.979958	1.3e-07
LNC_000766	lncRNA	ENSONIT00000026696	ENSONIG00000021370	0.9598	2.89e-06
LNC_000766	lncRNA	ENSONIT00000005513	ENSONIG00000004375	0.955845	4.39e-06
LNC_000766	lncRNA	ENSONIT00000005005	ENSONIG00000003970	0.962882	2.03e-06
LNC_000766	lncRNA	ENSONIT00000002112	ENSONIG00000001686	0.957936	3.54e-06
LNC_000766	lncRNA	ENSONIT00000006353	ENSONIG00000005046	0.970886	6.88e-07
LNC_000766	lncRNA	ENSONIT00000024328	ENSONIG00000019313	0.961572	2.37e-06
LNC_000766	lncRNA	ENSONIT00000016345	ENSONIG00000012985	0.967999	1.05e-06
LNC_000766	lncRNA	ENSONIT00000011427	ENSONIG00000009080	0.980982	1.03e-07
LNC_000766	lncRNA	ENSONIT00000012575	ENSONIG00000009990	0.952557	6.03e-06
LNC_000766	lncRNA	ENSONIT00000005732	ENSONIG00000004551	0.974363	3.9e-07
LNC_000766	lncRNA	ENSONIT00000003632	ENSONIG00000002900	0.982869	6.44e-08
LNC_000766	lncRNA	ENSONIT00000007026	ENSONIG00000005583	0.952897	5.84e-06
LNC_000766	lncRNA	ENSONIT00000014520	ENSONIG00000011525	0.979353	1.48e-07
LNC_000766	lncRNA	ENSONIT00000010107	ENSONIG00000008017	0.950501	7.28e-06
LNC_000766	lncRNA	ENSONIT00000001334	ENSONIG00000001053	0.958417	3.36e-06
LNC_000766	lncRNA	ENSONIT00000015181	ENSONIG00000012054	0.951841	6.45e-06
LNC_000766	lncRNA	ENSONIT00000012462	ENSONIG00000009909	0.967687	1.1e-06
LNC_000766	lncRNA	ENSONIT00000016167	ENSONIG00000012834	0.96357	1.87e-06
LNC_000766	lncRNA	ENSONIT00000020083	ENSONIG00000015930	0.96344	1.9e-06
LNC_000766	lncRNA	ENSONIT00000014429	ENSONIG00000011456	0.960436	2.69e-06
LNC_000766	lncRNA	ENSONIT00000010841	ENSONIG00000008617	0.980165	1.24e-07
LNC_000766	lncRNA	ENSONIT00000007303	ENSONIG00000005795	0.960922	2.55e-06
LNC_000766	lncRNA	ENSONIT00000016429	ENSONIG00000013052	0.951386	6.72e-06
LNC_000766	lncRNA	ENSONIT00000015837	ENSONIG00000012569	0.953086	5.74e-06
LNC_000766	lncRNA	ENSONIT00000000519	ENSONIG00000000409	0.951737	6.51e-06
LNC_000766	lncRNA	ENSONIT00000008121	ENSONIG00000006437	0.959578	2.96e-06
LNC_000766	lncRNA	ENSONIT00000019486	ENSONIG00000015474	0.977423	2.21e-07
LNC_000766	lncRNA	ENSONIT00000022752	ENSONIG00000018039	0.953952	5.28e-06
LNC_000766	lncRNA	ENSONIT00000008176	ENSONIG00000006481	0.991924	2.21e-09
LNC_000766	lncRNA	ENSONIT00000004044	ENSONIG00000003221	0.950625	7.2e-06
LNC_000766	lncRNA	ENSONIT00000019125	ENSONIG00000015181	0.956685	4.03e-06
LNC_000766	lncRNA	ENSONIT00000011986	ENSONIG00000009531	0.97121	6.55e-07
LNC_000766	lncRNA	ENSONIT00000018727	ENSONIG00000014862	0.950658	7.18e-06
LNC_000766	lncRNA	ENSONIT00000022876	ENSONIG00000018140	0.968864	9.28e-07
LNC_000766	lncRNA	ENSONIT00000026381	ENSONIG00000021055	0.953555	5.49e-06
LNC_000766	lncRNA	ENSONIT00000018720	ENSONIG00000014855	0.964168	1.73e-06
LNC_000766	lncRNA	ENSONIT00000005585	ENSONIG00000004435	0.960533	2.67e-06
LNC_000766	lncRNA	ENSONIT00000016661	ENSONIG00000013238	0.961952	2.27e-06
LNC_000766	lncRNA	ENSONIT00000024193	ENSONIG00000019203	0.953425	5.56e-06
LNC_000766	lncRNA	ENSONIT00000017556	ENSONIG00000013956	0.980131	1.25e-07
LNC_000766	lncRNA	ENSONIT00000022791	ENSONIG00000018072	0.951767	6.49e-06
LNC_000766	lncRNA	ENSONIT00000001801	ENSONIG00000001431	0.962537	2.11e-06
LNC_000766	lncRNA	ENSONIT00000001418	ENSONIG00000001121	0.979167	1.54e-07
LNC_000766	lncRNA	ENSONIT00000005140	ENSONIG00000004075	0.969749	8.16e-07
LNC_000766	lncRNA	ENSONIT00000014124	ENSONIG00000011215	0.964081	1.75e-06
LNC_000766	lncRNA	ENSONIT00000013703	ENSONIG00000010883	0.971373	6.38e-07
LNC_000766	lncRNA	ENSONIT00000003254	ENSONIG00000002598	0.960035	2.82e-06
LNC_000766	lncRNA	ENSONIT00000001423	ENSONIG00000001125	0.97303	4.89e-07
LNC_000766	lncRNA	ENSONIT00000008622	ENSONIG00000006830	0.966858	1.23e-06
LNC_000766	lncRNA	ENSONIT00000010610	ENSONIG00000008433	0.960818	2.58e-06
LNC_000766	lncRNA	ENSONIT00000012093	ENSONIG00000009619	0.951001	6.96e-06
LNC_000766	lncRNA	ENSONIT00000004516	ENSONIG00000003588	0.953445	5.55e-06
LNC_000766	lncRNA	ENSONIT00000014037	ENSONIG00000011140	0.967244	1.16e-06
LNC_000766	lncRNA	ENSONIT00000007406	ENSONIG00000005878	0.961488	2.39e-06
LNC_000766	lncRNA	ENSONIT00000000441	ENSONIG00000000351	0.951625	6.57e-06
LNC_000766	lncRNA	ENSONIT00000022473	ENSONIG00000017812	0.973325	4.66e-07
LNC_000766	lncRNA	ENSONIT00000017240	ENSONIG00000013687	0.958806	3.22e-06
LNC_000766	lncRNA	ENSONIT00000025863	ENSONIG00000020537	0.966988	1.2e-06
LNC_000766	lncRNA	ENSONIT00000013131	ENSONIG00000010439	0.97179	5.98e-07
LNC_000766	lncRNA	ENSONIT00000019399	ENSONIG00000015406	0.97272	5.15e-07
LNC_000766	lncRNA	ENSONIT00000014329	ENSONIG00000011377	0.952671	5.97e-06
LNC_000766	lncRNA	ENSONIT00000023458	ENSONIG00000018620	0.962477	2.13e-06
LNC_000766	lncRNA	ENSONIT00000016091	ENSONIG00000012770	0.953038	5.77e-06
LNC_000766	lncRNA	ENSONIT00000006862	ENSONIG00000005458	0.951895	6.41e-06
LNC_000766	lncRNA	ENSONIT00000022219	ENSONIG00000017606	0.979325	1.49e-07
LNC_000766	lncRNA	ENSONIT00000019087	ENSONIG00000015154	-0.970827	6.94e-07
LNC_000766	lncRNA	ENSONIT00000012903	ENSONIG00000010253	0.960395	2.71e-06
LNC_000766	lncRNA	ENSONIT00000025745	ENSONIG00000020419	0.978172	1.9e-07
LNC_000766	lncRNA	ENSONIT00000022215	ENSONIG00000017603	0.97608	2.86e-07
LNC_000766	lncRNA	ENSONIT00000015933	ENSONIG00000012650	0.970621	7.16e-07
LNC_000766	lncRNA	ENSONIT00000015019	ENSONIG00000011919	0.964636	1.64e-06
LNC_000766	lncRNA	ENSONIT00000024583	ENSONIG00000019513	0.973379	4.62e-07
LNC_000766	lncRNA	ENSONIT00000024620	ENSONIG00000019543	0.956383	4.15e-06
LNC_000766	lncRNA	ENSONIT00000015368	ENSONIG00000012190	0.97577	3.03e-07
LNC_000766	lncRNA	ENSONIT00000005335	ENSONIG00000004235	0.952975	5.8e-06
LNC_000766	lncRNA	ENSONIT00000010199	ENSONIG00000008089	0.964899	1.58e-06
LNC_000766	lncRNA	ENSONIT00000007091	ENSONIG00000005630	0.958818	3.22e-06
LNC_000766	lncRNA	ENSONIT00000010517	ENSONIG00000008357	0.951879	6.42e-06
LNC_000766	lncRNA	ENSONIT00000019241	ENSONIG00000015277	0.982702	6.72e-08
LNC_000766	lncRNA	ENSONIT00000005742	ENSONIG00000004558	0.967437	1.13e-06
LNC_000766	lncRNA	ENSONIT00000013498	ENSONIG00000010727	0.95153	6.63e-06
LNC_000766	lncRNA	ENSONIT00000003892	ENSONIG00000003105	0.966376	1.31e-06
LNC_000766	lncRNA	ENSONIT00000018336	ENSONIG00000014559	0.961798	2.31e-06
LNC_000766	lncRNA	ENSONIT00000017998	ENSONIG00000014306	0.96306	1.99e-06
LNC_000766	lncRNA	ENSONIT00000009444	ENSONIG00000007484	0.961016	2.52e-06
LNC_000766	lncRNA	ENSONIT00000019007	ENSONIG00000015089	0.950763	7.11e-06
LNC_000766	lncRNA	ENSONIT00000012957	ENSONIG00000010295	0.954082	5.22e-06
LNC_000766	lncRNA	ENSONIT00000012403	ENSONIG00000009864	0.953863	5.33e-06
LNC_000766	lncRNA	ENSONIT00000004653	ENSONIG00000003698	0.975138	3.4e-07
LNC_000766	lncRNA	ENSONIT00000002190	ENSONIG00000001748	0.95604	4.3e-06
LNC_000766	lncRNA	ENSONIT00000000062	ENSONIG00000000052	0.969001	9.1e-07
LNC_000766	lncRNA	ENSONIT00000009395	ENSONIG00000007450	0.958347	3.39e-06
LNC_000766	lncRNA	ENSONIT00000026779	ENSONIG00000021453	0.964234	1.72e-06
LNC_000766	lncRNA	ENSONIT00000003153	ENSONIG00000002517	0.957853	3.57e-06
LNC_000766	lncRNA	ENSONIT00000001190	ENSONIG00000000942	0.965057	1.55e-06
LNC_000766	lncRNA	ENSONIT00000006484	ENSONIG00000005156	0.95906	3.14e-06
LNC_000766	lncRNA	ENSONIT00000000156	ENSONIG00000000126	0.957416	3.74e-06
LNC_000766	lncRNA	ENSONIT00000014423	ENSONIG00000011452	0.968704	9.5e-07
LNC_000766	lncRNA	ENSONIT00000015083	ENSONIG00000011970	0.958098	3.48e-06
LNC_000766	lncRNA	ENSONIT00000026600	ENSONIG00000021274	0.971716	6.05e-07
LNC_000766	lncRNA	ENSONIT00000013547	ENSONIG00000010767	0.974853	3.58e-07
LNC_000766	lncRNA	ENSONIT00000022563	ENSONIG00000017886	0.971217	6.54e-07
LNC_000766	lncRNA	ENSONIT00000022773	ENSONIG00000018057	0.980553	1.14e-07
LNC_000766	lncRNA	ENSONIT00000014746	ENSONIG00000011701	0.951588	6.6e-06
LNC_000766	lncRNA	ENSONIT00000023674	ENSONIG00000018786	0.979284	1.51e-07
LNC_000766	lncRNA	ENSONIT00000021499	ENSONIG00000017031	0.964409	1.68e-06
LNC_000766	lncRNA	ENSONIT00000024901	ENSONIG00000019766	0.950054	7.57e-06
LNC_000766	lncRNA	ENSONIT00000021882	ENSONIG00000017338	0.955973	4.33e-06
LNC_000766	lncRNA	ENSONIT00000013233	ENSONIG00000010519	0.965551	1.46e-06
LNC_000766	lncRNA	ENSONIT00000023994	ENSONIG00000019042	0.960717	2.61e-06
LNC_000766	lncRNA	ENSONIT00000010783	ENSONIG00000008569	0.959972	2.84e-06
LNC_000766	lncRNA	ENSONIT00000026047	ENSONIG00000020721	0.960209	2.76e-06
LNC_000766	lncRNA	ENSONIT00000010694	ENSONIG00000008500	0.958861	3.2e-06
LNC_000766	lncRNA	ENSONIT00000001749	ENSONIG00000001387	0.951559	6.61e-06
LNC_000766	lncRNA	ENSONIT00000025906	ENSONIG00000020580	0.977985	1.98e-07
LNC_000766	lncRNA	ENSONIT00000025518	ENSONIG00000020236	0.963044	1.99e-06
LNC_000766	lncRNA	ENSONIT00000015215	ENSONIG00000012078	0.970636	7.15e-07
LNC_000766	lncRNA	ENSONIT00000005217	ENSONIG00000004137	0.954816	4.86e-06
LNC_000766	lncRNA	ENSONIT00000007836	ENSONIG00000006216	0.961144	2.49e-06
LNC_000766	lncRNA	ENSONIT00000020315	ENSONIG00000016114	0.953166	5.7e-06
LNC_000766	lncRNA	ENSONIT00000004070	ENSONIG00000003241	0.954826	4.85e-06
LNC_000766	lncRNA	ENSONIT00000015619	ENSONIG00000012390	0.958069	3.49e-06
LNC_000766	lncRNA	ENSONIT00000024737	ENSONIG00000019632	0.98879	9.63e-09
LNC_000766	lncRNA	ENSONIT00000021383	ENSONIG00000016940	0.969492	8.48e-07
LNC_000766	lncRNA	ENSONIT00000023113	ENSONIG00000018339	0.964778	1.61e-06
LNC_000766	lncRNA	ENSONIT00000010151	ENSONIG00000008052	0.960355	2.72e-06
LNC_000766	lncRNA	ENSONIT00000015455	ENSONIG00000012262	0.959045	3.14e-06
LNC_000766	lncRNA	ENSONIT00000022689	ENSONIG00000017992	0.954681	4.92e-06
LNC_000766	lncRNA	ENSONIT00000025121	ENSONIG00000019927	0.958859	3.21e-06
LNC_000766	lncRNA	ENSONIT00000001506	ENSONIG00000001193	0.967333	1.15e-06
LNC_000766	lncRNA	ENSONIT00000013972	ENSONIG00000011091	0.968839	9.32e-07
LNC_000766	lncRNA	ENSONIT00000017667	ENSONIG00000014043	0.972719	5.15e-07
LNC_000766	lncRNA	ENSONIT00000026161	ENSONIG00000020835	0.957628	3.65e-06
LNC_000766	lncRNA	ENSONIT00000005757	ENSONIG00000004570	0.955784	4.41e-06
LNC_000766	lncRNA	ENSONIT00000005044	ENSONIG00000003999	0.96676	1.24e-06
LNC_000766	lncRNA	ENSONIT00000021360	ENSONIG00000016925	0.955286	4.64e-06
LNC_000766	lncRNA	ENSONIT00000013046	ENSONIG00000010372	0.952949	5.81e-06
LNC_000766	lncRNA	ENSONIT00000023536	ENSONIG00000018680	0.969906	7.98e-07
LNC_000766	lncRNA	ENSONIT00000004380	ENSONIG00000003477	0.973923	4.21e-07
LNC_000766	lncRNA	ENSONIT00000012236	ENSONIG00000009736	0.950727	7.13e-06
LNC_000766	lncRNA	ENSONIT00000006496	ENSONIG00000005165	0.95537	4.6e-06
LNC_000766	lncRNA	ENSONIT00000011411	ENSONIG00000009066	0.960129	2.79e-06
LNC_000766	lncRNA	ENSONIT00000024748	ENSONIG00000019642	0.95087	7.04e-06
LNC_000766	lncRNA	ENSONIT00000026071	ENSONIG00000020745	0.959791	2.9e-06
LNC_000766	lncRNA	ENSONIT00000012526	ENSONIG00000009955	0.952002	6.35e-06
LNC_000766	lncRNA	ENSONIT00000015209	ENSONIG00000012073	0.977263	2.28e-07
LNC_000766	lncRNA	ENSONIT00000023662	ENSONIG00000018777	0.960027	2.82e-06
LNC_000766	lncRNA	ENSONIT00000008572	ENSONIG00000006788	0.975052	3.46e-07
LNC_000766	lncRNA	ENSONIT00000011720	ENSONIG00000009315	0.953761	5.38e-06
LNC_000766	lncRNA	ENSONIT00000017970	ENSONIG00000014283	0.975865	2.98e-07
LNC_000766	lncRNA	ENSONIT00000017239	ENSONIG00000013686	0.951857	6.44e-06
LNC_000766	lncRNA	ENSONIT00000009225	ENSONIG00000007309	0.966339	1.31e-06
LNC_000766	lncRNA	ENSONIT00000022792	ENSONIG00000018073	0.954564	4.98e-06
LNC_000766	lncRNA	ENSONIT00000001758	ENSONIG00000001393	0.956191	4.24e-06
LNC_000766	lncRNA	ENSONIT00000026618	ENSONIG00000021292	0.959129	3.11e-06
LNC_000766	lncRNA	ENSONIT00000013339	ENSONIG00000010602	0.958069	3.49e-06
LNC_000766	lncRNA	ENSONIT00000023300	ENSONIG00000018491	0.972632	5.22e-07
LNC_000766	lncRNA	ENSONIT00000000262	ENSONIG00000000204	0.962595	2.1e-06
LNC_000766	lncRNA	ENSONIT00000024950	ENSONIG00000019802	0.962662	2.08e-06
LNC_000766	lncRNA	ENSONIT00000025632	ENSONIG00000020322	0.958702	3.26e-06
LNC_000766	lncRNA	ENSONIT00000019062	ENSONIG00000015133	0.954472	5.02e-06
LNC_000766	lncRNA	ENSONIT00000025492	ENSONIG00000020217	0.968221	1.02e-06
LNC_000766	lncRNA	ENSONIT00000023751	ENSONIG00000018846	0.953521	5.51e-06
LNC_000766	lncRNA	ENSONIT00000019674	ENSONIG00000015621	0.950906	7.02e-06
LNC_000766	lncRNA	ENSONIT00000003708	ENSONIG00000002959	0.962195	2.2e-06
LNC_000766	lncRNA	ENSONIT00000003760	ENSONIG00000003001	0.953243	5.65e-06
LNC_000766	lncRNA	ENSONIT00000025949	ENSONIG00000020623	0.96098	2.53e-06
LNC_000766	lncRNA	ENSONIT00000025988	ENSONIG00000020662	0.950344	7.38e-06
LNC_000766	lncRNA	ENSONIT00000002302	ENSONIG00000001843	0.960744	2.6e-06
LNC_000766	lncRNA	ENSONIT00000006398	ENSONIG00000005084	0.951606	6.59e-06
LNC_000766	lncRNA	ENSONIT00000018026	ENSONIG00000014325	0.959315	3.05e-06
LNC_000766	lncRNA	ENSONIT00000018247	ENSONIG00000014492	0.972901	5e-07
LNC_000766	lncRNA	ENSONIT00000005566	ENSONIG00000004417	0.950518	7.27e-06
LNC_000480	lncRNA	ENSONIT00000022495	ENSONIG00000017828	0.953594	5.47e-06
LNC_000764	lncRNA	ENSONIT00000012830	ENSONIG00000010196	0.961147	2.49e-06
LNC_000764	lncRNA	ENSONIT00000005837	ENSONIG00000004631	0.958531	3.32e-06
LNC_000764	lncRNA	ENSONIT00000005933	ENSONIG00000004707	0.971086	6.67e-07
LNC_000764	lncRNA	ENSONIT00000010254	ENSONIG00000008136	0.969017	9.08e-07
LNC_000764	lncRNA	ENSONIT00000015237	ENSONIG00000012095	0.954229	5.14e-06
LNC_000764	lncRNA	ENSONIT00000008991	ENSONIG00000007124	0.95038	7.36e-06
LNC_000764	lncRNA	ENSONIT00000019442	ENSONIG00000015437	0.95351	5.51e-06
LNC_000764	lncRNA	ENSONIT00000002281	ENSONIG00000001824	0.950356	7.37e-06
LNC_000764	lncRNA	ENSONIT00000018379	ENSONIG00000014591	0.955775	4.42e-06
LNC_000764	lncRNA	ENSONIT00000008440	ENSONIG00000006677	0.953631	5.45e-06
LNC_000764	lncRNA	ENSONIT00000025169	ENSONIG00000019967	0.953236	5.66e-06
LNC_000764	lncRNA	ENSONIT00000013111	ENSONIG00000010423	0.956277	4.2e-06
LNC_000764	lncRNA	ENSONIT00000016862	ENSONIG00000013404	0.962616	2.09e-06
LNC_000764	lncRNA	ENSONIT00000005921	ENSONIG00000004698	0.971986	5.8e-07
LNC_000764	lncRNA	ENSONIT00000026469	ENSONIG00000021143	0.970227	7.6e-07
LNC_000764	lncRNA	ENSONIT00000022013	ENSONIG00000017439	0.955962	4.34e-06
LNC_000764	lncRNA	ENSONIT00000007297	ENSONIG00000005789	0.95269	5.96e-06
LNC_000764	lncRNA	ENSONIT00000005633	ENSONIG00000004472	0.969436	8.55e-07
LNC_000764	lncRNA	ENSONIT00000019078	ENSONIG00000015145	0.950269	7.43e-06
LNC_000764	lncRNA	ENSONIT00000025847	ENSONIG00000020521	0.956361	4.16e-06
LNC_000764	lncRNA	ENSONIT00000004736	ENSONIG00000003762	0.959385	3.03e-06
LNC_000764	lncRNA	ENSONIT00000021409	ENSONIG00000016962	0.956775	3.99e-06
LNC_000764	lncRNA	ENSONIT00000019602	ENSONIG00000015564	0.969546	8.41e-07
LNC_000764	lncRNA	ENSONIT00000008281	ENSONIG00000006560	0.963012	2e-06
LNC_000764	lncRNA	ENSONIT00000005377	ENSONIG00000004268	0.955326	4.62e-06
LNC_000764	lncRNA	ENSONIT00000018639	ENSONIG00000014790	0.95321	5.67e-06
LNC_000764	lncRNA	ENSONIT00000005405	ENSONIG00000004286	0.950019	7.6e-06
LNC_000764	lncRNA	ENSONIT00000026268	ENSONIG00000020942	0.974088	4.09e-07
LNC_000764	lncRNA	ENSONIT00000017455	ENSONIG00000013872	0.965894	1.39e-06
LNC_000764	lncRNA	ENSONIT00000017655	ENSONIG00000014033	0.96158	2.37e-06
LNC_000764	lncRNA	ENSONIT00000014246	ENSONIG00000011309	0.961715	2.33e-06
LNC_000764	lncRNA	ENSONIT00000012584	ENSONIG00000009997	0.981236	9.68e-08
LNC_000764	lncRNA	ENSONIT00000020687	ENSONIG00000016412	0.95718	3.83e-06
LNC_000764	lncRNA	ENSONIT00000005700	ENSONIG00000004527	0.962016	2.25e-06
LNC_000764	lncRNA	ENSONIT00000013745	ENSONIG00000010917	0.954644	4.94e-06
LNC_000764	lncRNA	ENSONIT00000025091	ENSONIG00000019908	0.958636	3.28e-06
LNC_000764	lncRNA	ENSONIT00000013686	ENSONIG00000010871	0.955127	4.71e-06
LNC_000764	lncRNA	ENSONIT00000018462	ENSONIG00000014650	0.952642	5.98e-06
LNC_000764	lncRNA	ENSONIT00000007682	ENSONIG00000006092	0.974501	3.81e-07
LNC_000764	lncRNA	ENSONIT00000007288	ENSONIG00000005781	0.959881	2.87e-06
LNC_000764	lncRNA	ENSONIT00000020842	ENSONIG00000016534	0.965025	1.56e-06
LNC_000764	lncRNA	ENSONIT00000011657	ENSONIG00000009263	0.95972	2.92e-06
LNC_000764	lncRNA	ENSONIT00000014005	ENSONIG00000011116	0.952409	6.12e-06
LNC_000764	lncRNA	ENSONIT00000013582	ENSONIG00000010794	0.961769	2.31e-06
LNC_000764	lncRNA	ENSONIT00000003841	ENSONIG00000003068	0.967926	1.06e-06
LNC_000764	lncRNA	ENSONIT00000012056	ENSONIG00000009587	0.952417	6.11e-06
LNC_000764	lncRNA	ENSONIT00000008054	ENSONIG00000006386	0.950872	7.04e-06
LNC_000764	lncRNA	ENSONIT00000020213	ENSONIG00000016033	0.950009	7.6e-06
LNC_000764	lncRNA	ENSONIT00000005140	ENSONIG00000004075	0.957854	3.57e-06
LNC_000764	lncRNA	ENSONIT00000026740	ENSONIG00000021414	0.963795	1.82e-06
LNC_000764	lncRNA	ENSONIT00000011938	ENSONIG00000009493	0.973409	4.59e-07
LNC_000764	lncRNA	ENSONIT00000015644	ENSONIG00000012408	0.956519	4.1e-06
LNC_000764	lncRNA	ENSONIT00000010398	ENSONIG00000008254	0.956897	3.94e-06
LNC_000764	lncRNA	ENSONIT00000019204	ENSONIG00000015248	0.951595	6.59e-06
LNC_000764	lncRNA	ENSONIT00000018044	ENSONIG00000014339	0.960864	2.57e-06
LNC_000764	lncRNA	ENSONIT00000025373	ENSONIG00000020124	0.952919	5.83e-06
LNC_000764	lncRNA	ENSONIT00000002190	ENSONIG00000001748	0.956755	4e-06
LNC_000764	lncRNA	ENSONIT00000002197	ENSONIG00000001753	0.950753	7.12e-06
LNC_000764	lncRNA	ENSONIT00000006156	ENSONIG00000004893	0.967416	1.14e-06
LNC_000764	lncRNA	ENSONIT00000024014	ENSONIG00000019057	0.970416	7.39e-07
LNC_000764	lncRNA	ENSONIT00000003748	ENSONIG00000002991	0.950718	7.14e-06
LNC_000764	lncRNA	ENSONIT00000004317	ENSONIG00000003427	0.966142	1.35e-06
LNC_000764	lncRNA	ENSONIT00000014085	ENSONIG00000011181	0.972283	5.53e-07
LNC_000764	lncRNA	ENSONIT00000000700	ENSONIG00000000552	0.952283	6.19e-06
LNC_000764	lncRNA	ENSONIT00000007236	ENSONIG00000005737	0.9587	3.26e-06
LNC_000764	lncRNA	ENSONIT00000005422	ENSONIG00000004298	0.961582	2.36e-06
LNC_000764	lncRNA	ENSONIT00000026643	ENSONIG00000021317	0.957909	3.55e-06
LNC_000764	lncRNA	ENSONIT00000003612	ENSONIG00000002883	0.950183	7.49e-06
LNC_000764	lncRNA	ENSONIT00000026087	ENSONIG00000020761	0.985361	3.18e-08
LNC_000764	lncRNA	ENSONIT00000005852	ENSONIG00000004643	0.955669	4.46e-06
LNC_000764	lncRNA	ENSONIT00000003333	ENSONIG00000002661	0.953974	5.27e-06
LNC_000764	lncRNA	ENSONIT00000020315	ENSONIG00000016114	0.959729	2.92e-06
LNC_000764	lncRNA	ENSONIT00000017787	ENSONIG00000014136	0.966262	1.33e-06
LNC_000764	lncRNA	ENSONIT00000025893	ENSONIG00000020567	0.964546	1.65e-06
LNC_000764	lncRNA	ENSONIT00000016492	ENSONIG00000013100	0.978232	1.88e-07
LNC_000764	lncRNA	ENSONIT00000018594	ENSONIG00000014756	0.962298	2.18e-06
LNC_000764	lncRNA	ENSONIT00000014169	ENSONIG00000011252	0.974565	3.77e-07
LNC_000764	lncRNA	ENSONIT00000007046	ENSONIG00000005595	0.965556	1.45e-06
LNC_000764	lncRNA	ENSONIT00000011172	ENSONIG00000008880	0.963869	1.8e-06
LNC_000764	lncRNA	ENSONIT00000022689	ENSONIG00000017992	0.959164	3.1e-06
LNC_000764	lncRNA	ENSONIT00000026778	ENSONIG00000021452	0.953726	5.4e-06
LNC_000764	lncRNA	ENSONIT00000001149	ENSONIG00000000908	0.962316	2.17e-06
LNC_000764	lncRNA	ENSONIT00000025827	ENSONIG00000020501	0.954965	4.79e-06
LNC_000764	lncRNA	ENSONIT00000013265	ENSONIG00000010542	0.985926	2.67e-08
LNC_000764	lncRNA	ENSONIT00000014825	ENSONIG00000011767	0.985582	2.97e-08
LNC_000764	lncRNA	ENSONIT00000005798	ENSONIG00000004602	0.955748	4.43e-06
LNC_000764	lncRNA	ENSONIT00000014827	ENSONIG00000011769	0.950201	7.48e-06
LNC_000764	lncRNA	ENSONIT00000000156	ENSONIG00000000126	0.956046	4.3e-06
LNC_000764	lncRNA	ENSONIT00000026249	ENSONIG00000020923	0.960354	2.72e-06
LNC_000764	lncRNA	ENSONIT00000008876	ENSONIG00000007029	0.955596	4.5e-06
LNC_000764	lncRNA	ENSONIT00000005793	ENSONIG00000004598	0.98012	1.25e-07
LNC_000764	lncRNA	ENSONIT00000023710	ENSONIG00000018815	0.958601	3.3e-06
LNC_000764	lncRNA	ENSONIT00000005504	ENSONIG00000004367	0.959684	2.93e-06
LNC_000764	lncRNA	ENSONIT00000000986	ENSONIG00000000779	0.950634	7.19e-06
LNC_000764	lncRNA	ENSONIT00000013589	ENSONIG00000010800	0.957448	3.72e-06
LNC_000764	lncRNA	ENSONIT00000004997	ENSONIG00000003963	0.967818	1.08e-06
LNC_000764	lncRNA	ENSONIT00000025551	ENSONIG00000020261	0.965847	1.4e-06
LNC_000764	lncRNA	ENSONIT00000007970	ENSONIG00000006316	0.95014	7.52e-06
LNC_000764	lncRNA	ENSONIT00000003519	ENSONIG00000002806	0.96141	2.41e-06
LNC_000764	lncRNA	ENSONIT00000006038	ENSONIG00000004792	0.969896	7.99e-07
LNC_000764	lncRNA	ENSONIT00000015166	ENSONIG00000012039	0.978556	1.76e-07
LNC_000764	lncRNA	ENSONIT00000013585	ENSONIG00000010796	0.97547	3.2e-07
LNC_000764	lncRNA	ENSONIT00000010558	ENSONIG00000008392	0.9801	1.26e-07
LNC_000764	lncRNA	ENSONIT00000024686	ENSONIG00000019591	0.96237	2.16e-06
LNC_000764	lncRNA	ENSONIT00000003898	ENSONIG00000003109	0.951685	6.54e-06
LNC_000764	lncRNA	ENSONIT00000002406	ENSONIG00000001920	0.985742	2.83e-08
LNC_000764	lncRNA	ENSONIT00000013672	ENSONIG00000010862	0.96759	1.11e-06
LNC_000764	lncRNA	ENSONIT00000012277	ENSONIG00000009765	0.954027	5.25e-06
LNC_000764	lncRNA	ENSONIT00000008880	ENSONIG00000007032	0.958219	3.43e-06
LNC_000764	lncRNA	ENSONIT00000014695	ENSONIG00000011663	0.983459	5.5e-08
LNC_000764	lncRNA	ENSONIT00000002130	ENSONIG00000001701	0.980127	1.25e-07
LNC_000764	lncRNA	ENSONIT00000012132	ENSONIG00000009650	0.972231	5.57e-07
LNC_000764	lncRNA	ENSONIT00000007600	ENSONIG00000006031	0.95234	6.15e-06
LNC_000764	lncRNA	ENSONIT00000001614	ENSONIG00000001279	0.973447	4.56e-07
LNC_000764	lncRNA	ENSONIT00000023581	ENSONIG00000018714	0.954321	5.1e-06
LNC_000764	lncRNA	ENSONIT00000002958	ENSONIG00000002365	0.96249	2.13e-06
LNC_000764	lncRNA	ENSONIT00000025880	ENSONIG00000020554	0.960074	2.81e-06
LNC_000764	lncRNA	ENSONIT00000010916	ENSONIG00000008678	0.965339	1.5e-06
LNC_000764	lncRNA	ENSONIT00000008176	ENSONIG00000006481	0.956715	4.02e-06
LNC_000764	lncRNA	ENSONIT00000017397	ENSONIG00000013823	0.966745	1.24e-06
LNC_000764	lncRNA	ENSONIT00000024763	ENSONIG00000019655	0.963471	1.89e-06
LNC_000764	lncRNA	ENSONIT00000012165	ENSONIG00000009678	0.958354	3.38e-06
LNC_000764	lncRNA	ENSONIT00000021511	ENSONIG00000017042	-0.976474	2.66e-07
LNC_000764	lncRNA	ENSONIT00000009599	ENSONIG00000007611	0.974742	3.65e-07
LNC_000764	lncRNA	ENSONIT00000014581	ENSONIG00000011568	0.979802	1.34e-07
LNC_000764	lncRNA	ENSONIT00000015857	ENSONIG00000012586	0.952747	5.93e-06
LNC_000764	lncRNA	ENSONIT00000024607	ENSONIG00000019532	0.951068	6.92e-06
LNC_000764	lncRNA	ENSONIT00000009213	ENSONIG00000007300	0.967514	1.12e-06
LNC_000764	lncRNA	ENSONIT00000003669	ENSONIG00000002928	0.960784	2.59e-06
LNC_000764	lncRNA	ENSONIT00000020027	ENSONIG00000015887	0.980412	1.17e-07
LNC_000764	lncRNA	ENSONIT00000023536	ENSONIG00000018680	0.953843	5.34e-06
LNC_000764	lncRNA	ENSONIT00000002239	ENSONIG00000001789	0.969138	8.92e-07
LNC_000764	lncRNA	ENSONIT00000002443	ENSONIG00000001950	0.96602	1.37e-06
LNC_000764	lncRNA	ENSONIT00000025254	ENSONIG00000020034	0.96847	9.82e-07
LNC_000764	lncRNA	ENSONIT00000012847	ENSONIG00000010211	0.958051	3.49e-06
LNC_000764	lncRNA	ENSONIT00000025270	ENSONIG00000020046	0.959078	3.13e-06
LNC_000764	lncRNA	ENSONIT00000016400	ENSONIG00000013028	0.963496	1.88e-06
LNC_000764	lncRNA	ENSONIT00000017084	ENSONIG00000013574	0.950951	6.99e-06
LNC_000764	lncRNA	ENSONIT00000017983	ENSONIG00000014294	0.9561	4.28e-06
LNC_000764	lncRNA	ENSONIT00000011404	ENSONIG00000009060	0.950018	7.6e-06
LNC_000764	lncRNA	ENSONIT00000011781	ENSONIG00000009369	0.953709	5.41e-06
LNC_000764	lncRNA	ENSONIT00000011427	ENSONIG00000009080	0.958678	3.27e-06
LNC_000764	lncRNA	ENSONIT00000019993	ENSONIG00000015863	0.951749	6.5e-06
LNC_000764	lncRNA	ENSONIT00000004475	ENSONIG00000003553	0.958141	3.46e-06
LNC_000764	lncRNA	ENSONIT00000017491	ENSONIG00000013901	0.974731	3.66e-07
LNC_000764	lncRNA	ENSONIT00000000126	ENSONIG00000000104	0.973751	4.34e-07
LNC_000764	lncRNA	ENSONIT00000006886	ENSONIG00000005476	0.953709	5.41e-06
LNC_000764	lncRNA	ENSONIT00000003632	ENSONIG00000002900	0.968014	1.05e-06
LNC_000764	lncRNA	ENSONIT00000000809	ENSONIG00000000638	0.967414	1.14e-06
LNC_000764	lncRNA	ENSONIT00000023751	ENSONIG00000018846	0.962878	2.03e-06
LNC_000764	lncRNA	ENSONIT00000003950	ENSONIG00000003151	0.952081	6.3e-06
LNC_000764	lncRNA	ENSONIT00000012674	ENSONIG00000010070	0.974535	3.79e-07
LNC_000764	lncRNA	ENSONIT00000022791	ENSONIG00000018072	0.97923	1.52e-07
LNC_000764	lncRNA	ENSONIT00000022119	ENSONIG00000017527	0.950052	7.58e-06
LNC_000764	lncRNA	ENSONIT00000020936	ENSONIG00000016606	0.97885	1.65e-07
LNC_000764	lncRNA	ENSONIT00000020083	ENSONIG00000015930	0.9829	6.39e-08
LNC_000764	lncRNA	ENSONIT00000007303	ENSONIG00000005795	0.971935	5.84e-07
LNC_000764	lncRNA	ENSONIT00000001331	ENSONIG00000001051	0.956896	3.94e-06
LNC_000764	lncRNA	ENSONIT00000023224	ENSONIG00000018431	0.95814	3.46e-06
LNC_000764	lncRNA	ENSONIT00000008310	ENSONIG00000006579	0.951902	6.41e-06
LNC_000764	lncRNA	ENSONIT00000006454	ENSONIG00000005131	0.950539	7.25e-06
LNC_000764	lncRNA	ENSONIT00000009444	ENSONIG00000007484	0.990999	3.6e-09
LNC_000764	lncRNA	ENSONIT00000011851	ENSONIG00000009422	0.956209	4.23e-06
LNC_000764	lncRNA	ENSONIT00000015906	ENSONIG00000012626	0.966665	1.26e-06
LNC_000764	lncRNA	ENSONIT00000021446	ENSONIG00000016993	0.965219	1.52e-06
LNC_000764	lncRNA	ENSONIT00000018633	ENSONIG00000014787	0.961482	2.39e-06
LNC_000764	lncRNA	ENSONIT00000024901	ENSONIG00000019766	0.955415	4.58e-06
LNC_000764	lncRNA	ENSONIT00000000334	ENSONIG00000000263	0.959265	3.07e-06
LNC_000764	lncRNA	ENSONIT00000022757	ENSONIG00000018043	0.970985	6.78e-07
LNC_000764	lncRNA	ENSONIT00000019335	ENSONIG00000015355	0.955679	4.46e-06
LNC_000764	lncRNA	ENSONIT00000019233	ENSONIG00000015271	0.976418	2.69e-07
LNC_000764	lncRNA	ENSONIT00000026086	ENSONIG00000020760	0.963617	1.86e-06
LNC_000764	lncRNA	ENSONIT00000026381	ENSONIG00000021055	0.955795	4.41e-06
LNC_000764	lncRNA	ENSONIT00000000461	ENSONIG00000000367	0.955873	4.37e-06
LNC_000764	lncRNA	ENSONIT00000013663	ENSONIG00000010854	0.957648	3.65e-06
LNC_000764	lncRNA	ENSONIT00000016661	ENSONIG00000013238	0.958379	3.37e-06
LNC_000764	lncRNA	ENSONIT00000004025	ENSONIG00000003208	0.957395	3.74e-06
LNC_000764	lncRNA	ENSONIT00000017556	ENSONIG00000013956	0.967375	1.14e-06
LNC_000764	lncRNA	ENSONIT00000026593	ENSONIG00000021267	0.961579	2.37e-06
LNC_000764	lncRNA	ENSONIT00000002242	ENSONIG00000001792	0.958347	3.39e-06
LNC_000764	lncRNA	ENSONIT00000026536	ENSONIG00000021210	0.954943	4.8e-06
LNC_000764	lncRNA	ENSONIT00000002546	ENSONIG00000002036	0.95338	5.58e-06
LNC_000764	lncRNA	ENSONIT00000022182	ENSONIG00000017578	0.951906	6.41e-06
LNC_000764	lncRNA	ENSONIT00000004807	ENSONIG00000003816	0.969717	8.2e-07
LNC_000764	lncRNA	ENSONIT00000004516	ENSONIG00000003588	0.975739	3.05e-07
LNC_000764	lncRNA	ENSONIT00000012312	ENSONIG00000009793	0.955746	4.43e-06
LNC_000764	lncRNA	ENSONIT00000023765	ENSONIG00000018856	0.951457	6.68e-06
LNC_000764	lncRNA	ENSONIT00000022069	ENSONIG00000017483	0.967963	1.05e-06
LNC_000764	lncRNA	ENSONIT00000004464	ENSONIG00000003544	0.9556	4.5e-06
LNC_000764	lncRNA	ENSONIT00000022473	ENSONIG00000017812	0.96667	1.26e-06
LNC_000764	lncRNA	ENSONIT00000025863	ENSONIG00000020537	0.96177	2.31e-06
LNC_000764	lncRNA	ENSONIT00000019399	ENSONIG00000015406	0.958257	3.42e-06
LNC_000764	lncRNA	ENSONIT00000009267	ENSONIG00000007342	0.9746	3.74e-07
LNC_000764	lncRNA	ENSONIT00000012063	ENSONIG00000009593	0.95631	4.19e-06
LNC_000764	lncRNA	ENSONIT00000020743	ENSONIG00000016455	0.969097	8.98e-07
LNC_000764	lncRNA	ENSONIT00000023458	ENSONIG00000018620	0.973496	4.53e-07
LNC_000764	lncRNA	ENSONIT00000016091	ENSONIG00000012770	0.978641	1.73e-07
LNC_000764	lncRNA	ENSONIT00000026145	ENSONIG00000020819	0.97881	1.67e-07
LNC_000764	lncRNA	ENSONIT00000026144	ENSONIG00000020818	0.965231	1.52e-06
LNC_000764	lncRNA	ENSONIT00000001158	ENSONIG00000000916	0.954755	4.89e-06
LNC_000764	lncRNA	ENSONIT00000008396	ENSONIG00000006641	0.961789	2.31e-06
LNC_000764	lncRNA	ENSONIT00000015033	ENSONIG00000011929	0.97495	3.52e-07
LNC_000764	lncRNA	ENSONIT00000007091	ENSONIG00000005630	0.966951	1.21e-06
LNC_000764	lncRNA	ENSONIT00000010517	ENSONIG00000008357	0.982515	7.05e-08
LNC_000764	lncRNA	ENSONIT00000009156	ENSONIG00000007258	0.983751	5.08e-08
LNC_000764	lncRNA	ENSONIT00000015038	ENSONIG00000011933	0.960392	2.71e-06
LNC_000764	lncRNA	ENSONIT00000010705	ENSONIG00000008508	0.955888	4.37e-06
LNC_000764	lncRNA	ENSONIT00000018301	ENSONIG00000014531	0.974557	3.77e-07
LNC_000764	lncRNA	ENSONIT00000013873	ENSONIG00000011017	0.964584	1.65e-06
LNC_000764	lncRNA	ENSONIT00000001628	ENSONIG00000001290	0.966535	1.28e-06
LNC_000764	lncRNA	ENSONIT00000012403	ENSONIG00000009864	0.955021	4.76e-06
LNC_000764	lncRNA	ENSONIT00000004653	ENSONIG00000003698	0.969854	8.04e-07
LNC_000764	lncRNA	ENSONIT00000009718	ENSONIG00000007706	0.950225	7.46e-06
LNC_000764	lncRNA	ENSONIT00000000822	ENSONIG00000000649	0.97023	7.6e-07
LNC_000764	lncRNA	ENSONIT00000015218	ENSONIG00000012080	0.981965	8.1e-08
LNC_000764	lncRNA	ENSONIT00000023856	ENSONIG00000018927	0.950887	7.03e-06
LNC_000764	lncRNA	ENSONIT00000020496	ENSONIG00000016267	0.957653	3.64e-06
LNC_000764	lncRNA	ENSONIT00000022563	ENSONIG00000017886	0.963207	1.95e-06
LNC_000764	lncRNA	ENSONIT00000020261	ENSONIG00000016069	0.970421	7.39e-07
LNC_000764	lncRNA	ENSONIT00000008116	ENSONIG00000006432	0.960411	2.7e-06
LNC_000764	lncRNA	ENSONIT00000013547	ENSONIG00000010767	0.957376	3.75e-06
LNC_000764	lncRNA	ENSONIT00000021499	ENSONIG00000017031	0.969968	7.9e-07
LNC_000764	lncRNA	ENSONIT00000013233	ENSONIG00000010519	0.970369	7.44e-07
LNC_000764	lncRNA	ENSONIT00000023994	ENSONIG00000019042	0.953694	5.42e-06
LNC_000764	lncRNA	ENSONIT00000026047	ENSONIG00000020721	0.980642	1.11e-07
LNC_000764	lncRNA	ENSONIT00000023774	ENSONIG00000018864	0.970594	7.19e-07
LNC_000764	lncRNA	ENSONIT00000020310	ENSONIG00000016110	0.957043	3.88e-06
LNC_000764	lncRNA	ENSONIT00000009402	ENSONIG00000007454	0.952146	6.27e-06
LNC_000764	lncRNA	ENSONIT00000009792	ENSONIG00000007767	0.976067	2.87e-07
LNC_000764	lncRNA	ENSONIT00000012458	ENSONIG00000009906	0.955552	4.52e-06
LNC_000764	lncRNA	ENSONIT00000004264	ENSONIG00000003385	0.953282	5.63e-06
LNC_000764	lncRNA	ENSONIT00000015619	ENSONIG00000012390	0.974567	3.77e-07
LNC_000764	lncRNA	ENSONIT00000007932	ENSONIG00000006289	0.953677	5.43e-06
LNC_000764	lncRNA	ENSONIT00000026280	ENSONIG00000020954	0.971933	5.84e-07
LNC_000764	lncRNA	ENSONIT00000015455	ENSONIG00000012262	0.950501	7.28e-06
LNC_000764	lncRNA	ENSONIT00000024877	ENSONIG00000019746	0.98939	7.53e-09
LNC_000764	lncRNA	ENSONIT00000010151	ENSONIG00000008052	0.977205	2.31e-07
LNC_000764	lncRNA	ENSONIT00000025751	ENSONIG00000020425	0.958778	3.23e-06
LNC_000764	lncRNA	ENSONIT00000006249	ENSONIG00000004966	0.951624	6.57e-06
LNC_000764	lncRNA	ENSONIT00000012795	ENSONIG00000010165	0.958858	3.21e-06
LNC_000764	lncRNA	ENSONIT00000005970	ENSONIG00000004737	0.967946	1.06e-06
LNC_000764	lncRNA	ENSONIT00000019017	ENSONIG00000015097	0.955581	4.5e-06
LNC_000764	lncRNA	ENSONIT00000006243	ENSONIG00000004961	0.955416	4.58e-06
LNC_000764	lncRNA	ENSONIT00000018251	ENSONIG00000014495	0.952649	5.98e-06
LNC_000764	lncRNA	ENSONIT00000022988	ENSONIG00000018236	0.978664	1.72e-07
LNC_000764	lncRNA	ENSONIT00000011552	ENSONIG00000009183	0.974328	3.93e-07
LNC_000764	lncRNA	ENSONIT00000009225	ENSONIG00000007309	0.957329	3.77e-06
LNC_000764	lncRNA	ENSONIT00000026516	ENSONIG00000021190	0.971527	6.23e-07
LNC_000764	lncRNA	ENSONIT00000012431	ENSONIG00000009885	0.954641	4.94e-06
LNC_000764	lncRNA	ENSONIT00000007031	ENSONIG00000005587	0.956641	4.05e-06
LNC_000764	lncRNA	ENSONIT00000004380	ENSONIG00000003477	0.971276	6.48e-07
LNC_000764	lncRNA	ENSONIT00000012236	ENSONIG00000009736	0.953274	5.64e-06
LNC_000764	lncRNA	ENSONIT00000000835	ENSONIG00000000661	0.964879	1.59e-06
LNC_000764	lncRNA	ENSONIT00000004070	ENSONIG00000003241	0.962255	2.19e-06
LNC_000764	lncRNA	ENSONIT00000001599	ENSONIG00000001269	0.964135	1.74e-06
LNC_000764	lncRNA	ENSONIT00000020159	ENSONIG00000015992	0.953623	5.45e-06
LNC_000764	lncRNA	ENSONIT00000011720	ENSONIG00000009315	0.981008	1.02e-07
LNC_000764	lncRNA	ENSONIT00000015821	ENSONIG00000012556	0.96702	1.2e-06
LNC_000764	lncRNA	ENSONIT00000026346	ENSONIG00000021020	0.988112	1.25e-08
LNC_000764	lncRNA	ENSONIT00000026266	ENSONIG00000020940	0.950044	7.58e-06
LNC_000764	lncRNA	ENSONIT00000013205	ENSONIG00000010496	0.950434	7.32e-06
LNC_000764	lncRNA	ENSONIT00000005060	ENSONIG00000004012	0.96366	1.85e-06
LNC_000764	lncRNA	ENSONIT00000004067	ENSONIG00000003238	0.967291	1.16e-06
LNC_000764	lncRNA	ENSONIT00000002302	ENSONIG00000001843	0.974338	3.92e-07
LNC_000764	lncRNA	ENSONIT00000018152	ENSONIG00000014425	0.951437	6.69e-06
LNC_000764	lncRNA	ENSONIT00000006509	ENSONIG00000005176	0.951011	6.95e-06
LNC_000764	lncRNA	ENSONIT00000012004	ENSONIG00000009548	0.952519	6.05e-06
LNC_000764	lncRNA	ENSONIT00000024950	ENSONIG00000019802	0.951949	6.38e-06
LNC_000764	lncRNA	ENSONIT00000015429	ENSONIG00000012239	0.95645	4.13e-06
LNC_000764	lncRNA	ENSONIT00000019060	ENSONIG00000015132	0.962146	2.21e-06
LNC_000764	lncRNA	ENSONIT00000026129	ENSONIG00000020803	0.962055	2.24e-06
LNC_000764	lncRNA	ENSONIT00000014850	ENSONIG00000011786	0.967513	1.12e-06
LNC_000764	lncRNA	ENSONIT00000010198	ENSONIG00000008088	0.960738	2.6e-06
LNC_000764	lncRNA	ENSONIT00000024400	ENSONIG00000019368	0.954944	4.8e-06
LNC_000764	lncRNA	ENSONIT00000017779	ENSONIG00000014129	0.975905	2.96e-07
LNC_000103	lncRNA	ENSONIT00000014755	ENSONIG00000011707	0.957913	3.55e-06
LNC_000103	lncRNA	ENSONIT00000021765	ENSONIG00000017242	0.953208	5.67e-06
LNC_000103	lncRNA	ENSONIT00000003685	ENSONIG00000002943	0.957083	3.87e-06
LNC_000215	lncRNA	ENSONIT00000012830	ENSONIG00000010196	0.953867	5.33e-06
LNC_000215	lncRNA	ENSONIT00000014566	ENSONIG00000011556	0.965803	1.41e-06
LNC_000215	lncRNA	ENSONIT00000014005	ENSONIG00000011116	0.968291	1.01e-06
LNC_000215	lncRNA	ENSONIT00000010254	ENSONIG00000008136	0.973935	4.2e-07
LNC_000215	lncRNA	ENSONIT00000012633	ENSONIG00000010037	0.954747	4.89e-06
LNC_000215	lncRNA	ENSONIT00000000673	ENSONIG00000000528	0.96896	9.16e-07
LNC_000215	lncRNA	ENSONIT00000010259	ENSONIG00000008140	0.952724	5.94e-06
LNC_000215	lncRNA	ENSONIT00000019688	ENSONIG00000015630	0.953098	5.73e-06
LNC_000215	lncRNA	ENSONIT00000017359	ENSONIG00000013792	0.953525	5.5e-06
LNC_000215	lncRNA	ENSONIT00000013111	ENSONIG00000010423	0.971468	6.29e-07
LNC_000215	lncRNA	ENSONIT00000015743	ENSONIG00000012491	0.962664	2.08e-06
LNC_000215	lncRNA	ENSONIT00000003170	ENSONIG00000002531	0.963854	1.8e-06
LNC_000215	lncRNA	ENSONIT00000005923	ENSONIG00000004699	0.975251	3.33e-07
LNC_000215	lncRNA	ENSONIT00000011151	ENSONIG00000008862	0.950225	7.46e-06
LNC_000215	lncRNA	ENSONIT00000022542	ENSONIG00000017869	0.953658	5.44e-06
LNC_000215	lncRNA	ENSONIT00000002165	ENSONIG00000001730	0.968592	9.65e-07
LNC_000215	lncRNA	ENSONIT00000001608	ENSONIG00000001275	0.954575	4.97e-06
LNC_000215	lncRNA	ENSONIT00000001764	ENSONIG00000001399	0.966669	1.26e-06
LNC_000215	lncRNA	ENSONIT00000015973	ENSONIG00000012678	0.957562	3.68e-06
LNC_000215	lncRNA	ENSONIT00000026757	ENSONIG00000021431	0.957167	3.83e-06
LNC_000215	lncRNA	ENSONIT00000004246	ENSONIG00000003371	0.958572	3.31e-06
LNC_000215	lncRNA	ENSONIT00000007642	ENSONIG00000006064	0.96312	1.97e-06
LNC_000215	lncRNA	ENSONIT00000008132	ENSONIG00000006447	0.955918	4.35e-06
LNC_000215	lncRNA	ENSONIT00000019940	ENSONIG00000015827	0.95677	3.99e-06
LNC_000215	lncRNA	ENSONIT00000019943	ENSONIG00000015830	0.982642	6.83e-08
LNC_000215	lncRNA	ENSONIT00000025121	ENSONIG00000019927	0.981696	8.66e-08
LNC_000215	lncRNA	ENSONIT00000024658	ENSONIG00000019571	0.959405	3.02e-06
LNC_000215	lncRNA	ENSONIT00000024415	ENSONIG00000019379	0.961016	2.52e-06
LNC_000215	lncRNA	ENSONIT00000013896	ENSONIG00000011038	0.957044	3.88e-06
LNC_000215	lncRNA	ENSONIT00000005273	ENSONIG00000004186	0.950768	7.11e-06
LNC_000215	lncRNA	ENSONIT00000008329	ENSONIG00000006596	0.985435	3.11e-08
LNC_000215	lncRNA	ENSONIT00000014846	ENSONIG00000011782	0.953032	5.77e-06
LNC_000215	lncRNA	ENSONIT00000006385	ENSONIG00000005073	0.959417	3.02e-06
LNC_000215	lncRNA	ENSONIT00000004063	ENSONIG00000003234	0.957951	3.53e-06
LNC_000215	lncRNA	ENSONIT00000007186	ENSONIG00000005699	0.961414	2.41e-06
LNC_000215	lncRNA	ENSONIT00000008528	ENSONIG00000006749	0.97365	4.41e-07
LNC_000215	lncRNA	ENSONIT00000006117	ENSONIG00000004858	0.956955	3.92e-06
LNC_000215	lncRNA	ENSONIT00000017358	ENSONIG00000013791	0.957038	3.88e-06
LNC_000215	lncRNA	ENSONIT00000006113	ENSONIG00000004856	0.958157	3.46e-06
LNC_000215	lncRNA	ENSONIT00000017138	ENSONIG00000013614	0.970485	7.31e-07
LNC_000215	lncRNA	ENSONIT00000013943	ENSONIG00000011069	0.965492	1.47e-06
LNC_000215	lncRNA	ENSONIT00000006304	ENSONIG00000005009	0.959806	2.89e-06
LNC_000215	lncRNA	ENSONIT00000011668	ENSONIG00000009270	0.964138	1.74e-06
LNC_000215	lncRNA	ENSONIT00000011781	ENSONIG00000009369	0.950642	7.19e-06
LNC_000215	lncRNA	ENSONIT00000018972	ENSONIG00000015058	0.965023	1.56e-06
LNC_000215	lncRNA	ENSONIT00000008454	ENSONIG00000006689	0.980122	1.25e-07
LNC_000215	lncRNA	ENSONIT00000017779	ENSONIG00000014129	0.952115	6.28e-06
LNC_000215	lncRNA	ENSONIT00000007682	ENSONIG00000006092	0.955072	4.74e-06
LNC_000215	lncRNA	ENSONIT00000017796	ENSONIG00000014143	0.962438	2.14e-06
LNC_000215	lncRNA	ENSONIT00000004068	ENSONIG00000003239	0.968328	1e-06
LNC_000215	lncRNA	ENSONIT00000025949	ENSONIG00000020623	0.976938	2.43e-07
LNC_000215	lncRNA	ENSONIT00000000677	ENSONIG00000000532	0.960138	2.79e-06
LNC_000215	lncRNA	ENSONIT00000005933	ENSONIG00000004707	0.956213	4.23e-06
LNC_000215	lncRNA	ENSONIT00000020515	ENSONIG00000016281	0.951998	6.35e-06
LNC_000215	lncRNA	ENSONIT00000003667	ENSONIG00000002926	0.967955	1.06e-06
LNC_000215	lncRNA	ENSONIT00000026587	ENSONIG00000021261	0.959567	2.97e-06
LNC_000215	lncRNA	ENSONIT00000000809	ENSONIG00000000638	0.954575	4.97e-06
LNC_000215	lncRNA	ENSONIT00000012056	ENSONIG00000009587	0.96509	1.54e-06
LNC_000215	lncRNA	ENSONIT00000025499	ENSONIG00000020222	0.96779	1.08e-06
LNC_000215	lncRNA	ENSONIT00000001469	ENSONIG00000001162	0.953378	5.58e-06
LNC_000215	lncRNA	ENSONIT00000011971	ENSONIG00000009522	0.988598	1.04e-08
LNC_000215	lncRNA	ENSONIT00000023098	ENSONIG00000018327	0.984367	4.27e-08
LNC_000215	lncRNA	ENSONIT00000017571	ENSONIG00000013970	0.959329	3.05e-06
LNC_000215	lncRNA	ENSONIT00000008860	ENSONIG00000007018	0.953122	5.72e-06
LNC_000215	lncRNA	ENSONIT00000010398	ENSONIG00000008254	0.963974	1.78e-06
LNC_000215	lncRNA	ENSONIT00000006496	ENSONIG00000005165	0.96379	1.82e-06
LNC_000215	lncRNA	ENSONIT00000022810	ENSONIG00000018089	0.959535	2.98e-06
LNC_000215	lncRNA	ENSONIT00000002190	ENSONIG00000001748	0.956542	4.09e-06
LNC_000215	lncRNA	ENSONIT00000025259	ENSONIG00000020038	0.950093	7.55e-06
LNC_000215	lncRNA	ENSONIT00000002197	ENSONIG00000001753	0.954965	4.79e-06
LNC_000215	lncRNA	ENSONIT00000005537	ENSONIG00000004396	0.956326	4.18e-06
LNC_000215	lncRNA	ENSONIT00000010888	ENSONIG00000008654	0.968109	1.03e-06
LNC_000215	lncRNA	ENSONIT00000024017	ENSONIG00000019059	0.966329	1.32e-06
LNC_000215	lncRNA	ENSONIT00000024573	ENSONIG00000019505	0.956072	4.29e-06
LNC_000215	lncRNA	ENSONIT00000015246	ENSONIG00000012102	0.95655	4.08e-06
LNC_000215	lncRNA	ENSONIT00000024258	ENSONIG00000019258	0.959053	3.14e-06
LNC_000215	lncRNA	ENSONIT00000014085	ENSONIG00000011181	0.964814	1.6e-06
LNC_000215	lncRNA	ENSONIT00000012530	ENSONIG00000009958	0.964415	1.68e-06
LNC_000215	lncRNA	ENSONIT00000016282	ENSONIG00000012931	0.9566	4.06e-06
LNC_000215	lncRNA	ENSONIT00000006204	ENSONIG00000004932	0.961068	2.51e-06
LNC_000215	lncRNA	ENSONIT00000013669	ENSONIG00000010859	0.963768	1.82e-06
LNC_000215	lncRNA	ENSONIT00000002343	ENSONIG00000001873	0.958027	3.5e-06
LNC_000215	lncRNA	ENSONIT00000025802	ENSONIG00000020476	0.971153	6.6e-07
LNC_000215	lncRNA	ENSONIT00000026086	ENSONIG00000020760	0.974324	3.93e-07
LNC_000215	lncRNA	ENSONIT00000017478	ENSONIG00000013890	0.958045	3.5e-06
LNC_000215	lncRNA	ENSONIT00000026081	ENSONIG00000020755	0.963617	1.86e-06
LNC_000215	lncRNA	ENSONIT00000004855	ENSONIG00000003852	0.970213	7.62e-07
LNC_000215	lncRNA	ENSONIT00000016497	ENSONIG00000013104	0.979013	1.6e-07
LNC_000215	lncRNA	ENSONIT00000010906	ENSONIG00000008669	0.975449	3.22e-07
LNC_000215	lncRNA	ENSONIT00000011173	ENSONIG00000008881	0.96024	2.75e-06
LNC_000215	lncRNA	ENSONIT00000009225	ENSONIG00000007309	0.952314	6.17e-06
LNC_000215	lncRNA	ENSONIT00000026779	ENSONIG00000021453	0.981663	8.73e-08
LNC_000215	lncRNA	ENSONIT00000007600	ENSONIG00000006031	0.95123	6.82e-06
LNC_000215	lncRNA	ENSONIT00000014827	ENSONIG00000011769	0.984174	4.52e-08
LNC_000215	lncRNA	ENSONIT00000008698	ENSONIG00000006889	0.954836	4.85e-06
LNC_000215	lncRNA	ENSONIT00000005797	ENSONIG00000004601	0.956574	4.07e-06
LNC_000215	lncRNA	ENSONIT00000023253	ENSONIG00000018455	0.977905	2.01e-07
LNC_000215	lncRNA	ENSONIT00000025828	ENSONIG00000020502	0.96745	1.13e-06
LNC_000215	lncRNA	ENSONIT00000019620	ENSONIG00000015578	0.974321	3.93e-07
LNC_000215	lncRNA	ENSONIT00000000986	ENSONIG00000000779	0.965104	1.54e-06
LNC_000215	lncRNA	ENSONIT00000025551	ENSONIG00000020261	0.970058	7.8e-07
LNC_000215	lncRNA	ENSONIT00000021691	ENSONIG00000017184	0.993058	1.12e-09
LNC_000215	lncRNA	ENSONIT00000006038	ENSONIG00000004792	0.972419	5.41e-07
LNC_000215	lncRNA	ENSONIT00000004302	ENSONIG00000003415	0.956088	4.28e-06
LNC_000215	lncRNA	ENSONIT00000015166	ENSONIG00000012039	0.970673	7.11e-07
LNC_000215	lncRNA	ENSONIT00000013585	ENSONIG00000010796	0.952915	5.83e-06
LNC_000215	lncRNA	ENSONIT00000015256	ENSONIG00000012110	0.963998	1.77e-06
LNC_000215	lncRNA	ENSONIT00000005297	ENSONIG00000004206	0.95214	6.27e-06
LNC_000215	lncRNA	ENSONIT00000003332	ENSONIG00000002660	0.958691	3.26e-06
LNC_000215	lncRNA	ENSONIT00000019987	ENSONIG00000015859	0.978053	1.95e-07
LNC_000215	lncRNA	ENSONIT00000014699	ENSONIG00000011666	0.970254	7.57e-07
LNC_000215	lncRNA	ENSONIT00000020901	ENSONIG00000016581	0.951877	6.42e-06
LNC_000215	lncRNA	ENSONIT00000012903	ENSONIG00000010253	0.961403	2.41e-06
LNC_000215	lncRNA	ENSONIT00000008572	ENSONIG00000006788	0.966214	1.34e-06
LNC_000215	lncRNA	ENSONIT00000000133	ENSONIG00000000109	0.983194	5.91e-08
LNC_000215	lncRNA	ENSONIT00000024688	ENSONIG00000019592	0.968765	9.41e-07
LNC_000215	lncRNA	ENSONIT00000009606	ENSONIG00000007617	0.95272	5.94e-06
LNC_000215	lncRNA	ENSONIT00000021046	ENSONIG00000016691	0.959024	3.15e-06
LNC_000215	lncRNA	ENSONIT00000011902	ENSONIG00000009466	0.960299	2.74e-06
LNC_000215	lncRNA	ENSONIT00000005999	ENSONIG00000004765	0.982296	7.46e-08
LNC_000215	lncRNA	ENSONIT00000009072	ENSONIG00000007191	0.961928	2.27e-06
LNC_000215	lncRNA	ENSONIT00000025880	ENSONIG00000020554	0.970328	7.49e-07
LNC_000215	lncRNA	ENSONIT00000010046	ENSONIG00000007968	0.975576	3.14e-07
LNC_000215	lncRNA	ENSONIT00000017110	ENSONIG00000013593	0.96273	2.07e-06
LNC_000215	lncRNA	ENSONIT00000008440	ENSONIG00000006677	0.954062	5.23e-06
LNC_000215	lncRNA	ENSONIT00000025967	ENSONIG00000020641	0.951952	6.38e-06
LNC_000215	lncRNA	ENSONIT00000008176	ENSONIG00000006481	0.95357	5.48e-06
LNC_000215	lncRNA	ENSONIT00000018851	ENSONIG00000014960	0.960572	2.65e-06
LNC_000215	lncRNA	ENSONIT00000014919	ENSONIG00000011839	0.972637	5.22e-07
LNC_000215	lncRNA	ENSONIT00000007958	ENSONIG00000006307	0.966407	1.3e-06
LNC_000215	lncRNA	ENSONIT00000007638	ENSONIG00000006061	0.98724	1.72e-08
LNC_000215	lncRNA	ENSONIT00000022032	ENSONIG00000017455	-0.958552	3.31e-06
LNC_000215	lncRNA	ENSONIT00000019136	ENSONIG00000015189	0.955467	4.56e-06
LNC_000215	lncRNA	ENSONIT00000023733	ENSONIG00000018832	0.963587	1.86e-06
LNC_000215	lncRNA	ENSONIT00000023732	ENSONIG00000018831	0.971273	6.48e-07
LNC_000215	lncRNA	ENSONIT00000023121	ENSONIG00000018345	0.975204	3.36e-07
LNC_000215	lncRNA	ENSONIT00000000855	ENSONIG00000000676	0.955807	4.4e-06
LNC_000215	lncRNA	ENSONIT00000006924	ENSONIG00000005508	0.965176	1.53e-06
LNC_000215	lncRNA	ENSONIT00000021007	ENSONIG00000016661	0.976616	2.59e-07
LNC_000215	lncRNA	ENSONIT00000014746	ENSONIG00000011701	0.968916	9.21e-07
LNC_000215	lncRNA	ENSONIT00000018301	ENSONIG00000014531	0.969932	7.94e-07
LNC_000215	lncRNA	ENSONIT00000006699	ENSONIG00000005323	0.979285	1.51e-07
LNC_000215	lncRNA	ENSONIT00000020877	ENSONIG00000016563	0.957755	3.61e-06
LNC_000215	lncRNA	ENSONIT00000023662	ENSONIG00000018777	0.956757	4e-06
LNC_000215	lncRNA	ENSONIT00000026393	ENSONIG00000021067	0.963222	1.95e-06
LNC_000215	lncRNA	ENSONIT00000012847	ENSONIG00000010211	0.965044	1.55e-06
LNC_000215	lncRNA	ENSONIT00000001796	ENSONIG00000001427	0.955237	4.66e-06
LNC_000215	lncRNA	ENSONIT00000005513	ENSONIG00000004375	0.957529	3.69e-06
LNC_000215	lncRNA	ENSONIT00000000824	ENSONIG00000000651	0.962638	2.09e-06
LNC_000215	lncRNA	ENSONIT00000019249	ENSONIG00000015284	0.958444	3.35e-06
LNC_000215	lncRNA	ENSONIT00000018573	ENSONIG00000014738	0.956441	4.13e-06
LNC_000215	lncRNA	ENSONIT00000016400	ENSONIG00000013028	0.95055	7.25e-06
LNC_000215	lncRNA	ENSONIT00000014892	ENSONIG00000011820	0.962884	2.03e-06
LNC_000215	lncRNA	ENSONIT00000006353	ENSONIG00000005046	0.964187	1.73e-06
LNC_000215	lncRNA	ENSONIT00000015272	ENSONIG00000012121	0.978713	1.7e-07
LNC_000215	lncRNA	ENSONIT00000016434	ENSONIG00000013057	0.967334	1.15e-06
LNC_000215	lncRNA	ENSONIT00000026696	ENSONIG00000021370	0.95643	4.13e-06
LNC_000215	lncRNA	ENSONIT00000021130	ENSONIG00000016758	0.958264	3.42e-06
LNC_000215	lncRNA	ENSONIT00000012575	ENSONIG00000009990	0.964198	1.73e-06
LNC_000215	lncRNA	ENSONIT00000005732	ENSONIG00000004551	0.95432	5.1e-06
LNC_000215	lncRNA	ENSONIT00000011115	ENSONIG00000008832	0.968448	9.85e-07
LNC_000215	lncRNA	ENSONIT00000023751	ENSONIG00000018846	0.951581	6.6e-06
LNC_000215	lncRNA	ENSONIT00000009156	ENSONIG00000007258	0.952052	6.32e-06
LNC_000215	lncRNA	ENSONIT00000020529	ENSONIG00000016293	0.96609	1.36e-06
LNC_000215	lncRNA	ENSONIT00000000435	ENSONIG00000000347	0.977438	2.21e-07
LNC_000215	lncRNA	ENSONIT00000021169	ENSONIG00000016785	0.96033	2.73e-06
LNC_000215	lncRNA	ENSONIT00000019930	ENSONIG00000015819	0.952079	6.31e-06
LNC_000215	lncRNA	ENSONIT00000008166	ENSONIG00000006474	0.982512	7.06e-08
LNC_000215	lncRNA	ENSONIT00000013248	ENSONIG00000010531	0.959543	2.98e-06
LNC_000215	lncRNA	ENSONIT00000009444	ENSONIG00000007484	0.95824	3.43e-06
LNC_000215	lncRNA	ENSONIT00000005236	ENSONIG00000004154	0.95862	3.29e-06
LNC_000215	lncRNA	ENSONIT00000018633	ENSONIG00000014787	0.961374	2.42e-06
LNC_000215	lncRNA	ENSONIT00000021520	ENSONIG00000017050	0.966322	1.32e-06
LNC_000215	lncRNA	ENSONIT00000004044	ENSONIG00000003221	0.96001	2.83e-06
LNC_000215	lncRNA	ENSONIT00000015773	ENSONIG00000012517	0.983672	5.19e-08
LNC_000215	lncRNA	ENSONIT00000020941	ENSONIG00000016610	0.955873	4.37e-06
LNC_000215	lncRNA	ENSONIT00000011986	ENSONIG00000009531	0.966014	1.37e-06
LNC_000215	lncRNA	ENSONIT00000016290	ENSONIG00000012938	0.966956	1.21e-06
LNC_000215	lncRNA	ENSONIT00000011059	ENSONIG00000008789	0.97426	3.97e-07
LNC_000215	lncRNA	ENSONIT00000013994	ENSONIG00000011110	0.970151	7.69e-07
LNC_000215	lncRNA	ENSONIT00000005504	ENSONIG00000004367	0.959223	3.08e-06
LNC_000215	lncRNA	ENSONIT00000002242	ENSONIG00000001792	0.968132	1.03e-06
LNC_000215	lncRNA	ENSONIT00000000681	ENSONIG00000000536	0.964532	1.66e-06
LNC_000215	lncRNA	ENSONIT00000025225	ENSONIG00000020015	0.955375	4.6e-06
LNC_000215	lncRNA	ENSONIT00000016711	ENSONIG00000013275	0.951707	6.53e-06
LNC_000215	lncRNA	ENSONIT00000000304	ENSONIG00000000238	0.961161	2.48e-06
LNC_000215	lncRNA	ENSONIT00000017420	ENSONIG00000013842	0.973202	4.75e-07
LNC_000215	lncRNA	ENSONIT00000008622	ENSONIG00000006830	0.963842	1.81e-06
LNC_000215	lncRNA	ENSONIT00000014421	ENSONIG00000011450	0.950202	7.48e-06
LNC_000215	lncRNA	ENSONIT00000001188	ENSONIG00000000941	0.966844	1.23e-06
LNC_000215	lncRNA	ENSONIT00000004516	ENSONIG00000003588	0.959986	2.83e-06
LNC_000215	lncRNA	ENSONIT00000008654	ENSONIG00000006854	0.972395	5.43e-07
LNC_000215	lncRNA	ENSONIT00000023765	ENSONIG00000018856	0.953533	5.5e-06
LNC_000215	lncRNA	ENSONIT00000022069	ENSONIG00000017483	0.959631	2.95e-06
LNC_000215	lncRNA	ENSONIT00000000442	ENSONIG00000000352	0.960376	2.71e-06
LNC_000215	lncRNA	ENSONIT00000000843	ENSONIG00000000667	0.971702	6.06e-07
LNC_000215	lncRNA	ENSONIT00000020259	ENSONIG00000016068	0.957661	3.64e-06
LNC_000215	lncRNA	ENSONIT00000025863	ENSONIG00000020537	0.960801	2.59e-06
LNC_000215	lncRNA	ENSONIT00000008306	ENSONIG00000006576	0.957047	3.88e-06
LNC_000215	lncRNA	ENSONIT00000022267	ENSONIG00000017642	0.953704	5.41e-06
LNC_000215	lncRNA	ENSONIT00000014329	ENSONIG00000011377	0.970744	7.03e-07
LNC_000215	lncRNA	ENSONIT00000025972	ENSONIG00000020646	0.960792	2.59e-06
LNC_000215	lncRNA	ENSONIT00000017383	ENSONIG00000013811	0.976749	2.52e-07
LNC_000215	lncRNA	ENSONIT00000024748	ENSONIG00000019642	0.9598	2.89e-06
LNC_000215	lncRNA	ENSONIT00000006862	ENSONIG00000005458	0.962736	2.06e-06
LNC_000215	lncRNA	ENSONIT00000026144	ENSONIG00000020818	0.951877	6.42e-06
LNC_000215	lncRNA	ENSONIT00000024743	ENSONIG00000019638	0.959226	3.08e-06
LNC_000215	lncRNA	ENSONIT00000019020	ENSONIG00000015099	0.956597	4.06e-06
LNC_000215	lncRNA	ENSONIT00000012069	ENSONIG00000009599	0.98405	4.68e-08
LNC_000215	lncRNA	ENSONIT00000018026	ENSONIG00000014325	0.961605	2.36e-06
LNC_000215	lncRNA	ENSONIT00000024583	ENSONIG00000019513	0.964186	1.73e-06
LNC_000215	lncRNA	ENSONIT00000015368	ENSONIG00000012190	0.955018	4.76e-06
LNC_000215	lncRNA	ENSONIT00000015033	ENSONIG00000011929	0.951991	6.36e-06
LNC_000215	lncRNA	ENSONIT00000002777	ENSONIG00000002225	0.95994	2.85e-06
LNC_000215	lncRNA	ENSONIT00000010198	ENSONIG00000008088	0.956401	4.15e-06
LNC_000215	lncRNA	ENSONIT00000018732	ENSONIG00000014867	0.95214	6.27e-06
LNC_000215	lncRNA	ENSONIT00000003892	ENSONIG00000003105	0.951536	6.63e-06
LNC_000215	lncRNA	ENSONIT00000019005	ENSONIG00000015087	0.964166	1.74e-06
LNC_000215	lncRNA	ENSONIT00000019007	ENSONIG00000015089	0.966477	1.29e-06
LNC_000215	lncRNA	ENSONIT00000004736	ENSONIG00000003762	0.956827	3.97e-06
LNC_000215	lncRNA	ENSONIT00000003716	ENSONIG00000002966	0.951239	6.81e-06
LNC_000215	lncRNA	ENSONIT00000019464	ENSONIG00000015457	0.958771	3.24e-06
LNC_000215	lncRNA	ENSONIT00000004653	ENSONIG00000003698	0.957733	3.61e-06
LNC_000215	lncRNA	ENSONIT00000009714	ENSONIG00000007702	0.964361	1.69e-06
LNC_000215	lncRNA	ENSONIT00000004185	ENSONIG00000003325	0.959892	2.86e-06
LNC_000215	lncRNA	ENSONIT00000005217	ENSONIG00000004137	0.965849	1.4e-06
LNC_000215	lncRNA	ENSONIT00000007573	ENSONIG00000006007	0.951598	6.59e-06
LNC_000215	lncRNA	ENSONIT00000008788	ENSONIG00000006964	0.968358	9.97e-07
LNC_000215	lncRNA	ENSONIT00000022539	ENSONIG00000017866	0.967811	1.08e-06
LNC_000215	lncRNA	ENSONIT00000012086	ENSONIG00000009612	0.971498	6.26e-07
LNC_000215	lncRNA	ENSONIT00000006484	ENSONIG00000005156	0.9818	8.44e-08
LNC_000215	lncRNA	ENSONIT00000014423	ENSONIG00000011452	0.956014	4.31e-06
LNC_000215	lncRNA	ENSONIT00000015894	ENSONIG00000012617	0.963674	1.84e-06
LNC_000215	lncRNA	ENSONIT00000026600	ENSONIG00000021274	0.959799	2.89e-06
LNC_000215	lncRNA	ENSONIT00000003836	ENSONIG00000003064	0.951867	6.43e-06
LNC_000215	lncRNA	ENSONIT00000022563	ENSONIG00000017886	0.957779	3.6e-06
LNC_000215	lncRNA	ENSONIT00000009653	ENSONIG00000007655	0.96453	1.66e-06
LNC_000215	lncRNA	ENSONIT00000003007	ENSONIG00000002404	0.970686	7.09e-07
LNC_000215	lncRNA	ENSONIT00000026259	ENSONIG00000020933	0.950623	7.2e-06
LNC_000215	lncRNA	ENSONIT00000009684	ENSONIG00000007678	0.974217	4e-07
LNC_000215	lncRNA	ENSONIT00000021499	ENSONIG00000017031	0.956305	4.19e-06
LNC_000215	lncRNA	ENSONIT00000013233	ENSONIG00000010519	0.960134	2.79e-06
LNC_000215	lncRNA	ENSONIT00000006454	ENSONIG00000005131	0.952238	6.21e-06
LNC_000215	lncRNA	ENSONIT00000001749	ENSONIG00000001387	0.980105	1.26e-07
LNC_000215	lncRNA	ENSONIT00000025518	ENSONIG00000020236	0.962985	2e-06
LNC_000215	lncRNA	ENSONIT00000023994	ENSONIG00000019042	0.967145	1.18e-06
LNC_000215	lncRNA	ENSONIT00000025605	ENSONIG00000020306	0.9513	6.77e-06
LNC_000215	lncRNA	ENSONIT00000008013	ENSONIG00000006352	0.968081	1.04e-06
LNC_000215	lncRNA	ENSONIT00000005354	ENSONIG00000004249	0.963449	1.89e-06
LNC_000215	lncRNA	ENSONIT00000012031	ENSONIG00000009566	0.982376	7.31e-08
LNC_000215	lncRNA	ENSONIT00000023114	ENSONIG00000018340	0.959355	3.04e-06
LNC_000215	lncRNA	ENSONIT00000001423	ENSONIG00000001125	0.951939	6.39e-06
LNC_000215	lncRNA	ENSONIT00000009395	ENSONIG00000007450	0.96643	1.3e-06
LNC_000215	lncRNA	ENSONIT00000017742	ENSONIG00000014102	0.950273	7.43e-06
LNC_000215	lncRNA	ENSONIT00000022182	ENSONIG00000017578	0.957129	3.85e-06
LNC_000215	lncRNA	ENSONIT00000015354	ENSONIG00000012179	0.960952	2.54e-06
LNC_000215	lncRNA	ENSONIT00000002302	ENSONIG00000001843	0.963409	1.9e-06
LNC_000215	lncRNA	ENSONIT00000018251	ENSONIG00000014495	0.964064	1.76e-06
LNC_000215	lncRNA	ENSONIT00000006246	ENSONIG00000004963	0.964546	1.65e-06
LNC_000215	lncRNA	ENSONIT00000005757	ENSONIG00000004570	0.963514	1.88e-06
LNC_000215	lncRNA	ENSONIT00000019475	ENSONIG00000015466	0.957192	3.82e-06
LNC_000215	lncRNA	ENSONIT00000013452	ENSONIG00000010691	0.965101	1.54e-06
LNC_000215	lncRNA	ENSONIT00000006555	ENSONIG00000005217	0.970817	6.95e-07
LNC_000215	lncRNA	ENSONIT00000013046	ENSONIG00000010372	0.951977	6.37e-06
LNC_000215	lncRNA	ENSONIT00000000177	ENSONIG00000000143	0.957801	3.59e-06
LNC_000215	lncRNA	ENSONIT00000001363	ENSONIG00000001075	0.956206	4.23e-06
LNC_000215	lncRNA	ENSONIT00000014559	ENSONIG00000011551	0.957476	3.71e-06
LNC_000215	lncRNA	ENSONIT00000026147	ENSONIG00000020821	0.958485	3.34e-06
LNC_000215	lncRNA	ENSONIT00000014254	ENSONIG00000011317	0.984406	4.23e-08
LNC_000215	lncRNA	ENSONIT00000001441	ENSONIG00000001139	0.955034	4.76e-06
LNC_000215	lncRNA	ENSONIT00000018727	ENSONIG00000014862	0.965008	1.56e-06
LNC_000215	lncRNA	ENSONIT00000005497	ENSONIG00000004360	0.976015	2.9e-07
LNC_000215	lncRNA	ENSONIT00000017974	ENSONIG00000014286	0.953856	5.33e-06
LNC_000215	lncRNA	ENSONIT00000002443	ENSONIG00000001950	0.961861	2.29e-06
LNC_000215	lncRNA	ENSONIT00000026594	ENSONIG00000021268	0.954248	5.14e-06
LNC_000215	lncRNA	ENSONIT00000005359	ENSONIG00000004254	0.975852	2.99e-07
LNC_000215	lncRNA	ENSONIT00000015209	ENSONIG00000012073	0.965164	1.53e-06
LNC_000215	lncRNA	ENSONIT00000026741	ENSONIG00000021415	0.951936	6.39e-06
LNC_000215	lncRNA	ENSONIT00000006249	ENSONIG00000004966	0.956764	4e-06
LNC_000215	lncRNA	ENSONIT00000020872	ENSONIG00000016558	0.98012	1.25e-07
LNC_000215	lncRNA	ENSONIT00000001115	ENSONIG00000000882	0.951313	6.76e-06
LNC_000215	lncRNA	ENSONIT00000019062	ENSONIG00000015133	0.970868	6.9e-07
LNC_000215	lncRNA	ENSONIT00000015424	ENSONIG00000012235	0.955348	4.61e-06
LNC_000215	lncRNA	ENSONIT00000024721	ENSONIG00000019618	0.9584	3.37e-06
LNC_000215	lncRNA	ENSONIT00000006846	ENSONIG00000005446	0.95997	2.84e-06
LNC_000215	lncRNA	ENSONIT00000017670	ENSONIG00000014045	0.976546	2.62e-07
LNC_000215	lncRNA	ENSONIT00000011650	ENSONIG00000009257	0.969826	8.07e-07
LNC_000215	lncRNA	ENSONIT00000000004	ENSONIG00000000003	0.965946	1.38e-06
LNC_000215	lncRNA	ENSONIT00000006396	ENSONIG00000005082	0.955892	4.37e-06
LNC_000215	lncRNA	ENSONIT00000026760	ENSONIG00000021434	0.956127	4.26e-06
LNC_000215	lncRNA	ENSONIT00000021229	ENSONIG00000016833	0.951132	6.88e-06
LNC_000214	lncRNA	ENSONIT00000006989	ENSONIG00000005557	-0.955407	4.58e-06
LNC_000214	lncRNA	ENSONIT00000000124	ENSONIG00000000103	-0.974943	3.52e-07
LNC_000214	lncRNA	ENSONIT00000013782	ENSONIG00000010946	-0.958318	3.4e-06
LNC_000214	lncRNA	ENSONIT00000019389	ENSONIG00000015398	-0.960572	2.65e-06
LNC_000214	lncRNA	ENSONIT00000021888	ENSONIG00000017343	-0.972751	5.12e-07
LNC_000214	lncRNA	ENSONIT00000016083	ENSONIG00000012763	-0.971636	6.13e-07
LNC_000214	lncRNA	ENSONIT00000007912	ENSONIG00000006276	-0.980484	1.15e-07
LNC_000214	lncRNA	ENSONIT00000018393	ENSONIG00000014601	-0.956281	4.2e-06
LNC_000214	lncRNA	ENSONIT00000025101	ENSONIG00000019914	0.954983	4.78e-06
LNC_000214	lncRNA	ENSONIT00000017594	ENSONIG00000013984	-0.951412	6.7e-06
LNC_000214	lncRNA	ENSONIT00000018560	ENSONIG00000014729	-0.952568	6.03e-06
LNC_000214	lncRNA	ENSONIT00000016987	ENSONIG00000013498	-0.989093	8.52e-09
LNC_000214	lncRNA	ENSONIT00000024830	ENSONIG00000019710	-0.968339	1e-06
LNC_000214	lncRNA	ENSONIT00000009521	ENSONIG00000007545	-0.973833	4.28e-07
LNC_000214	lncRNA	ENSONIT00000013652	ENSONIG00000010847	-0.957576	3.67e-06
LNC_000214	lncRNA	ENSONIT00000010170	ENSONIG00000008067	-0.953235	5.66e-06
LNC_000214	lncRNA	ENSONIT00000010386	ENSONIG00000008246	-0.962312	2.17e-06
LNC_000214	lncRNA	ENSONIT00000005914	ENSONIG00000004692	-0.95483	4.85e-06
LNC_000214	lncRNA	ENSONIT00000009116	ENSONIG00000007226	-0.972989	4.93e-07
LNC_000214	lncRNA	ENSONIT00000021740	ENSONIG00000017220	-0.958716	3.26e-06
LNC_000214	lncRNA	ENSONIT00000006693	ENSONIG00000005318	-0.96522	1.52e-06
LNC_000214	lncRNA	ENSONIT00000011182	ENSONIG00000008889	-0.964725	1.62e-06
LNC_000214	lncRNA	ENSONIT00000004627	ENSONIG00000003676	-0.951068	6.92e-06
LNC_000214	lncRNA	ENSONIT00000004628	ENSONIG00000003677	-0.96909	8.99e-07
LNC_000059	lncRNA	ENSONIT00000000160	ENSONIG00000000130	0.956401	4.15e-06
LNC_000059	lncRNA	ENSONIT00000014566	ENSONIG00000011556	0.981374	9.36e-08
LNC_000059	lncRNA	ENSONIT00000014018	ENSONIG00000011125	0.969553	8.4e-07
LNC_000059	lncRNA	ENSONIT00000006988	ENSONIG00000005556	0.966435	1.3e-06
LNC_000059	lncRNA	ENSONIT00000010254	ENSONIG00000008136	0.954965	4.79e-06
LNC_000059	lncRNA	ENSONIT00000010255	ENSONIG00000008137	0.967501	1.12e-06
LNC_000059	lncRNA	ENSONIT00000009827	ENSONIG00000007798	0.964592	1.65e-06
LNC_000059	lncRNA	ENSONIT00000006304	ENSONIG00000005009	0.963268	1.94e-06
LNC_000059	lncRNA	ENSONIT00000010319	ENSONIG00000008189	0.954631	4.95e-06
LNC_000059	lncRNA	ENSONIT00000019688	ENSONIG00000015630	0.951885	6.42e-06
LNC_000059	lncRNA	ENSONIT00000017359	ENSONIG00000013792	0.953426	5.56e-06
LNC_000059	lncRNA	ENSONIT00000001768	ENSONIG00000001402	0.958242	3.42e-06
LNC_000059	lncRNA	ENSONIT00000013111	ENSONIG00000010423	0.96347	1.89e-06
LNC_000059	lncRNA	ENSONIT00000020208	ENSONIG00000016028	0.952449	6.09e-06
LNC_000059	lncRNA	ENSONIT00000013601	ENSONIG00000010810	0.985835	2.75e-08
LNC_000059	lncRNA	ENSONIT00000011091	ENSONIG00000008814	0.960725	2.61e-06
LNC_000059	lncRNA	ENSONIT00000024328	ENSONIG00000019313	0.955427	4.57e-06
LNC_000059	lncRNA	ENSONIT00000026754	ENSONIG00000021428	0.962608	2.1e-06
LNC_000059	lncRNA	ENSONIT00000019941	ENSONIG00000015828	0.97505	3.46e-07
LNC_000059	lncRNA	ENSONIT00000024415	ENSONIG00000019379	0.987523	1.56e-08
LNC_000059	lncRNA	ENSONIT00000018762	ENSONIG00000014891	0.961626	2.35e-06
LNC_000059	lncRNA	ENSONIT00000026696	ENSONIG00000021370	0.961251	2.46e-06
LNC_000059	lncRNA	ENSONIT00000004008	ENSONIG00000003195	0.955324	4.62e-06
LNC_000059	lncRNA	ENSONIT00000008280	ENSONIG00000006559	0.96392	1.79e-06
LNC_000059	lncRNA	ENSONIT00000004068	ENSONIG00000003239	0.962856	2.04e-06
LNC_000059	lncRNA	ENSONIT00000025551	ENSONIG00000020261	0.96305	1.99e-06
LNC_000059	lncRNA	ENSONIT00000006113	ENSONIG00000004856	0.968986	9.12e-07
LNC_000059	lncRNA	ENSONIT00000019697	ENSONIG00000015637	0.958757	3.24e-06
LNC_000059	lncRNA	ENSONIT00000000649	ENSONIG00000000510	0.960156	2.78e-06
LNC_000059	lncRNA	ENSONIT00000025091	ENSONIG00000019908	0.958584	3.3e-06
LNC_000059	lncRNA	ENSONIT00000016680	ENSONIG00000013254	0.961322	2.44e-06
LNC_000059	lncRNA	ENSONIT00000016191	ENSONIG00000012854	0.954799	4.87e-06
LNC_000059	lncRNA	ENSONIT00000015354	ENSONIG00000012179	0.952405	6.12e-06
LNC_000059	lncRNA	ENSONIT00000024814	ENSONIG00000019699	0.952698	5.95e-06
LNC_000059	lncRNA	ENSONIT00000026471	ENSONIG00000021145	0.950505	7.28e-06
LNC_000059	lncRNA	ENSONIT00000008269	ENSONIG00000006550	-0.955178	4.69e-06
LNC_000059	lncRNA	ENSONIT00000014677	ENSONIG00000011650	0.976072	2.87e-07
LNC_000059	lncRNA	ENSONIT00000001469	ENSONIG00000001162	0.950658	7.18e-06
LNC_000059	lncRNA	ENSONIT00000004011	ENSONIG00000003197	-0.950726	7.13e-06
LNC_000059	lncRNA	ENSONIT00000014520	ENSONIG00000011525	0.955234	4.66e-06
LNC_000059	lncRNA	ENSONIT00000011972	ENSONIG00000009523	0.953972	5.27e-06
LNC_000059	lncRNA	ENSONIT00000008860	ENSONIG00000007018	0.968096	1.03e-06
LNC_000059	lncRNA	ENSONIT00000014485	ENSONIG00000011499	0.962125	2.22e-06
LNC_000059	lncRNA	ENSONIT00000018105	ENSONIG00000014386	0.959466	3e-06
LNC_000059	lncRNA	ENSONIT00000019043	ENSONIG00000015119	0.963787	1.82e-06
LNC_000059	lncRNA	ENSONIT00000000995	ENSONIG00000000786	0.958073	3.49e-06
LNC_000059	lncRNA	ENSONIT00000000996	ENSONIG00000000787	0.950734	7.13e-06
LNC_000059	lncRNA	ENSONIT00000002054	ENSONIG00000001638	0.959278	3.06e-06
LNC_000059	lncRNA	ENSONIT00000013669	ENSONIG00000010859	0.95855	3.31e-06
LNC_000059	lncRNA	ENSONIT00000025802	ENSONIG00000020476	0.956559	4.08e-06
LNC_000059	lncRNA	ENSONIT00000010566	ENSONIG00000008397	0.982949	6.31e-08
LNC_000059	lncRNA	ENSONIT00000001314	ENSONIG00000001038	0.966783	1.24e-06
LNC_000059	lncRNA	ENSONIT00000013506	ENSONIG00000010734	0.955292	4.64e-06
LNC_000059	lncRNA	ENSONIT00000026779	ENSONIG00000021453	0.951753	6.5e-06
LNC_000059	lncRNA	ENSONIT00000008971	ENSONIG00000007108	0.963751	1.83e-06
LNC_000059	lncRNA	ENSONIT00000019969	ENSONIG00000015849	0.951916	6.4e-06
LNC_000059	lncRNA	ENSONIT00000012114	ENSONIG00000009635	0.952153	6.26e-06
LNC_000059	lncRNA	ENSONIT00000023527	ENSONIG00000018674	0.958506	3.33e-06
LNC_000059	lncRNA	ENSONIT00000008117	ENSONIG00000006433	0.958169	3.45e-06
LNC_000059	lncRNA	ENSONIT00000019620	ENSONIG00000015578	0.950456	7.31e-06
LNC_000059	lncRNA	ENSONIT00000019428	ENSONIG00000015427	0.971759	6.01e-07
LNC_000059	lncRNA	ENSONIT00000015413	ENSONIG00000012226	-0.959046	3.14e-06
LNC_000059	lncRNA	ENSONIT00000020292	ENSONIG00000016098	0.955236	4.66e-06
LNC_000059	lncRNA	ENSONIT00000004302	ENSONIG00000003415	0.958245	3.42e-06
LNC_000059	lncRNA	ENSONIT00000021281	ENSONIG00000016868	0.964148	1.74e-06
LNC_000059	lncRNA	ENSONIT00000008572	ENSONIG00000006788	0.959832	2.88e-06
LNC_000059	lncRNA	ENSONIT00000013672	ENSONIG00000010862	0.95221	6.23e-06
LNC_000059	lncRNA	ENSONIT00000005841	ENSONIG00000004634	0.962658	2.08e-06
LNC_000059	lncRNA	ENSONIT00000008571	ENSONIG00000006787	0.975092	3.43e-07
LNC_000059	lncRNA	ENSONIT00000010341	ENSONIG00000008207	0.968782	9.39e-07
LNC_000059	lncRNA	ENSONIT00000005597	ENSONIG00000004443	0.973042	4.88e-07
LNC_000059	lncRNA	ENSONIT00000000548	ENSONIG00000000433	0.961442	2.4e-06
LNC_000059	lncRNA	ENSONIT00000023272	ENSONIG00000018470	0.956344	4.17e-06
LNC_000059	lncRNA	ENSONIT00000024288	ENSONIG00000019282	0.966372	1.31e-06
LNC_000059	lncRNA	ENSONIT00000001613	ENSONIG00000001278	0.950048	7.58e-06
LNC_000059	lncRNA	ENSONIT00000008176	ENSONIG00000006481	0.966182	1.34e-06
LNC_000059	lncRNA	ENSONIT00000016224	ENSONIG00000012880	0.952076	6.31e-06
LNC_000059	lncRNA	ENSONIT00000014663	ENSONIG00000011637	0.971144	6.61e-07
LNC_000059	lncRNA	ENSONIT00000024605	ENSONIG00000019530	0.954853	4.84e-06
LNC_000059	lncRNA	ENSONIT00000024075	ENSONIG00000019108	0.959376	3.03e-06
LNC_000059	lncRNA	ENSONIT00000023738	ENSONIG00000018836	0.954345	5.09e-06
LNC_000059	lncRNA	ENSONIT00000012031	ENSONIG00000009566	0.970203	7.63e-07
LNC_000059	lncRNA	ENSONIT00000010474	ENSONIG00000008319	0.983304	5.74e-08
LNC_000059	lncRNA	ENSONIT00000011298	ENSONIG00000008978	0.972057	5.73e-07
LNC_000059	lncRNA	ENSONIT00000025880	ENSONIG00000020554	0.956099	4.28e-06
LNC_000059	lncRNA	ENSONIT00000012575	ENSONIG00000009990	0.964893	1.58e-06
LNC_000059	lncRNA	ENSONIT00000003632	ENSONIG00000002900	0.965047	1.55e-06
LNC_000059	lncRNA	ENSONIT00000007026	ENSONIG00000005583	0.977939	2e-07
LNC_000059	lncRNA	ENSONIT00000023751	ENSONIG00000018846	0.962672	2.08e-06
LNC_000059	lncRNA	ENSONIT00000000435	ENSONIG00000000347	0.963235	1.94e-06
LNC_000059	lncRNA	ENSONIT00000012777	ENSONIG00000010153	0.966794	1.24e-06
LNC_000059	lncRNA	ENSONIT00000012774	ENSONIG00000010151	0.964501	1.66e-06
LNC_000059	lncRNA	ENSONIT00000020038	ENSONIG00000015896	0.954934	4.8e-06
LNC_000059	lncRNA	ENSONIT00000019486	ENSONIG00000015474	0.951519	6.64e-06
LNC_000059	lncRNA	ENSONIT00000018633	ENSONIG00000014787	0.959518	2.98e-06
LNC_000059	lncRNA	ENSONIT00000020747	ENSONIG00000016458	0.959765	2.9e-06
LNC_000059	lncRNA	ENSONIT00000019721	ENSONIG00000015657	0.957426	3.73e-06
LNC_000059	lncRNA	ENSONIT00000015773	ENSONIG00000012517	0.954027	5.25e-06
LNC_000059	lncRNA	ENSONIT00000019125	ENSONIG00000015181	0.974688	3.69e-07
LNC_000059	lncRNA	ENSONIT00000004775	ENSONIG00000003795	0.953724	5.4e-06
LNC_000059	lncRNA	ENSONIT00000014192	ENSONIG00000011268	0.957266	3.79e-06
LNC_000059	lncRNA	ENSONIT00000025471	ENSONIG00000020203	0.960649	2.63e-06
LNC_000059	lncRNA	ENSONIT00000017543	ENSONIG00000013945	0.954061	5.23e-06
LNC_000059	lncRNA	ENSONIT00000000681	ENSONIG00000000536	0.957789	3.59e-06
LNC_000059	lncRNA	ENSONIT00000013703	ENSONIG00000010883	0.968088	1.04e-06
LNC_000059	lncRNA	ENSONIT00000003149	ENSONIG00000002513	0.9524	6.12e-06
LNC_000059	lncRNA	ENSONIT00000015569	ENSONIG00000012350	0.95641	4.14e-06
LNC_000059	lncRNA	ENSONIT00000013706	ENSONIG00000010884	0.9588	3.23e-06
LNC_000059	lncRNA	ENSONIT00000001423	ENSONIG00000001125	0.964116	1.75e-06
LNC_000059	lncRNA	ENSONIT00000005975	ENSONIG00000004742	0.973053	4.87e-07
LNC_000059	lncRNA	ENSONIT00000015209	ENSONIG00000012073	0.973663	4.4e-07
LNC_000059	lncRNA	ENSONIT00000020259	ENSONIG00000016068	0.966658	1.26e-06
LNC_000059	lncRNA	ENSONIT00000014329	ENSONIG00000011377	0.950741	7.12e-06
LNC_000059	lncRNA	ENSONIT00000020009	ENSONIG00000015873	0.956233	4.22e-06
LNC_000059	lncRNA	ENSONIT00000015765	ENSONIG00000012511	0.954171	5.17e-06
LNC_000059	lncRNA	ENSONIT00000012142	ENSONIG00000009657	0.962509	2.12e-06
LNC_000059	lncRNA	ENSONIT00000012322	ENSONIG00000009799	0.951499	6.65e-06
LNC_000059	lncRNA	ENSONIT00000024583	ENSONIG00000019513	0.956646	4.04e-06
LNC_000059	lncRNA	ENSONIT00000023455	ENSONIG00000018618	0.960573	2.65e-06
LNC_000059	lncRNA	ENSONIT00000015368	ENSONIG00000012190	0.967987	1.05e-06
LNC_000059	lncRNA	ENSONIT00000010199	ENSONIG00000008089	0.981234	9.68e-08
LNC_000059	lncRNA	ENSONIT00000010694	ENSONIG00000008500	0.9563	4.19e-06
LNC_000059	lncRNA	ENSONIT00000019241	ENSONIG00000015277	0.962275	2.18e-06
LNC_000059	lncRNA	ENSONIT00000015038	ENSONIG00000011933	0.951543	6.62e-06
LNC_000059	lncRNA	ENSONIT00000019007	ENSONIG00000015089	0.951581	6.6e-06
LNC_000059	lncRNA	ENSONIT00000012403	ENSONIG00000009864	0.956705	4.02e-06
LNC_000059	lncRNA	ENSONIT00000004653	ENSONIG00000003698	0.953695	5.42e-06
LNC_000059	lncRNA	ENSONIT00000000062	ENSONIG00000000052	0.951591	6.6e-06
LNC_000059	lncRNA	ENSONIT00000008788	ENSONIG00000006964	0.954722	4.9e-06
LNC_000059	lncRNA	ENSONIT00000001190	ENSONIG00000000942	0.958363	3.38e-06
LNC_000059	lncRNA	ENSONIT00000006484	ENSONIG00000005156	0.972807	5.08e-07
LNC_000059	lncRNA	ENSONIT00000012245	ENSONIG00000009742	0.953992	5.26e-06
LNC_000059	lncRNA	ENSONIT00000015083	ENSONIG00000011970	0.956586	4.07e-06
LNC_000059	lncRNA	ENSONIT00000026600	ENSONIG00000021274	0.959267	3.07e-06
LNC_000059	lncRNA	ENSONIT00000022563	ENSONIG00000017886	0.952932	5.82e-06
LNC_000059	lncRNA	ENSONIT00000021497	ENSONIG00000017029	0.950226	7.46e-06
LNC_000059	lncRNA	ENSONIT00000022989	ENSONIG00000018237	0.977033	2.39e-07
LNC_000059	lncRNA	ENSONIT00000001506	ENSONIG00000001193	0.986772	2.02e-08
LNC_000059	lncRNA	ENSONIT00000005217	ENSONIG00000004137	0.969286	8.73e-07
LNC_000059	lncRNA	ENSONIT00000003254	ENSONIG00000002598	0.958858	3.21e-06
LNC_000059	lncRNA	ENSONIT00000008013	ENSONIG00000006352	0.958912	3.19e-06
LNC_000059	lncRNA	ENSONIT00000017138	ENSONIG00000013614	0.965789	1.41e-06
LNC_000059	lncRNA	ENSONIT00000022773	ENSONIG00000018057	0.959405	3.02e-06
LNC_000059	lncRNA	ENSONIT00000011529	ENSONIG00000009162	0.952329	6.16e-06
LNC_000059	lncRNA	ENSONIT00000013972	ENSONIG00000011091	0.967862	1.07e-06
LNC_000059	lncRNA	ENSONIT00000017667	ENSONIG00000014043	0.960781	2.59e-06
LNC_000059	lncRNA	ENSONIT00000005757	ENSONIG00000004570	0.973521	4.51e-07
LNC_000059	lncRNA	ENSONIT00000021360	ENSONIG00000016925	0.955052	4.75e-06
LNC_000059	lncRNA	ENSONIT00000005287	ENSONIG00000004198	0.950239	7.45e-06
LNC_000059	lncRNA	ENSONIT00000018368	ENSONIG00000014583	0.973217	4.74e-07
LNC_000059	lncRNA	ENSONIT00000002278	ENSONIG00000001821	0.95447	5.03e-06
LNC_000059	lncRNA	ENSONIT00000017970	ENSONIG00000014283	0.950288	7.42e-06
LNC_000059	lncRNA	ENSONIT00000013632	ENSONIG00000010832	0.959357	3.04e-06
LNC_000059	lncRNA	ENSONIT00000005933	ENSONIG00000004707	0.959561	2.97e-06
LNC_000059	lncRNA	ENSONIT00000004664	ENSONIG00000003706	0.955105	4.72e-06
LNC_000059	lncRNA	ENSONIT00000014827	ENSONIG00000011769	0.968632	9.59e-07
LNC_000059	lncRNA	ENSONIT00000025632	ENSONIG00000020322	0.95411	5.2e-06
LNC_000059	lncRNA	ENSONIT00000025036	ENSONIG00000019872	-0.953532	5.5e-06
LNC_000059	lncRNA	ENSONIT00000024406	ENSONIG00000019371	0.95201	6.35e-06
LNC_000059	lncRNA	ENSONIT00000015505	ENSONIG00000012301	0.967723	1.09e-06
LNC_000059	lncRNA	ENSONIT00000018247	ENSONIG00000014492	0.965451	1.47e-06
LNC_000241	lncRNA	ENSONIT00000000006	ENSONIG00000000004	0.998539	1.02e-12
LNC_000241	lncRNA	ENSONIT00000016866	ENSONIG00000013406	0.99892	2.62e-13
LNC_000241	lncRNA	ENSONIT00000020702	ENSONIG00000016424	0.998921	2.6e-13
LNC_000241	lncRNA	ENSONIT00000023063	ENSONIG00000018301	0.99892	2.62e-13
LNC_000241	lncRNA	ENSONIT00000023068	ENSONIG00000018305	0.957399	3.74e-06
LNC_000241	lncRNA	ENSONIT00000005408	ENSONIG00000004287	0.998913	2.69e-13
LNC_000241	lncRNA	ENSONIT00000021978	ENSONIG00000017412	0.99892	2.62e-13
LNC_000241	lncRNA	ENSONIT00000006265	ENSONIG00000004977	0.998919	2.62e-13
LNC_000241	lncRNA	ENSONIT00000024248	ENSONIG00000019251	0.99892	2.62e-13
LNC_000241	lncRNA	ENSONIT00000020681	ENSONIG00000016408	0.99892	2.62e-13
LNC_000241	lncRNA	ENSONIT00000007687	ENSONIG00000006095	0.99888	3.07e-13
LNC_000241	lncRNA	ENSONIT00000014001	ENSONIG00000011115	0.99892	2.62e-13
LNC_000241	lncRNA	ENSONIT00000001779	ENSONIG00000001412	0.99892	2.62e-13
LNC_000241	lncRNA	ENSONIT00000020440	ENSONIG00000016219	0.998925	2.56e-13
LNC_000241	lncRNA	ENSONIT00000003844	ENSONIG00000003070	0.98197	8.09e-08
LNC_000241	lncRNA	ENSONIT00000009020	ENSONIG00000007148	0.996427	5.67e-11
LNC_000241	lncRNA	ENSONIT00000019201	ENSONIG00000015245	0.99892	2.62e-13
LNC_000241	lncRNA	ENSONIT00000025395	ENSONIG00000020140	0.99896	2.2e-13
LNC_000241	lncRNA	ENSONIT00000012904	ENSONIG00000010253	0.996891	3.04e-11
LNC_000241	lncRNA	ENSONIT00000016111	ENSONIG00000012787	0.998666	6.75e-13
LNC_000241	lncRNA	ENSONIT00000009856	ENSONIG00000007819	0.99892	2.62e-13
LNC_000241	lncRNA	ENSONIT00000024708	ENSONIG00000019609	0.993465	8.55e-10
LNC_000241	lncRNA	ENSONIT00000015040	ENSONIG00000011934	0.99892	2.62e-13
LNC_000241	lncRNA	ENSONIT00000019990	ENSONIG00000015860	0.998909	2.74e-13
LNC_000241	lncRNA	ENSONIT00000012442	ENSONIG00000009894	0.99892	2.62e-13
LNC_000241	lncRNA	ENSONIT00000020853	ENSONIG00000016542	0.984256	4.41e-08
LNC_000241	lncRNA	ENSONIT00000020509	ENSONIG00000016277	0.998917	2.64e-13
LNC_000241	lncRNA	ENSONIT00000003837	ENSONIG00000003064	0.990035	5.68e-09
LNC_000241	lncRNA	ENSONIT00000022324	ENSONIG00000017689	0.99892	2.61e-13
LNC_000241	lncRNA	ENSONIT00000023529	ENSONIG00000018675	0.971768	6e-07
LNC_000241	lncRNA	ENSONIT00000003293	ENSONIG00000002629	0.998915	2.66e-13
LNC_000241	lncRNA	ENSONIT00000002829	ENSONIG00000002265	0.996185	7.62e-11
LNC_000241	lncRNA	ENSONIT00000012853	ENSONIG00000010216	0.971042	6.72e-07
LNC_000241	lncRNA	ENSONIT00000006847	ENSONIG00000005447	0.99892	2.62e-13
LNC_000241	lncRNA	ENSONIT00000016762	ENSONIG00000013316	0.99892	2.62e-13
LNC_000241	lncRNA	ENSONIT00000011516	ENSONIG00000009154	0.99892	2.62e-13
LNC_000241	lncRNA	ENSONIT00000004436	ENSONIG00000003522	0.99892	2.62e-13
LNC_000241	lncRNA	ENSONIT00000022126	ENSONIG00000017532	0.998889	2.96e-13
LNC_000241	lncRNA	ENSONIT00000007900	ENSONIG00000006267	0.998921	2.6e-13
LNC_000241	lncRNA	ENSONIT00000023246	ENSONIG00000018449	0.99892	2.62e-13
LNC_000241	lncRNA	ENSONIT00000002839	ENSONIG00000002275	0.99892	2.62e-13
LNC_000241	lncRNA	ENSONIT00000018046	ENSONIG00000014340	0.99892	2.62e-13
LNC_000241	lncRNA	ENSONIT00000008800	ENSONIG00000006974	0.99892	2.62e-13
LNC_000241	lncRNA	ENSONIT00000010772	ENSONIG00000008561	0.998913	2.69e-13
LNC_000241	lncRNA	ENSONIT00000022729	ENSONIG00000018020	0.99892	2.62e-13
LNC_000241	lncRNA	ENSONIT00000001819	ENSONIG00000001447	0.99892	2.62e-13
LNC_000241	lncRNA	ENSONIT00000019343	ENSONIG00000015361	0.99892	2.62e-13
LNC_000241	lncRNA	ENSONIT00000006696	ENSONIG00000005320	0.99892	2.62e-13
LNC_000241	lncRNA	ENSONIT00000014682	ENSONIG00000011652	0.998919	2.63e-13
LNC_000241	lncRNA	ENSONIT00000007145	ENSONIG00000005670	0.99892	2.62e-13
LNC_000241	lncRNA	ENSONIT00000014524	ENSONIG00000011527	0.997195	1.91e-11
LNC_000241	lncRNA	ENSONIT00000004040	ENSONIG00000003219	0.994091	5.44e-10
LNC_000241	lncRNA	ENSONIT00000025876	ENSONIG00000020550	0.99892	2.62e-13
LNC_000241	lncRNA	ENSONIT00000008773	ENSONIG00000006953	0.99892	2.62e-13
LNC_000241	lncRNA	ENSONIT00000023138	ENSONIG00000018362	0.99892	2.62e-13
LNC_000241	lncRNA	ENSONIT00000025100	ENSONIG00000019913	0.99892	2.62e-13
LNC_000241	lncRNA	ENSONIT00000015674	ENSONIG00000012433	0.998918	2.64e-13
LNC_000241	lncRNA	ENSONIT00000010990	ENSONIG00000008735	0.99892	2.62e-13
LNC_000241	lncRNA	ENSONIT00000001925	ENSONIG00000001539	0.99892	2.62e-13
LNC_000241	lncRNA	ENSONIT00000016716	ENSONIG00000013279	0.99892	2.62e-13
LNC_000241	lncRNA	ENSONIT00000015888	ENSONIG00000012612	0.966485	1.29e-06
LNC_000241	lncRNA	ENSONIT00000021718	ENSONIG00000017201	0.99892	2.62e-13
LNC_000241	lncRNA	ENSONIT00000017699	ENSONIG00000014070	0.951719	6.52e-06
LNC_000241	lncRNA	ENSONIT00000015801	ENSONIG00000012540	0.959428	3.01e-06
LNC_000241	lncRNA	ENSONIT00000008949	ENSONIG00000007087	0.997549	1.04e-11
LNC_000241	lncRNA	ENSONIT00000010293	ENSONIG00000008169	0.99892	2.62e-13
LNC_000241	lncRNA	ENSONIT00000020005	ENSONIG00000015871	0.99892	2.61e-13
LNC_000241	lncRNA	ENSONIT00000004234	ENSONIG00000003362	0.985771	2.8e-08
LNC_000241	lncRNA	ENSONIT00000017300	ENSONIG00000013740	0.998919	2.62e-13
LNC_000241	lncRNA	ENSONIT00000013862	ENSONIG00000011008	0.99892	2.62e-13
LNC_000241	lncRNA	ENSONIT00000024980	ENSONIG00000019827	0.99892	2.62e-13
LNC_000241	lncRNA	ENSONIT00000001457	ENSONIG00000001152	0.998917	2.65e-13
LNC_000241	lncRNA	ENSONIT00000008708	ENSONIG00000006898	0.99892	2.62e-13
LNC_000241	lncRNA	ENSONIT00000016424	ENSONIG00000013047	0.975361	3.27e-07
LNC_000241	lncRNA	ENSONIT00000023679	ENSONIG00000018791	0.978732	1.69e-07
LNC_000241	lncRNA	ENSONIT00000026214	ENSONIG00000020888	0.99892	2.62e-13
LNC_000241	lncRNA	ENSONIT00000021424	ENSONIG00000016973	0.99892	2.62e-13
LNC_000241	lncRNA	ENSONIT00000020406	ENSONIG00000016190	0.99892	2.62e-13
LNC_000241	lncRNA	ENSONIT00000004891	ENSONIG00000003879	0.953991	5.26e-06
LNC_000241	lncRNA	ENSONIT00000008380	ENSONIG00000006628	0.998822	3.86e-13
LNC_000241	lncRNA	ENSONIT00000026614	ENSONIG00000021288	0.99892	2.62e-13
LNC_000241	lncRNA	ENSONIT00000002176	ENSONIG00000001737	0.955911	4.36e-06
LNC_000241	lncRNA	ENSONIT00000023202	ENSONIG00000018414	0.99892	2.62e-13
LNC_000241	lncRNA	ENSONIT00000008844	ENSONIG00000007008	0.979183	1.54e-07
LNC_000241	lncRNA	ENSONIT00000018822	ENSONIG00000014937	0.99892	2.62e-13
LNC_000241	lncRNA	ENSONIT00000007941	ENSONIG00000006294	0.99892	2.61e-13
LNC_000241	lncRNA	ENSONIT00000024036	ENSONIG00000019075	0.99892	2.62e-13
LNC_000368	lncRNA	ENSONIT00000014302	ENSONIG00000011355	-0.961863	2.29e-06
LNC_000367	lncRNA	ENSONIT00000004429	ENSONIG00000003515	-0.953682	5.42e-06
LNC_000366	lncRNA	ENSONIT00000012830	ENSONIG00000010196	0.964714	1.62e-06
LNC_000366	lncRNA	ENSONIT00000000160	ENSONIG00000000130	0.97184	5.93e-07
LNC_000366	lncRNA	ENSONIT00000018978	ENSONIG00000015064	0.956111	4.27e-06
LNC_000366	lncRNA	ENSONIT00000005933	ENSONIG00000004707	0.960736	2.6e-06
LNC_000366	lncRNA	ENSONIT00000010254	ENSONIG00000008136	0.977499	2.18e-07
LNC_000366	lncRNA	ENSONIT00000008528	ENSONIG00000006749	0.953938	5.29e-06
LNC_000366	lncRNA	ENSONIT00000000673	ENSONIG00000000528	0.956451	4.13e-06
LNC_000366	lncRNA	ENSONIT00000022539	ENSONIG00000017866	0.975037	3.46e-07
LNC_000366	lncRNA	ENSONIT00000014010	ENSONIG00000011120	0.959328	3.05e-06
LNC_000366	lncRNA	ENSONIT00000000677	ENSONIG00000000532	0.965479	1.47e-06
LNC_000366	lncRNA	ENSONIT00000013111	ENSONIG00000010423	0.968943	9.18e-07
LNC_000366	lncRNA	ENSONIT00000007798	ENSONIG00000006185	0.965971	1.38e-06
LNC_000366	lncRNA	ENSONIT00000016862	ENSONIG00000013404	0.962307	2.17e-06
LNC_000366	lncRNA	ENSONIT00000005921	ENSONIG00000004698	0.973122	4.82e-07
LNC_000366	lncRNA	ENSONIT00000022988	ENSONIG00000018236	0.966565	1.27e-06
LNC_000366	lncRNA	ENSONIT00000022013	ENSONIG00000017439	0.972911	4.99e-07
LNC_000366	lncRNA	ENSONIT00000006824	ENSONIG00000005429	0.951869	6.43e-06
LNC_000366	lncRNA	ENSONIT00000005633	ENSONIG00000004472	0.959137	3.11e-06
LNC_000366	lncRNA	ENSONIT00000015867	ENSONIG00000012593	0.954954	4.79e-06
LNC_000366	lncRNA	ENSONIT00000004246	ENSONIG00000003371	0.96948	8.49e-07
LNC_000366	lncRNA	ENSONIT00000025847	ENSONIG00000020521	0.981447	9.2e-08
LNC_000366	lncRNA	ENSONIT00000007958	ENSONIG00000006307	0.97062	7.17e-07
LNC_000366	lncRNA	ENSONIT00000024658	ENSONIG00000019571	0.953096	5.73e-06
LNC_000366	lncRNA	ENSONIT00000014492	ENSONIG00000011505	0.951985	6.36e-06
LNC_000366	lncRNA	ENSONIT00000010636	ENSONIG00000008452	0.95578	4.42e-06
LNC_000366	lncRNA	ENSONIT00000019602	ENSONIG00000015564	0.965485	1.47e-06
LNC_000366	lncRNA	ENSONIT00000008329	ENSONIG00000006596	0.968977	9.13e-07
LNC_000366	lncRNA	ENSONIT00000025499	ENSONIG00000020222	0.970095	7.75e-07
LNC_000366	lncRNA	ENSONIT00000005377	ENSONIG00000004268	0.959829	2.88e-06
LNC_000366	lncRNA	ENSONIT00000025531	ENSONIG00000020244	0.956858	3.96e-06
LNC_000366	lncRNA	ENSONIT00000007186	ENSONIG00000005699	0.984182	4.51e-08
LNC_000366	lncRNA	ENSONIT00000018874	ENSONIG00000014978	0.973906	4.22e-07
LNC_000366	lncRNA	ENSONIT00000008991	ENSONIG00000007124	0.951293	6.78e-06
LNC_000366	lncRNA	ENSONIT00000020291	ENSONIG00000016097	0.956315	4.18e-06
LNC_000366	lncRNA	ENSONIT00000006266	ENSONIG00000004978	0.964491	1.67e-06
LNC_000366	lncRNA	ENSONIT00000025225	ENSONIG00000020015	0.981691	8.67e-08
LNC_000366	lncRNA	ENSONIT00000017655	ENSONIG00000014033	0.959152	3.11e-06
LNC_000366	lncRNA	ENSONIT00000019513	ENSONIG00000015494	0.953185	5.69e-06
LNC_000366	lncRNA	ENSONIT00000005700	ENSONIG00000004527	0.963984	1.77e-06
LNC_000366	lncRNA	ENSONIT00000012820	ENSONIG00000010188	0.965735	1.42e-06
LNC_000366	lncRNA	ENSONIT00000014169	ENSONIG00000011252	0.965834	1.4e-06
LNC_000366	lncRNA	ENSONIT00000011147	ENSONIG00000008860	0.951986	6.36e-06
LNC_000366	lncRNA	ENSONIT00000024748	ENSONIG00000019642	0.9562	4.23e-06
LNC_000366	lncRNA	ENSONIT00000025492	ENSONIG00000020217	0.957047	3.88e-06
LNC_000366	lncRNA	ENSONIT00000020515	ENSONIG00000016281	0.963954	1.78e-06
LNC_000366	lncRNA	ENSONIT00000020758	ENSONIG00000016467	0.951659	6.55e-06
LNC_000366	lncRNA	ENSONIT00000026147	ENSONIG00000020821	0.980313	1.2e-07
LNC_000366	lncRNA	ENSONIT00000003841	ENSONIG00000003068	0.971866	5.91e-07
LNC_000366	lncRNA	ENSONIT00000023994	ENSONIG00000019042	0.979445	1.45e-07
LNC_000366	lncRNA	ENSONIT00000010792	ENSONIG00000008577	0.957582	3.67e-06
LNC_000366	lncRNA	ENSONIT00000023861	ENSONIG00000018931	0.961488	2.39e-06
LNC_000366	lncRNA	ENSONIT00000011971	ENSONIG00000009522	0.953195	5.68e-06
LNC_000366	lncRNA	ENSONIT00000005140	ENSONIG00000004075	0.95886	3.21e-06
LNC_000366	lncRNA	ENSONIT00000005142	ENSONIG00000004077	0.960682	2.62e-06
LNC_000366	lncRNA	ENSONIT00000016357	ENSONIG00000012994	0.955657	4.47e-06
LNC_000366	lncRNA	ENSONIT00000024743	ENSONIG00000019638	0.957372	3.75e-06
LNC_000366	lncRNA	ENSONIT00000015176	ENSONIG00000012049	0.951506	6.65e-06
LNC_000366	lncRNA	ENSONIT00000009774	ENSONIG00000007752	0.964166	1.73e-06
LNC_000366	lncRNA	ENSONIT00000026266	ENSONIG00000020940	0.957964	3.53e-06
LNC_000366	lncRNA	ENSONIT00000002197	ENSONIG00000001753	0.961145	2.49e-06
LNC_000366	lncRNA	ENSONIT00000000996	ENSONIG00000000787	0.951631	6.57e-06
LNC_000366	lncRNA	ENSONIT00000010888	ENSONIG00000008654	0.963964	1.78e-06
LNC_000366	lncRNA	ENSONIT00000024014	ENSONIG00000019057	0.960005	2.83e-06
LNC_000366	lncRNA	ENSONIT00000015246	ENSONIG00000012102	0.969308	8.71e-07
LNC_000366	lncRNA	ENSONIT00000024258	ENSONIG00000019258	0.97099	6.77e-07
LNC_000366	lncRNA	ENSONIT00000014085	ENSONIG00000011181	0.983715	5.13e-08
LNC_000366	lncRNA	ENSONIT00000012530	ENSONIG00000009958	0.963515	1.88e-06
LNC_000366	lncRNA	ENSONIT00000016282	ENSONIG00000012931	0.985251	3.29e-08
LNC_000366	lncRNA	ENSONIT00000012595	ENSONIG00000010007	0.950709	7.14e-06
LNC_000366	lncRNA	ENSONIT00000013669	ENSONIG00000010859	0.960394	2.71e-06
LNC_000366	lncRNA	ENSONIT00000002343	ENSONIG00000001873	0.969717	8.2e-07
LNC_000366	lncRNA	ENSONIT00000000435	ENSONIG00000000347	0.977207	2.31e-07
LNC_000366	lncRNA	ENSONIT00000014467	ENSONIG00000011486	0.956406	4.14e-06
LNC_000366	lncRNA	ENSONIT00000026643	ENSONIG00000021317	0.958292	3.41e-06
LNC_000366	lncRNA	ENSONIT00000026087	ENSONIG00000020761	0.965988	1.38e-06
LNC_000366	lncRNA	ENSONIT00000003053	ENSONIG00000002440	0.966905	1.22e-06
LNC_000366	lncRNA	ENSONIT00000004855	ENSONIG00000003852	0.977368	2.24e-07
LNC_000366	lncRNA	ENSONIT00000016497	ENSONIG00000013104	0.988191	1.22e-08
LNC_000366	lncRNA	ENSONIT00000025893	ENSONIG00000020567	0.956951	3.92e-06
LNC_000366	lncRNA	ENSONIT00000018594	ENSONIG00000014756	0.95189	6.42e-06
LNC_000366	lncRNA	ENSONIT00000017356	ENSONIG00000013789	0.965198	1.52e-06
LNC_000366	lncRNA	ENSONIT00000026097	ENSONIG00000020771	0.954403	5.06e-06
LNC_000366	lncRNA	ENSONIT00000021213	ENSONIG00000016821	0.953284	5.63e-06
LNC_000366	lncRNA	ENSONIT00000022689	ENSONIG00000017992	0.971331	6.42e-07
LNC_000366	lncRNA	ENSONIT00000016498	ENSONIG00000013104	0.951659	6.55e-06
LNC_000366	lncRNA	ENSONIT00000012431	ENSONIG00000009885	0.973769	4.32e-07
LNC_000366	lncRNA	ENSONIT00000003920	ENSONIG00000003127	0.954592	4.97e-06
LNC_000366	lncRNA	ENSONIT00000004025	ENSONIG00000003208	0.966488	1.29e-06
LNC_000366	lncRNA	ENSONIT00000025827	ENSONIG00000020501	0.955465	4.56e-06
LNC_000366	lncRNA	ENSONIT00000018051	ENSONIG00000014345	0.961296	2.44e-06
LNC_000366	lncRNA	ENSONIT00000014827	ENSONIG00000011769	0.967349	1.15e-06
LNC_000366	lncRNA	ENSONIT00000021910	ENSONIG00000017361	0.97044	7.36e-07
LNC_000366	lncRNA	ENSONIT00000015843	ENSONIG00000012574	0.952682	5.96e-06
LNC_000366	lncRNA	ENSONIT00000008116	ENSONIG00000006432	0.96181	2.3e-06
LNC_000366	lncRNA	ENSONIT00000024012	ENSONIG00000019055	0.955682	4.46e-06
LNC_000366	lncRNA	ENSONIT00000005504	ENSONIG00000004367	0.965913	1.39e-06
LNC_000366	lncRNA	ENSONIT00000000986	ENSONIG00000000779	0.957687	3.63e-06
LNC_000366	lncRNA	ENSONIT00000025551	ENSONIG00000020261	0.978856	1.65e-07
LNC_000366	lncRNA	ENSONIT00000003519	ENSONIG00000002806	0.97509	3.43e-07
LNC_000366	lncRNA	ENSONIT00000013582	ENSONIG00000010794	0.951988	6.36e-06
LNC_000366	lncRNA	ENSONIT00000005657	ENSONIG00000004490	0.955407	4.58e-06
LNC_000366	lncRNA	ENSONIT00000015166	ENSONIG00000012039	0.967799	1.08e-06
LNC_000366	lncRNA	ENSONIT00000013585	ENSONIG00000010796	0.960333	2.73e-06
LNC_000366	lncRNA	ENSONIT00000010558	ENSONIG00000008392	0.961401	2.41e-06
LNC_000366	lncRNA	ENSONIT00000017407	ENSONIG00000013831	0.956271	4.2e-06
LNC_000366	lncRNA	ENSONIT00000024877	ENSONIG00000019746	0.950486	7.29e-06
LNC_000366	lncRNA	ENSONIT00000019760	ENSONIG00000015685	0.968037	1.04e-06
LNC_000366	lncRNA	ENSONIT00000014694	ENSONIG00000011662	0.954402	5.06e-06
LNC_000366	lncRNA	ENSONIT00000014219	ENSONIG00000011289	0.952397	6.12e-06
LNC_000366	lncRNA	ENSONIT00000002130	ENSONIG00000001701	0.958608	3.29e-06
LNC_000366	lncRNA	ENSONIT00000000133	ENSONIG00000000109	0.956272	4.2e-06
LNC_000366	lncRNA	ENSONIT00000020496	ENSONIG00000016267	0.953605	5.46e-06
LNC_000366	lncRNA	ENSONIT00000023253	ENSONIG00000018455	0.969289	8.73e-07
LNC_000366	lncRNA	ENSONIT00000001551	ENSONIG00000001230	0.956104	4.27e-06
LNC_000366	lncRNA	ENSONIT00000023028	ENSONIG00000018273	0.954047	5.24e-06
LNC_000366	lncRNA	ENSONIT00000007137	ENSONIG00000005665	0.965278	1.51e-06
LNC_000366	lncRNA	ENSONIT00000026555	ENSONIG00000021229	0.955142	4.7e-06
LNC_000366	lncRNA	ENSONIT00000025880	ENSONIG00000020554	0.961387	2.42e-06
LNC_000366	lncRNA	ENSONIT00000026305	ENSONIG00000020979	0.969067	9.01e-07
LNC_000366	lncRNA	ENSONIT00000002950	ENSONIG00000002358	0.950265	7.43e-06
LNC_000366	lncRNA	ENSONIT00000009456	ENSONIG00000007493	0.961556	2.37e-06
LNC_000366	lncRNA	ENSONIT00000019136	ENSONIG00000015189	0.956524	4.1e-06
LNC_000366	lncRNA	ENSONIT00000012165	ENSONIG00000009678	0.962619	2.09e-06
LNC_000366	lncRNA	ENSONIT00000023732	ENSONIG00000018831	0.973357	4.63e-07
LNC_000366	lncRNA	ENSONIT00000009599	ENSONIG00000007611	0.970812	6.96e-07
LNC_000366	lncRNA	ENSONIT00000023121	ENSONIG00000018345	0.957968	3.53e-06
LNC_000366	lncRNA	ENSONIT00000018573	ENSONIG00000014738	0.960271	2.74e-06
LNC_000366	lncRNA	ENSONIT00000009213	ENSONIG00000007300	0.968588	9.65e-07
LNC_000366	lncRNA	ENSONIT00000024075	ENSONIG00000019108	0.955967	4.33e-06
LNC_000366	lncRNA	ENSONIT00000023739	ENSONIG00000018837	0.957439	3.73e-06
LNC_000366	lncRNA	ENSONIT00000018044	ENSONIG00000014339	0.954993	4.77e-06
LNC_000366	lncRNA	ENSONIT00000006699	ENSONIG00000005323	0.960035	2.82e-06
LNC_000366	lncRNA	ENSONIT00000002239	ENSONIG00000001789	0.957751	3.61e-06
LNC_000366	lncRNA	ENSONIT00000013849	ENSONIG00000010997	0.954455	5.03e-06
LNC_000366	lncRNA	ENSONIT00000002337	ENSONIG00000001870	0.961107	2.5e-06
LNC_000366	lncRNA	ENSONIT00000011204	ENSONIG00000008909	0.950032	7.59e-06
LNC_000366	lncRNA	ENSONIT00000012031	ENSONIG00000009566	0.952516	6.05e-06
LNC_000366	lncRNA	ENSONIT00000005513	ENSONIG00000004375	0.956714	4.02e-06
LNC_000366	lncRNA	ENSONIT00000019007	ENSONIG00000015089	0.965924	1.39e-06
LNC_000366	lncRNA	ENSONIT00000025270	ENSONIG00000020046	0.952074	6.31e-06
LNC_000366	lncRNA	ENSONIT00000016400	ENSONIG00000013028	0.985858	2.73e-08
LNC_000366	lncRNA	ENSONIT00000014892	ENSONIG00000011820	0.980029	1.28e-07
LNC_000366	lncRNA	ENSONIT00000019987	ENSONIG00000015859	0.975739	3.05e-07
LNC_000366	lncRNA	ENSONIT00000011353	ENSONIG00000009021	0.950097	7.55e-06
LNC_000366	lncRNA	ENSONIT00000014688	ENSONIG00000011657	0.973339	4.65e-07
LNC_000366	lncRNA	ENSONIT00000015041	ENSONIG00000011935	-0.952559	6.03e-06
LNC_000366	lncRNA	ENSONIT00000019836	ENSONIG00000015747	0.964878	1.59e-06
LNC_000366	lncRNA	ENSONIT00000012575	ENSONIG00000009990	0.961722	2.33e-06
LNC_000366	lncRNA	ENSONIT00000005732	ENSONIG00000004551	0.962611	2.1e-06
LNC_000366	lncRNA	ENSONIT00000011115	ENSONIG00000008832	0.953312	5.62e-06
LNC_000366	lncRNA	ENSONIT00000020930	ENSONIG00000016602	0.953792	5.37e-06
LNC_000366	lncRNA	ENSONIT00000019829	ENSONIG00000015744	0.967999	1.05e-06
LNC_000366	lncRNA	ENSONIT00000020739	ENSONIG00000016452	0.962938	2.02e-06
LNC_000366	lncRNA	ENSONIT00000020936	ENSONIG00000016606	0.956642	4.05e-06
LNC_000366	lncRNA	ENSONIT00000015831	ENSONIG00000012563	0.955433	4.57e-06
LNC_000366	lncRNA	ENSONIT00000008310	ENSONIG00000006579	0.959501	2.99e-06
LNC_000366	lncRNA	ENSONIT00000009444	ENSONIG00000007484	0.965788	1.41e-06
LNC_000366	lncRNA	ENSONIT00000015906	ENSONIG00000012626	0.967916	1.06e-06
LNC_000366	lncRNA	ENSONIT00000005236	ENSONIG00000004154	0.975199	3.37e-07
LNC_000366	lncRNA	ENSONIT00000009684	ENSONIG00000007678	0.969918	7.96e-07
LNC_000366	lncRNA	ENSONIT00000025772	ENSONIG00000020446	0.957087	3.87e-06
LNC_000366	lncRNA	ENSONIT00000022757	ENSONIG00000018043	0.956825	3.97e-06
LNC_000366	lncRNA	ENSONIT00000005335	ENSONIG00000004235	0.962961	2.01e-06
LNC_000366	lncRNA	ENSONIT00000016290	ENSONIG00000012938	0.958587	3.3e-06
LNC_000366	lncRNA	ENSONIT00000011059	ENSONIG00000008789	0.952391	6.13e-06
LNC_000366	lncRNA	ENSONIT00000026129	ENSONIG00000020803	0.967135	1.18e-06
LNC_000366	lncRNA	ENSONIT00000020261	ENSONIG00000016069	0.950177	7.49e-06
LNC_000366	lncRNA	ENSONIT00000006503	ENSONIG00000005170	0.969755	8.15e-07
LNC_000366	lncRNA	ENSONIT00000006361	ENSONIG00000005053	0.96885	9.3e-07
LNC_000366	lncRNA	ENSONIT00000002242	ENSONIG00000001792	0.972236	5.57e-07
LNC_000366	lncRNA	ENSONIT00000018337	ENSONIG00000014559	0.951991	6.36e-06
LNC_000366	lncRNA	ENSONIT00000007397	ENSONIG00000005871	0.972484	5.35e-07
LNC_000366	lncRNA	ENSONIT00000007638	ENSONIG00000006061	0.952949	5.81e-06
LNC_000366	lncRNA	ENSONIT00000004504	ENSONIG00000003578	0.953295	5.63e-06
LNC_000366	lncRNA	ENSONIT00000022182	ENSONIG00000017578	0.962668	2.08e-06
LNC_000366	lncRNA	ENSONIT00000004516	ENSONIG00000003588	0.973424	4.58e-07
LNC_000366	lncRNA	ENSONIT00000025869	ENSONIG00000020543	0.959904	2.86e-06
LNC_000366	lncRNA	ENSONIT00000023765	ENSONIG00000018856	0.975094	3.43e-07
LNC_000366	lncRNA	ENSONIT00000004961	ENSONIG00000003934	0.951936	6.39e-06
LNC_000366	lncRNA	ENSONIT00000007316	ENSONIG00000005806	0.962808	2.05e-06
LNC_000366	lncRNA	ENSONIT00000025863	ENSONIG00000020537	0.977125	2.35e-07
LNC_000366	lncRNA	ENSONIT00000019399	ENSONIG00000015406	0.96366	1.85e-06
LNC_000366	lncRNA	ENSONIT00000014329	ENSONIG00000011377	0.975021	3.47e-07
LNC_000366	lncRNA	ENSONIT00000026600	ENSONIG00000021274	0.96065	2.63e-06
LNC_000366	lncRNA	ENSONIT00000017383	ENSONIG00000013811	0.951188	6.84e-06
LNC_000366	lncRNA	ENSONIT00000016091	ENSONIG00000012770	0.958451	3.35e-06
LNC_000366	lncRNA	ENSONIT00000015606	ENSONIG00000012378	0.954603	4.96e-06
LNC_000366	lncRNA	ENSONIT00000026144	ENSONIG00000020818	0.977822	2.04e-07
LNC_000366	lncRNA	ENSONIT00000009470	ENSONIG00000007504	0.957166	3.83e-06
LNC_000366	lncRNA	ENSONIT00000006038	ENSONIG00000004792	0.989649	6.74e-09
LNC_000366	lncRNA	ENSONIT00000012069	ENSONIG00000009599	0.973086	4.85e-07
LNC_000366	lncRNA	ENSONIT00000008396	ENSONIG00000006641	0.96065	2.63e-06
LNC_000366	lncRNA	ENSONIT00000019559	ENSONIG00000015530	0.955007	4.77e-06
LNC_000366	lncRNA	ENSONIT00000001749	ENSONIG00000001387	0.955114	4.72e-06
LNC_000366	lncRNA	ENSONIT00000007091	ENSONIG00000005630	0.951816	6.46e-06
LNC_000366	lncRNA	ENSONIT00000024610	ENSONIG00000019534	0.957293	3.78e-06
LNC_000366	lncRNA	ENSONIT00000024181	ENSONIG00000019194	0.950127	7.53e-06
LNC_000366	lncRNA	ENSONIT00000003892	ENSONIG00000003105	0.959401	3.02e-06
LNC_000366	lncRNA	ENSONIT00000019005	ENSONIG00000015087	0.969039	9.05e-07
LNC_000366	lncRNA	ENSONIT00000004736	ENSONIG00000003762	0.980754	1.08e-07
LNC_000366	lncRNA	ENSONIT00000004439	ENSONIG00000003525	0.956011	4.31e-06
LNC_000366	lncRNA	ENSONIT00000017543	ENSONIG00000013945	0.963313	1.93e-06
LNC_000366	lncRNA	ENSONIT00000006924	ENSONIG00000005508	0.972718	5.15e-07
LNC_000366	lncRNA	ENSONIT00000013138	ENSONIG00000010444	0.968737	9.45e-07
LNC_000366	lncRNA	ENSONIT00000002267	ENSONIG00000001812	0.965228	1.52e-06
LNC_000366	lncRNA	ENSONIT00000009395	ENSONIG00000007450	0.971944	5.83e-07
LNC_000366	lncRNA	ENSONIT00000009718	ENSONIG00000007706	0.960834	2.58e-06
LNC_000366	lncRNA	ENSONIT00000012086	ENSONIG00000009612	0.960225	2.76e-06
LNC_000366	lncRNA	ENSONIT00000021018	ENSONIG00000016670	0.953354	5.6e-06
LNC_000366	lncRNA	ENSONIT00000014699	ENSONIG00000011666	0.956533	4.09e-06
LNC_000366	lncRNA	ENSONIT00000015894	ENSONIG00000012617	0.985613	2.95e-08
LNC_000366	lncRNA	ENSONIT00000006324	ENSONIG00000005024	0.955869	4.38e-06
LNC_000366	lncRNA	ENSONIT00000012847	ENSONIG00000010211	0.959088	3.13e-06
LNC_000366	lncRNA	ENSONIT00000022563	ENSONIG00000017886	0.959052	3.14e-06
LNC_000366	lncRNA	ENSONIT00000000456	ENSONIG00000000364	0.983053	6.13e-08
LNC_000366	lncRNA	ENSONIT00000003007	ENSONIG00000002404	0.966697	1.25e-06
LNC_000366	lncRNA	ENSONIT00000014746	ENSONIG00000011701	0.976687	2.55e-07
LNC_000366	lncRNA	ENSONIT00000020262	ENSONIG00000016070	0.968564	9.69e-07
LNC_000366	lncRNA	ENSONIT00000009303	ENSONIG00000007371	0.967312	1.15e-06
LNC_000366	lncRNA	ENSONIT00000006454	ENSONIG00000005131	0.970931	6.83e-07
LNC_000366	lncRNA	ENSONIT00000021884	ENSONIG00000017339	0.955732	4.44e-06
LNC_000366	lncRNA	ENSONIT00000018301	ENSONIG00000014531	0.976493	2.65e-07
LNC_000366	lncRNA	ENSONIT00000009156	ENSONIG00000007258	0.9665	1.29e-06
LNC_000366	lncRNA	ENSONIT00000009792	ENSONIG00000007767	0.969671	8.26e-07
LNC_000366	lncRNA	ENSONIT00000012458	ENSONIG00000009906	0.959355	3.04e-06
LNC_000366	lncRNA	ENSONIT00000008013	ENSONIG00000006352	0.955201	4.68e-06
LNC_000366	lncRNA	ENSONIT00000014998	ENSONIG00000011903	0.952611	6e-06
LNC_000366	lncRNA	ENSONIT00000016596	ENSONIG00000013185	0.954986	4.78e-06
LNC_000366	lncRNA	ENSONIT00000011427	ENSONIG00000009080	0.950014	7.6e-06
LNC_000366	lncRNA	ENSONIT00000021817	ENSONIG00000017283	0.954342	5.09e-06
LNC_000366	lncRNA	ENSONIT00000007042	ENSONIG00000005592	0.95105	6.93e-06
LNC_000366	lncRNA	ENSONIT00000025121	ENSONIG00000019927	0.975117	3.42e-07
LNC_000366	lncRNA	ENSONIT00000012795	ENSONIG00000010165	0.974989	3.49e-07
LNC_000366	lncRNA	ENSONIT00000007015	ENSONIG00000005574	0.983385	5.61e-08
LNC_000366	lncRNA	ENSONIT00000004464	ENSONIG00000003544	0.98163	8.8e-08
LNC_000366	lncRNA	ENSONIT00000006243	ENSONIG00000004961	0.956814	3.98e-06
LNC_000366	lncRNA	ENSONIT00000006240	ENSONIG00000004958	0.967201	1.17e-06
LNC_000366	lncRNA	ENSONIT00000023774	ENSONIG00000018864	0.96613	1.35e-06
LNC_000366	lncRNA	ENSONIT00000006246	ENSONIG00000004963	0.966377	1.31e-06
LNC_000366	lncRNA	ENSONIT00000018548	ENSONIG00000014720	0.956948	3.92e-06
LNC_000366	lncRNA	ENSONIT00000026393	ENSONIG00000021067	0.968644	9.58e-07
LNC_000366	lncRNA	ENSONIT00000019475	ENSONIG00000015466	0.969039	9.05e-07
LNC_000366	lncRNA	ENSONIT00000009225	ENSONIG00000007309	0.956577	4.07e-06
LNC_000366	lncRNA	ENSONIT00000005454	ENSONIG00000004324	0.964001	1.77e-06
LNC_000366	lncRNA	ENSONIT00000025518	ENSONIG00000020236	0.983946	4.81e-08
LNC_000366	lncRNA	ENSONIT00000014559	ENSONIG00000011551	0.985308	3.24e-08
LNC_000366	lncRNA	ENSONIT00000014254	ENSONIG00000011317	0.961062	2.51e-06
LNC_000366	lncRNA	ENSONIT00000021007	ENSONIG00000016661	0.975726	3.06e-07
LNC_000366	lncRNA	ENSONIT00000018727	ENSONIG00000014862	0.954611	4.96e-06
LNC_000366	lncRNA	ENSONIT00000001614	ENSONIG00000001279	0.967111	1.18e-06
LNC_000366	lncRNA	ENSONIT00000007267	ENSONIG00000005762	0.963902	1.79e-06
LNC_000366	lncRNA	ENSONIT00000026615	ENSONIG00000021289	0.954868	4.83e-06
LNC_000366	lncRNA	ENSONIT00000002443	ENSONIG00000001950	0.968373	9.95e-07
LNC_000366	lncRNA	ENSONIT00000026268	ENSONIG00000020942	0.952238	6.21e-06
LNC_000366	lncRNA	ENSONIT00000021167	ENSONIG00000016784	0.952094	6.3e-06
LNC_000366	lncRNA	ENSONIT00000026594	ENSONIG00000021268	0.954634	4.95e-06
LNC_000366	lncRNA	ENSONIT00000021169	ENSONIG00000016785	0.953325	5.61e-06
LNC_000366	lncRNA	ENSONIT00000002302	ENSONIG00000001843	0.975062	3.45e-07
LNC_000366	lncRNA	ENSONIT00000007600	ENSONIG00000006031	0.975881	2.97e-07
LNC_000366	lncRNA	ENSONIT00000007775	ENSONIG00000006168	0.953173	5.69e-06
LNC_000366	lncRNA	ENSONIT00000025914	ENSONIG00000020588	0.953208	5.67e-06
LNC_000366	lncRNA	ENSONIT00000015429	ENSONIG00000012239	0.964519	1.66e-06
LNC_000366	lncRNA	ENSONIT00000026684	ENSONIG00000021358	0.970018	7.84e-07
LNC_000366	lncRNA	ENSONIT00000023751	ENSONIG00000018846	0.957181	3.83e-06
LNC_000366	lncRNA	ENSONIT00000021803	ENSONIG00000017272	0.955425	4.57e-06
LNC_000366	lncRNA	ENSONIT00000015619	ENSONIG00000012390	0.970522	7.27e-07
LNC_000366	lncRNA	ENSONIT00000015743	ENSONIG00000012491	0.972612	5.24e-07
LNC_000366	lncRNA	ENSONIT00000021805	ENSONIG00000017273	0.952222	6.22e-06
LNC_000366	lncRNA	ENSONIT00000006398	ENSONIG00000005084	0.953048	5.76e-06
LNC_000366	lncRNA	ENSONIT00000017779	ENSONIG00000014129	0.978659	1.72e-07
LNC_000366	lncRNA	ENSONIT00000005798	ENSONIG00000004602	0.964764	1.61e-06
LNC_000057	lncRNA	ENSONIT00000004366	ENSONIG00000003466	0.975957	2.93e-07
LNC_000057	lncRNA	ENSONIT00000016863	ENSONIG00000013405	0.975957	2.93e-07
LNC_000057	lncRNA	ENSONIT00000004835	ENSONIG00000003836	0.966991	1.2e-06
LNC_000057	lncRNA	ENSONIT00000026274	ENSONIG00000020948	0.975957	2.93e-07
LNC_000057	lncRNA	ENSONIT00000009430	ENSONIG00000007475	0.975957	2.93e-07
LNC_000057	lncRNA	ENSONIT00000003859	ENSONIG00000003080	0.975957	2.93e-07
LNC_000057	lncRNA	ENSONIT00000008214	ENSONIG00000006510	0.975957	2.93e-07
LNC_000057	lncRNA	ENSONIT00000024651	ENSONIG00000019566	0.958592	3.3e-06
LNC_000057	lncRNA	ENSONIT00000007815	ENSONIG00000006199	0.975323	3.29e-07
LNC_000057	lncRNA	ENSONIT00000014927	ENSONIG00000011847	0.968995	9.11e-07
LNC_000057	lncRNA	ENSONIT00000000270	ENSONIG00000000212	0.97598	2.92e-07
LNC_000057	lncRNA	ENSONIT00000008037	ENSONIG00000006373	0.992222	1.87e-09
LNC_000057	lncRNA	ENSONIT00000021248	ENSONIG00000016846	0.975958	2.93e-07
LNC_000057	lncRNA	ENSONIT00000016100	ENSONIG00000012777	0.975956	2.93e-07
LNC_000057	lncRNA	ENSONIT00000001849	ENSONIG00000001473	0.975957	2.93e-07
LNC_000057	lncRNA	ENSONIT00000011669	ENSONIG00000009271	0.975957	2.93e-07
LNC_000057	lncRNA	ENSONIT00000019692	ENSONIG00000015632	0.957693	3.63e-06
LNC_000057	lncRNA	ENSONIT00000020961	ENSONIG00000016626	0.975957	2.93e-07
LNC_000057	lncRNA	ENSONIT00000018188	ENSONIG00000014452	0.975957	2.93e-07
LNC_000057	lncRNA	ENSONIT00000013341	ENSONIG00000010603	0.956113	4.27e-06
LNC_000057	lncRNA	ENSONIT00000008053	ENSONIG00000006385	0.975919	2.95e-07
LNC_000057	lncRNA	ENSONIT00000022420	ENSONIG00000017769	0.975957	2.93e-07
LNC_000057	lncRNA	ENSONIT00000019203	ENSONIG00000015247	0.975957	2.93e-07
LNC_000057	lncRNA	ENSONIT00000009997	ENSONIG00000007927	0.971648	6.11e-07
LNC_000057	lncRNA	ENSONIT00000009029	ENSONIG00000007157	0.999494	8.66e-15
LNC_000057	lncRNA	ENSONIT00000004150	ENSONIG00000003302	0.975957	2.93e-07
LNC_000057	lncRNA	ENSONIT00000016691	ENSONIG00000013262	0.975957	2.93e-07
LNC_000057	lncRNA	ENSONIT00000022815	ENSONIG00000018093	0.975934	2.94e-07
LNC_000057	lncRNA	ENSONIT00000005384	ENSONIG00000004272	0.975958	2.93e-07
LNC_000057	lncRNA	ENSONIT00000001257	ENSONIG00000000993	0.982829	6.51e-08
LNC_000057	lncRNA	ENSONIT00000016601	ENSONIG00000013190	0.975957	2.93e-07
LNC_000057	lncRNA	ENSONIT00000013665	ENSONIG00000010856	0.975957	2.93e-07
LNC_000057	lncRNA	ENSONIT00000012049	ENSONIG00000009581	0.975957	2.93e-07
LNC_000057	lncRNA	ENSONIT00000026243	ENSONIG00000020917	0.969649	8.28e-07
LNC_000057	lncRNA	ENSONIT00000017275	ENSONIG00000013719	0.975957	2.93e-07
LNC_000057	lncRNA	ENSONIT00000005795	ENSONIG00000004599	0.975887	2.97e-07
LNC_000057	lncRNA	ENSONIT00000019986	ENSONIG00000015858	0.964734	1.62e-06
LNC_000057	lncRNA	ENSONIT00000024305	ENSONIG00000019297	0.975569	3.15e-07
LNC_000057	lncRNA	ENSONIT00000011376	ENSONIG00000009038	0.96404	1.76e-06
LNC_000057	lncRNA	ENSONIT00000017576	ENSONIG00000013973	0.975957	2.93e-07
LNC_000057	lncRNA	ENSONIT00000011289	ENSONIG00000008970	0.975968	2.92e-07
LNC_000057	lncRNA	ENSONIT00000021108	ENSONIG00000016738	0.975954	2.93e-07
LNC_000057	lncRNA	ENSONIT00000021123	ENSONIG00000016751	0.961889	2.28e-06
LNC_000057	lncRNA	ENSONIT00000007423	ENSONIG00000005892	0.951245	6.81e-06
LNC_000057	lncRNA	ENSONIT00000000625	ENSONIG00000000491	0.975893	2.97e-07
LNC_000057	lncRNA	ENSONIT00000004905	ENSONIG00000003891	0.999894	0
LNC_000057	lncRNA	ENSONIT00000012072	ENSONIG00000009600	0.975957	2.93e-07
LNC_000057	lncRNA	ENSONIT00000013470	ENSONIG00000010706	0.976033	2.89e-07
LNC_000057	lncRNA	ENSONIT00000015463	ENSONIG00000012268	0.976038	2.89e-07
LNC_000057	lncRNA	ENSONIT00000008962	ENSONIG00000007099	0.973918	4.21e-07
LNC_000057	lncRNA	ENSONIT00000026253	ENSONIG00000020927	0.975957	2.93e-07
LNC_000057	lncRNA	ENSONIT00000022230	ENSONIG00000017614	0.975957	2.93e-07
LNC_000057	lncRNA	ENSONIT00000008109	ENSONIG00000006427	0.975957	2.93e-07
LNC_000057	lncRNA	ENSONIT00000008108	ENSONIG00000006427	0.975957	2.93e-07
LNC_000057	lncRNA	ENSONIT00000025172	ENSONIG00000019970	0.975957	2.93e-07
LNC_000057	lncRNA	ENSONIT00000018513	ENSONIG00000014693	0.971417	6.34e-07
LNC_000057	lncRNA	ENSONIT00000025079	ENSONIG00000019901	0.975961	2.93e-07
LNC_000057	lncRNA	ENSONIT00000017481	ENSONIG00000013893	0.975957	2.93e-07
LNC_000057	lncRNA	ENSONIT00000009879	ENSONIG00000007837	0.975957	2.93e-07
LNC_000057	lncRNA	ENSONIT00000018755	ENSONIG00000014886	0.999819	0
LNC_000057	lncRNA	ENSONIT00000003726	ENSONIG00000002974	0.950937	7e-06
LNC_000057	lncRNA	ENSONIT00000004982	ENSONIG00000003950	0.975947	2.94e-07
LNC_000057	lncRNA	ENSONIT00000011507	ENSONIG00000009146	0.975957	2.93e-07
LNC_000057	lncRNA	ENSONIT00000001645	ENSONIG00000001304	0.963038	1.99e-06
LNC_000057	lncRNA	ENSONIT00000000969	ENSONIG00000000768	0.977144	2.34e-07
LNC_000057	lncRNA	ENSONIT00000005568	ENSONIG00000004418	0.975957	2.93e-07
LNC_000057	lncRNA	ENSONIT00000001187	ENSONIG00000000940	0.967494	1.12e-06
LNC_000057	lncRNA	ENSONIT00000025193	ENSONIG00000019989	0.951517	6.64e-06
LNC_000057	lncRNA	ENSONIT00000006234	ENSONIG00000004953	0.975957	2.93e-07
LNC_000057	lncRNA	ENSONIT00000001426	ENSONIG00000001127	0.975957	2.93e-07
LNC_000057	lncRNA	ENSONIT00000006339	ENSONIG00000005035	0.975774	3.03e-07
LNC_000057	lncRNA	ENSONIT00000013789	ENSONIG00000010952	0.975904	2.96e-07
LNC_000057	lncRNA	ENSONIT00000013075	ENSONIG00000010398	0.975958	2.93e-07
LNC_000057	lncRNA	ENSONIT00000008305	ENSONIG00000006575	0.975935	2.94e-07
LNC_000057	lncRNA	ENSONIT00000007869	ENSONIG00000006241	0.975957	2.93e-07
LNC_000057	lncRNA	ENSONIT00000002713	ENSONIG00000002177	0.975957	2.93e-07
LNC_000057	lncRNA	ENSONIT00000021436	ENSONIG00000016984	0.975953	2.93e-07
LNC_000057	lncRNA	ENSONIT00000012061	ENSONIG00000009591	0.975687	3.08e-07
LNC_000057	lncRNA	ENSONIT00000003813	ENSONIG00000003045	0.975889	2.97e-07
LNC_000057	lncRNA	ENSONIT00000026574	ENSONIG00000021248	0.975957	2.93e-07
LNC_000057	lncRNA	ENSONIT00000018149	ENSONIG00000014422	0.957748	3.61e-06
LNC_000057	lncRNA	ENSONIT00000017223	ENSONIG00000013675	0.975956	2.93e-07
LNC_000057	lncRNA	ENSONIT00000024960	ENSONIG00000019811	0.975957	2.93e-07
LNC_000057	lncRNA	ENSONIT00000010512	ENSONIG00000008352	0.975957	2.93e-07
LNC_000057	lncRNA	ENSONIT00000016654	ENSONIG00000013232	0.987155	1.77e-08
LNC_000057	lncRNA	ENSONIT00000024352	ENSONIG00000019330	0.975957	2.93e-07
LNC_000057	lncRNA	ENSONIT00000011020	ENSONIG00000008759	0.975943	2.94e-07
LNC_000057	lncRNA	ENSONIT00000015366	ENSONIG00000012188	0.975957	2.93e-07
LNC_000057	lncRNA	ENSONIT00000003367	ENSONIG00000002688	0.975919	2.95e-07
LNC_000057	lncRNA	ENSONIT00000024858	ENSONIG00000019731	0.957401	3.74e-06
LNC_000057	lncRNA	ENSONIT00000023858	ENSONIG00000018928	0.97613	2.84e-07
LNC_000057	lncRNA	ENSONIT00000006720	ENSONIG00000005340	0.955046	4.75e-06
LNC_000057	lncRNA	ENSONIT00000007762	ENSONIG00000006158	0.965344	1.5e-06
LNC_000057	lncRNA	ENSONIT00000018156	ENSONIG00000014427	0.975952	2.93e-07
LNC_000057	lncRNA	ENSONIT00000000593	ENSONIG00000000466	0.97595	2.93e-07
LNC_000057	lncRNA	ENSONIT00000015513	ENSONIG00000012308	0.975859	2.98e-07
LNC_000057	lncRNA	ENSONIT00000025092	ENSONIG00000019909	0.975957	2.93e-07
LNC_000057	lncRNA	ENSONIT00000010721	ENSONIG00000008519	0.975957	2.93e-07
LNC_000057	lncRNA	ENSONIT00000024523	ENSONIG00000019464	0.975957	2.93e-07
LNC_000057	lncRNA	ENSONIT00000005974	ENSONIG00000004741	0.975957	2.93e-07
LNC_000057	lncRNA	ENSONIT00000011123	ENSONIG00000008839	0.96712	1.18e-06
LNC_000057	lncRNA	ENSONIT00000001695	ENSONIG00000001343	0.985156	3.39e-08
LNC_000057	lncRNA	ENSONIT00000017675	ENSONIG00000014050	0.973786	4.31e-07
LNC_000057	lncRNA	ENSONIT00000025441	ENSONIG00000020176	0.975684	3.08e-07
LNC_000056	lncRNA	ENSONIT00000019799	ENSONIG00000015719	0.955253	4.65e-06
LNC_000056	lncRNA	ENSONIT00000024741	ENSONIG00000019636	0.956781	3.99e-06
LNC_000056	lncRNA	ENSONIT00000018897	ENSONIG00000014996	0.960801	2.59e-06
LNC_000056	lncRNA	ENSONIT00000007943	ENSONIG00000006296	0.968585	9.66e-07
LNC_000056	lncRNA	ENSONIT00000012846	ENSONIG00000010210	0.958948	3.17e-06
LNC_000056	lncRNA	ENSONIT00000004876	ENSONIG00000003868	0.964677	1.63e-06
LNC_000056	lncRNA	ENSONIT00000002250	ENSONIG00000001797	0.959433	3.01e-06
LNC_000056	lncRNA	ENSONIT00000017218	ENSONIG00000013673	0.964095	1.75e-06
LNC_000363	lncRNA	ENSONIT00000021765	ENSONIG00000017242	0.963782	1.82e-06
LNC_000101	lncRNA	ENSONIT00000004308	ENSONIG00000003420	0.951966	6.37e-06
LNC_000053	lncRNA	ENSONIT00000000166	ENSONIG00000000134	-0.950138	7.52e-06
LNC_000053	lncRNA	ENSONIT00000021351	ENSONIG00000016918	0.960441	2.69e-06
LNC_000053	lncRNA	ENSONIT00000009945	ENSONIG00000007884	-0.952446	6.09e-06
LNC_000053	lncRNA	ENSONIT00000023672	ENSONIG00000018785	-0.968954	9.16e-07
LNC_000053	lncRNA	ENSONIT00000022138	ENSONIG00000017543	0.952847	5.87e-06
LNC_000053	lncRNA	ENSONIT00000008972	ENSONIG00000007109	0.960664	2.63e-06
LNC_000053	lncRNA	ENSONIT00000018938	ENSONIG00000015031	-0.953523	5.51e-06
LNC_000053	lncRNA	ENSONIT00000018650	ENSONIG00000014799	-0.959166	3.1e-06
LNC_000053	lncRNA	ENSONIT00000008812	ENSONIG00000006984	0.950731	7.13e-06
[truncated: 7,999 more rows]
