# Supplementary material for: LncRNA and mRNA profiling during activation of tilapia macrophages by HSP70 and Streptococcus agalactiae antigen
Source: Oncotarget. 2017 Sep 30;8(58):98455–70. doi: 10.18632/oncotarget.21427 (PMC5716742; doi:10.18632/oncotarget.21427)
Supplement: Supplementary file 8 [file oncotarget-08-98455-s008.xlsx]

## Sheet: Table S5 differentially exprese
Supplementary Table 5.Differentially expressen ceRNA network analysis
miRNA_ID	lncRNA_ID	mRNA_ID	Pearson_correlation	Pvalue
dre-miR-34a	LNC_000484	ENSONIT00000023710	0.981139	9.9e-08
dre-miR-34c-5p	LNC_000484	ENSONIT00000023710	0.981139	9.9e-08
dre-miR-18a	LNC_000484	ENSONIT00000026268	0.985231	3.31e-08
dre-miR-18b-5p	LNC_000484	ENSONIT00000026268	0.985231	3.31e-08
dre-miR-18c	LNC_000484	ENSONIT00000026268	0.985231	3.31e-08
dre-miR-141-3p	LNC_000764	ENSONIT00000026047	0.980642	1.11e-07
dre-miR-200a-3p	LNC_000764	ENSONIT00000026047	0.980642	1.11e-07
dre-miR-96-5p	LNC_000215	ENSONIT00000008454	0.980122	1.25e-07
dre-miR-430a-5p	LNC_000215	ENSONIT00000026779	0.981663	8.73e-08
dre-miR-430a-17-5p	LNC_000215	ENSONIT00000026779	0.981663	8.73e-08
dre-miR-17a-2-3p	LNC_000215	ENSONIT00000026779	0.981663	8.73e-08
dre-miR-430a-11-5p	LNC_000215	ENSONIT00000026779	0.981663	8.73e-08
dre-miR-430a-12-5p	LNC_000215	ENSONIT00000026779	0.981663	8.73e-08
dre-miR-20a-3p	LNC_000215	ENSONIT00000026779	0.981663	8.73e-08
dre-miR-430a-16-5p	LNC_000215	ENSONIT00000026779	0.981663	8.73e-08
dre-miR-430a-13-5p	LNC_000215	ENSONIT00000026779	0.981663	8.73e-08
dre-miR-430a-15-5p	LNC_000215	ENSONIT00000026779	0.981663	8.73e-08
dre-miR-430a-14-5p	LNC_000215	ENSONIT00000026779	0.981663	8.73e-08
dre-miR-489	LNC_000215	ENSONIT00000026779	0.981663	8.73e-08
dre-miR-17a-3p	LNC_000215	ENSONIT00000026779	0.981663	8.73e-08
dre-miR-212	LNC_000215	ENSONIT00000026779	0.981663	8.73e-08
dre-miR-430i-5p	LNC_000215	ENSONIT00000026779	0.981663	8.73e-08
dre-miR-132-3p	LNC_000215	ENSONIT00000026779	0.981663	8.73e-08
dre-miR-430a-4-5p	LNC_000215	ENSONIT00000026779	0.981663	8.73e-08
dre-miR-489	LNC_000215	ENSONIT00000006484	0.9818	8.44e-08
dre-miR-15b-3p	LNC_000215	ENSONIT00000006484	0.9818	8.44e-08
dre-miR-1788-3p	LNC_000214	ENSONIT00000007912	-0.980484	1.15e-07
dre-miR-15c	LNC_000214	ENSONIT00000007912	-0.980484	1.15e-07
dre-miR-363-5p	LNC_000214	ENSONIT00000007912	-0.980484	1.15e-07
dre-miR-1788-3p	LNC_000214	ENSONIT00000016987	-0.989093	8.52e-09
dre-miR-2192	LNC_000214	ENSONIT00000016987	-0.989093	8.52e-09
dre-miR-30a-3p	LNC_000078	ENSONIT00000018236	-0.981048	1.01e-07
dre-miR-181c-5p	LNC_000078	ENSONIT00000018236	-0.981048	1.01e-07
dre-miR-181a-5p	LNC_000078	ENSONIT00000018236	-0.981048	1.01e-07
dre-miR-7149-5p	LNC_000078	ENSONIT00000018236	-0.981048	1.01e-07
dre-miR-15b-3p	LNC_000078	ENSONIT00000018236	-0.981048	1.01e-07
dre-miR-181b-5p	LNC_000078	ENSONIT00000018236	-0.981048	1.01e-07
dre-miR-30e-3p	LNC_000078	ENSONIT00000018236	-0.981048	1.01e-07
dre-miR-181b-5p	LNC_000078	ENSONIT00000012495	0.982236	7.57e-08
dre-miR-15b-3p	LNC_000078	ENSONIT00000012495	0.982236	7.57e-08
dre-miR-181a-5p	LNC_000078	ENSONIT00000012495	0.982236	7.57e-08
dre-miR-181c-5p	LNC_000078	ENSONIT00000012495	0.982236	7.57e-08
dre-miR-27a-3p	LNC_000552	ENSONIT00000007352	0.980021	1.28e-07
dre-miR-194b	LNC_000552	ENSONIT00000007352	0.980021	1.28e-07
dre-miR-194a	LNC_000552	ENSONIT00000007352	0.980021	1.28e-07
dre-miR-27c-3p	LNC_000552	ENSONIT00000007352	0.980021	1.28e-07
dre-miR-17a-5p	LNC_000552	ENSONIT00000007352	0.980021	1.28e-07
dre-miR-27b-3p	LNC_000552	ENSONIT00000007352	0.980021	1.28e-07
dre-miR-27d	LNC_000552	ENSONIT00000007352	0.980021	1.28e-07
dre-miR-7146-5p	LNC_000552	ENSONIT00000007352	0.980021	1.28e-07
dre-miR-27e	LNC_000552	ENSONIT00000007352	0.980021	1.28e-07
dre-miR-499-3p	LNC_000552	ENSONIT00000007352	0.980021	1.28e-07
dre-miR-1788-5p	LNC_000180	ENSONIT00000000200	0.988169	1.23e-08
dre-miR-107a-3p	LNC_000180	ENSONIT00000026354	0.981075	1.01e-07
dre-miR-15a-5p	LNC_000180	ENSONIT00000026354	0.981075	1.01e-07
dre-miR-107b	LNC_000180	ENSONIT00000026354	0.981075	1.01e-07
dre-miR-457a	LNC_000180	ENSONIT00000026354	0.981075	1.01e-07
dre-miR-15b-5p	LNC_000180	ENSONIT00000026354	0.981075	1.01e-07
dre-miR-103	LNC_000180	ENSONIT00000026354	0.981075	1.01e-07
dre-miR-16c-5p	LNC_000180	ENSONIT00000026354	0.981075	1.01e-07
dre-miR-34a	LNC_000180	ENSONIT00000026354	0.981075	1.01e-07
dre-miR-16b	LNC_000180	ENSONIT00000026354	0.981075	1.01e-07
dre-miR-16a	LNC_000180	ENSONIT00000026354	0.981075	1.01e-07
dre-miR-34c-5p	LNC_000180	ENSONIT00000026354	0.981075	1.01e-07
dre-miR-193a-3p	LNC_000355	ENSONIT00000025241	0.980443	1.16e-07
dre-miR-193b-3p	LNC_000355	ENSONIT00000025241	0.980443	1.16e-07
dre-miR-1788-3p	LNC_000310	ENSONIT00000017741	-0.982238	7.57e-08
dre-miR-124-6-5p	LNC_000310	ENSONIT00000017741	-0.982238	7.57e-08
dre-miR-124-5p	LNC_000310	ENSONIT00000017741	-0.982238	7.57e-08
dre-miR-124-4-5p	LNC_000310	ENSONIT00000017741	-0.982238	7.57e-08
dre-miR-15a-5p	LNC_000275	ENSONIT00000026354	0.980029	1.28e-07
dre-miR-203b-5p	LNC_000275	ENSONIT00000026354	0.980029	1.28e-07
dre-miR-457a	LNC_000275	ENSONIT00000026354	0.980029	1.28e-07
dre-miR-15b-5p	LNC_000275	ENSONIT00000026354	0.980029	1.28e-07
dre-miR-203a-5p	LNC_000275	ENSONIT00000026354	0.980029	1.28e-07
dre-miR-16c-5p	LNC_000275	ENSONIT00000026354	0.980029	1.28e-07
dre-miR-457b-5p	LNC_000275	ENSONIT00000026354	0.980029	1.28e-07
dre-miR-107a-5p	LNC_000275	ENSONIT00000026354	0.980029	1.28e-07
dre-miR-16b	LNC_000275	ENSONIT00000026354	0.980029	1.28e-07
dre-miR-16a	LNC_000275	ENSONIT00000026354	0.980029	1.28e-07
dre-miR-214	LNC_000523	ENSONIT00000025967	0.980837	1.06e-07
dre-miR-128-3p	LNC_000337	ENSONIT00000014984	0.981195	9.77e-08
dre-miR-141-3p	LNC_000337	ENSONIT00000014984	0.981195	9.77e-08
dre-miR-140-5p	LNC_000337	ENSONIT00000014984	0.981195	9.77e-08
dre-miR-301b-5p	LNC_000337	ENSONIT00000014984	0.981195	9.77e-08
dre-miR-200a-3p	LNC_000337	ENSONIT00000014984	0.981195	9.77e-08
dre-miR-430a-5p	LNC_000337	ENSONIT00000006680	0.98453	4.08e-08
dre-miR-430a-11-5p	LNC_000337	ENSONIT00000006680	0.98453	4.08e-08
dre-miR-430a-12-5p	LNC_000337	ENSONIT00000006680	0.98453	4.08e-08
dre-miR-430a-15-5p	LNC_000337	ENSONIT00000006680	0.98453	4.08e-08
dre-miR-430a-16-5p	LNC_000337	ENSONIT00000006680	0.98453	4.08e-08
dre-miR-430a-13-5p	LNC_000337	ENSONIT00000006680	0.98453	4.08e-08
dre-miR-430a-17-5p	LNC_000337	ENSONIT00000006680	0.98453	4.08e-08
dre-miR-430a-14-5p	LNC_000337	ENSONIT00000006680	0.98453	4.08e-08
dre-miR-430i-5p	LNC_000337	ENSONIT00000006680	0.98453	4.08e-08
dre-miR-430a-4-5p	LNC_000337	ENSONIT00000006680	0.98453	4.08e-08
dre-miR-489	LNC_000687	ENSONIT00000025904	0.980122	1.25e-07
dre-miR-735-3p	LNC_000012	ENSONIT00000018688	0.98004	1.28e-07
dre-miR-199-3-3p	LNC_000326	ENSONIT00000017767	-0.983654	5.22e-08
dre-miR-153b-5p	LNC_000326	ENSONIT00000017767	-0.983654	5.22e-08
dre-miR-17a-3p	LNC_000326	ENSONIT00000017767	-0.983654	5.22e-08
dre-miR-17a-2-3p	LNC_000326	ENSONIT00000017767	-0.983654	5.22e-08
dre-miR-153a-5p	LNC_000326	ENSONIT00000017767	-0.983654	5.22e-08
dre-miR-20a-3p	LNC_000326	ENSONIT00000017767	-0.983654	5.22e-08
dre-miR-1788-3p	LNC_000326	ENSONIT00000017767	-0.983654	5.22e-08
dre-miR-430c-5p	LNC_000326	ENSONIT00000017767	-0.983654	5.22e-08
dre-miR-153c-5p	LNC_000326	ENSONIT00000017767	-0.983654	5.22e-08
dre-miR-725-3p	LNC_000326	ENSONIT00000017767	-0.983654	5.22e-08
dre-miR-214	LNC_000326	ENSONIT00000017767	-0.983654	5.22e-08
dre-miR-183-5p	LNC_000441	ENSONIT00000015576	0.982579	6.94e-08
dre-miR-20b-5p	LNC_000441	ENSONIT00000015576	0.982579	6.94e-08
dre-miR-93	LNC_000441	ENSONIT00000015576	0.982579	6.94e-08
dre-miR-23a-5p	LNC_000441	ENSONIT00000015576	0.982579	6.94e-08
dre-miR-17a-5p	LNC_000441	ENSONIT00000015576	0.982579	6.94e-08
dre-miR-153a-3p	LNC_000441	ENSONIT00000015576	0.982579	6.94e-08
dre-miR-731	LNC_000441	ENSONIT00000015576	0.982579	6.94e-08
dre-miR-20a-5p	LNC_000441	ENSONIT00000015576	0.982579	6.94e-08
dre-miR-214	LNC_000441	ENSONIT00000015576	0.982579	6.94e-08
dre-miR-723-5p	LNC_000441	ENSONIT00000015576	0.982579	6.94e-08
dre-miR-92a-5p	LNC_000441	ENSONIT00000022103	0.981907	8.22e-08
dre-miR-15a-5p	LNC_000441	ENSONIT00000022103	0.981907	8.22e-08
dre-miR-457a	LNC_000441	ENSONIT00000022103	0.981907	8.22e-08
dre-miR-92a-2-5p	LNC_000441	ENSONIT00000022103	0.981907	8.22e-08
dre-miR-214	LNC_000441	ENSONIT00000022103	0.981907	8.22e-08
dre-miR-15b-5p	LNC_000441	ENSONIT00000022103	0.981907	8.22e-08
dre-miR-457b-5p	LNC_000441	ENSONIT00000022103	0.981907	8.22e-08
dre-miR-16c-5p	LNC_000441	ENSONIT00000022103	0.981907	8.22e-08
dre-miR-16b	LNC_000441	ENSONIT00000022103	0.981907	8.22e-08
dre-miR-16a	LNC_000441	ENSONIT00000022103	0.981907	8.22e-08
dre-miR-96-5p	LNC_000441	ENSONIT00000022103	0.981907	8.22e-08
dre-miR-499-3p	LNC_000441	ENSONIT00000004990	0.985611	2.95e-08
dre-miR-200b-3p	LNC_000441	ENSONIT00000004990	0.985611	2.95e-08
dre-miR-23a-3p	LNC_000441	ENSONIT00000004990	0.985611	2.95e-08
dre-miR-135b-3p	LNC_000441	ENSONIT00000004990	0.985611	2.95e-08
dre-miR-429a	LNC_000441	ENSONIT00000004990	0.985611	2.95e-08
dre-miR-429b	LNC_000441	ENSONIT00000004990	0.985611	2.95e-08
dre-miR-23b	LNC_000441	ENSONIT00000004990	0.985611	2.95e-08
dre-miR-137-3p	LNC_000441	ENSONIT00000004990	0.985611	2.95e-08
dre-miR-200c-3p	LNC_000441	ENSONIT00000004990	0.985611	2.95e-08
dre-miR-141-3p	LNC_000441	ENSONIT00000004990	0.985611	2.95e-08
dre-miR-200a-3p	LNC_000441	ENSONIT00000004990	0.985611	2.95e-08
dre-miR-192	LNC_000441	ENSONIT00000016414	0.986722	2.06e-08
dre-miR-133b-3p	LNC_000441	ENSONIT00000016414	0.986722	2.06e-08
dre-miR-10a-5p	LNC_000441	ENSONIT00000016414	0.986722	2.06e-08
dre-miR-20b-5p	LNC_000441	ENSONIT00000016414	0.986722	2.06e-08
dre-miR-93	LNC_000441	ENSONIT00000016414	0.986722	2.06e-08
dre-miR-9-7-3p	LNC_000441	ENSONIT00000016414	0.986722	2.06e-08
dre-miR-9-4-3p	LNC_000441	ENSONIT00000016414	0.986722	2.06e-08
dre-miR-455-3p	LNC_000441	ENSONIT00000016414	0.986722	2.06e-08
dre-miR-133a-3p	LNC_000441	ENSONIT00000016414	0.986722	2.06e-08
dre-miR-10b-5p	LNC_000441	ENSONIT00000016414	0.986722	2.06e-08
dre-miR-23b	LNC_000441	ENSONIT00000016414	0.986722	2.06e-08
dre-miR-17a-5p	LNC_000441	ENSONIT00000016414	0.986722	2.06e-08
dre-miR-23a-3p	LNC_000441	ENSONIT00000016414	0.986722	2.06e-08
dre-miR-10d-5p	LNC_000441	ENSONIT00000016414	0.986722	2.06e-08
dre-miR-723-5p	LNC_000441	ENSONIT00000016414	0.986722	2.06e-08
dre-miR-20a-5p	LNC_000441	ENSONIT00000016414	0.986722	2.06e-08
dre-miR-133c-3p	LNC_000441	ENSONIT00000016414	0.986722	2.06e-08
dre-miR-10c-5p	LNC_000441	ENSONIT00000016414	0.986722	2.06e-08
dre-miR-9-7-3p	LNC_000441	ENSONIT00000016012	0.986248	2.41e-08
dre-miR-206-3p	LNC_000441	ENSONIT00000016012	0.986248	2.41e-08
dre-miR-9-4-3p	LNC_000441	ENSONIT00000016012	0.986248	2.41e-08
dre-miR-1788-5p	LNC_000441	ENSONIT00000016012	0.986248	2.41e-08
dre-miR-1	LNC_000441	ENSONIT00000016012	0.986248	2.41e-08
dre-miR-145-5p	LNC_000751	ENSONIT00000012957	0.987861	1.38e-08
dre-miR-22b-3p	LNC_000751	ENSONIT00000012957	0.987861	1.38e-08
dre-miR-22a-3p	LNC_000751	ENSONIT00000012957	0.987861	1.38e-08
dre-miR-23a-3-5p	LNC_000751	ENSONIT00000012957	0.987861	1.38e-08
dre-miR-145-3p	LNC_000751	ENSONIT00000012957	0.987861	1.38e-08
dre-miR-17a-2-3p	LNC_000751	ENSONIT00000013547	0.982298	7.46e-08
dre-miR-17a-3p	LNC_000751	ENSONIT00000013547	0.982298	7.46e-08
dre-miR-20a-3p	LNC_000751	ENSONIT00000013547	0.982298	7.46e-08
dre-miR-735-5p	LNC_000792	ENSONIT00000005753	0.981269	9.6e-08
dre-miR-25-5p	LNC_000792	ENSONIT00000008306	0.980431	1.17e-07
dre-miR-23a-3p	LNC_000792	ENSONIT00000008306	0.980431	1.17e-07
dre-miR-30e-3p	LNC_000792	ENSONIT00000008306	0.980431	1.17e-07
dre-miR-23b	LNC_000792	ENSONIT00000008306	0.980431	1.17e-07
dre-miR-30a-3p	LNC_000792	ENSONIT00000008306	0.980431	1.17e-07
dre-miR-99	LNC_000792	ENSONIT00000026047	0.980865	1.06e-07
dre-miR-30e-3p	LNC_000792	ENSONIT00000026047	0.980865	1.06e-07
dre-miR-100-5p	LNC_000792	ENSONIT00000026047	0.980865	1.06e-07
dre-miR-30a-3p	LNC_000792	ENSONIT00000026047	0.980865	1.06e-07
dre-miR-23a-3p	LNC_000792	ENSONIT00000004134	0.984338	4.31e-08
dre-miR-23b	LNC_000792	ENSONIT00000004134	0.984338	4.31e-08
dre-miR-2196	LNC_000668	ENSONIT00000024014	0.98349	5.46e-08
dre-miR-2193	LNC_000668	ENSONIT00000024014	0.98349	5.46e-08
dre-miR-141-3p	LNC_000668	ENSONIT00000025863	0.982548	7e-08
dre-miR-142a-5p	LNC_000668	ENSONIT00000025863	0.982548	7e-08
dre-miR-142b-5p	LNC_000668	ENSONIT00000025863	0.982548	7e-08
dre-miR-200a-3p	LNC_000668	ENSONIT00000025863	0.982548	7e-08
dre-miR-363-5p	LNC_000668	ENSONIT00000025863	0.982548	7e-08
dre-miR-153b-5p	LNC_000668	ENSONIT00000026600	0.987427	1.61e-08
dre-miR-17a-3p	LNC_000668	ENSONIT00000026600	0.987427	1.61e-08
dre-miR-17a-2-3p	LNC_000668	ENSONIT00000026600	0.987427	1.61e-08
dre-miR-142b-5p	LNC_000668	ENSONIT00000026600	0.987427	1.61e-08
dre-miR-153a-5p	LNC_000668	ENSONIT00000026600	0.987427	1.61e-08
dre-miR-20a-3p	LNC_000668	ENSONIT00000026600	0.987427	1.61e-08
dre-miR-217	LNC_000668	ENSONIT00000026600	0.987427	1.61e-08
dre-miR-2196	LNC_000668	ENSONIT00000022988	0.981619	8.82e-08
dre-miR-22a-5p	LNC_000668	ENSONIT00000022988	0.981619	8.82e-08
dre-miR-22b-5p	LNC_000668	ENSONIT00000022988	0.981619	8.82e-08
dre-miR-199-3p	LNC_000668	ENSONIT00000025518	0.987773	1.42e-08
dre-miR-7148-5p	LNC_000668	ENSONIT00000025518	0.987773	1.42e-08
dre-miR-2193	LNC_000668	ENSONIT00000025518	0.987773	1.42e-08
dre-miR-15a-5p	LNC_000668	ENSONIT00000003841	0.986292	2.37e-08
dre-miR-457a	LNC_000668	ENSONIT00000003841	0.986292	2.37e-08
dre-miR-15b-5p	LNC_000668	ENSONIT00000003841	0.986292	2.37e-08
dre-miR-457b-5p	LNC_000668	ENSONIT00000003841	0.986292	2.37e-08
dre-miR-16c-5p	LNC_000668	ENSONIT00000003841	0.986292	2.37e-08
dre-miR-16b	LNC_000668	ENSONIT00000003841	0.986292	2.37e-08
dre-miR-16a	LNC_000668	ENSONIT00000003841	0.986292	2.37e-08
dre-miR-143	LNC_000668	ENSONIT00000026087	0.982839	6.49e-08
dre-miR-15a-5p	LNC_000668	ENSONIT00000026087	0.982839	6.49e-08
dre-miR-457a	LNC_000668	ENSONIT00000026087	0.982839	6.49e-08
dre-miR-15b-5p	LNC_000668	ENSONIT00000026087	0.982839	6.49e-08
dre-miR-457b-5p	LNC_000668	ENSONIT00000026087	0.982839	6.49e-08
dre-miR-16c-5p	LNC_000668	ENSONIT00000026087	0.982839	6.49e-08
dre-miR-16b	LNC_000668	ENSONIT00000026087	0.982839	6.49e-08
dre-miR-16a	LNC_000668	ENSONIT00000026087	0.982839	6.49e-08
dre-miR-15a-5p	LNC_000668	ENSONIT00000023765	0.980475	1.16e-07
dre-miR-2196	LNC_000668	ENSONIT00000023765	0.980475	1.16e-07
dre-miR-457a	LNC_000668	ENSONIT00000023765	0.980475	1.16e-07
dre-miR-15b-5p	LNC_000668	ENSONIT00000023765	0.980475	1.16e-07
dre-miR-457b-5p	LNC_000668	ENSONIT00000023765	0.980475	1.16e-07
dre-miR-16c-5p	LNC_000668	ENSONIT00000023765	0.980475	1.16e-07
dre-miR-16b	LNC_000668	ENSONIT00000023765	0.980475	1.16e-07
dre-miR-16a	LNC_000668	ENSONIT00000023765	0.980475	1.16e-07
dre-miR-7149-5p	LNC_000668	ENSONIT00000026097	0.981303	9.52e-08
dre-miR-143	LNC_000668	ENSONIT00000004464	0.984956	3.6e-08
dre-miR-17a-3p	LNC_000668	ENSONIT00000004464	0.984956	3.6e-08
dre-miR-17a-2-3p	LNC_000668	ENSONIT00000004464	0.984956	3.6e-08
dre-miR-153a-5p	LNC_000668	ENSONIT00000004464	0.984956	3.6e-08
dre-miR-20a-3p	LNC_000668	ENSONIT00000004464	0.984956	3.6e-08
dre-miR-141-3p	LNC_000668	ENSONIT00000004464	0.984956	3.6e-08
dre-miR-200a-3p	LNC_000668	ENSONIT00000004464	0.984956	3.6e-08
dre-miR-214	LNC_000668	ENSONIT00000006038	0.984701	3.88e-08
dre-miR-15a-5p	LNC_000668	ENSONIT00000015166	0.982156	7.73e-08
dre-miR-457a	LNC_000668	ENSONIT00000015166	0.982156	7.73e-08
dre-miR-214	LNC_000668	ENSONIT00000015166	0.982156	7.73e-08
dre-miR-15b-5p	LNC_000668	ENSONIT00000015166	0.982156	7.73e-08
dre-miR-457b-5p	LNC_000668	ENSONIT00000015166	0.982156	7.73e-08
dre-miR-15c	LNC_000668	ENSONIT00000015166	0.982156	7.73e-08
dre-miR-16c-5p	LNC_000668	ENSONIT00000015166	0.982156	7.73e-08
dre-miR-16b	LNC_000668	ENSONIT00000015166	0.982156	7.73e-08
dre-miR-16a	LNC_000668	ENSONIT00000015166	0.982156	7.73e-08
dre-miR-17a-2-3p	LNC_000668	ENSONIT00000004516	0.988871	9.32e-09
dre-miR-2196	LNC_000668	ENSONIT00000004516	0.988871	9.32e-09
dre-miR-17a-3p	LNC_000668	ENSONIT00000004516	0.988871	9.32e-09
dre-miR-2193	LNC_000668	ENSONIT00000004516	0.988871	9.32e-09
dre-miR-20a-3p	LNC_000668	ENSONIT00000004516	0.988871	9.32e-09
dre-miR-133b-3p	LNC_000466	ENSONIT00000009627	0.980612	1.12e-07
dre-miR-7146-3p	LNC_000466	ENSONIT00000009627	0.980612	1.12e-07
dre-miR-133a-3p	LNC_000466	ENSONIT00000009627	0.980612	1.12e-07
dre-miR-1788-3p	LNC_000466	ENSONIT00000009627	0.980612	1.12e-07
dre-miR-133c-3p	LNC_000466	ENSONIT00000009627	0.980612	1.12e-07
dre-miR-19b-5p	LNC_000466	ENSONIT00000009627	0.980612	1.12e-07
dre-miR-17a-2-3p	LNC_000035	ENSONIT00000026600	0.987053	1.84e-08
dre-miR-17a-3p	LNC_000035	ENSONIT00000026600	0.987053	1.84e-08
dre-miR-182-5p	LNC_000035	ENSONIT00000026600	0.987053	1.84e-08
dre-miR-20a-3p	LNC_000035	ENSONIT00000026600	0.987053	1.84e-08
dre-miR-725-3p	LNC_000035	ENSONIT00000006484	0.981047	1.01e-07
dre-miR-15b-3p	LNC_000035	ENSONIT00000006484	0.981047	1.01e-07
dre-miR-2192	LNC_000035	ENSONIT00000010254	0.981363	9.39e-08
dre-miR-204-3p	LNC_000035	ENSONIT00000006038	0.981051	1.01e-07
dre-miR-17a-2-3p	LNC_000035	ENSONIT00000026779	0.980871	1.05e-07
dre-miR-17a-3p	LNC_000035	ENSONIT00000026779	0.980871	1.05e-07
dre-miR-182-5p	LNC_000035	ENSONIT00000026779	0.980871	1.05e-07
dre-miR-20a-3p	LNC_000035	ENSONIT00000026779	0.980871	1.05e-07
dre-miR-196a-3p	LNC_000782	ENSONIT00000026047	0.986545	2.18e-08
dre-miR-15a-5p	LNC_000782	ENSONIT00000026280	0.988155	1.23e-08
dre-miR-2194	LNC_000782	ENSONIT00000026280	0.988155	1.23e-08
dre-miR-457a	LNC_000782	ENSONIT00000026280	0.988155	1.23e-08
dre-miR-18b-5p	LNC_000782	ENSONIT00000026280	0.988155	1.23e-08
dre-miR-15b-5p	LNC_000782	ENSONIT00000026280	0.988155	1.23e-08
dre-miR-457b-5p	LNC_000782	ENSONIT00000026280	0.988155	1.23e-08
dre-miR-16a	LNC_000782	ENSONIT00000026280	0.988155	1.23e-08
dre-miR-139-3p	LNC_000782	ENSONIT00000026280	0.988155	1.23e-08
dre-miR-16c-5p	LNC_000782	ENSONIT00000026280	0.988155	1.23e-08
dre-miR-18a	LNC_000782	ENSONIT00000026280	0.988155	1.23e-08
dre-miR-16b	LNC_000782	ENSONIT00000026280	0.988155	1.23e-08
dre-miR-18c	LNC_000782	ENSONIT00000026280	0.988155	1.23e-08
